# Supplementary material for: Taxonomic and Functional Metagenomic Profile of Sediment From a Commercial Catfish Pond in Mississippi
Source: Front Microbiol. 2018 Nov 22;9:2855. doi: 10.3389/fmicb.2018.02855 (PMC6262407; doi:10.3389/fmicb.2018.02855)
Supplement: Table S2 — Functional profiles (COG and KEGG) for genes identified in the CPS metagenome. [file Table_2.XLSX]

## Sheet: COG
level 1	level 2	function	id	abundance	avg eValue	avg % ident	avg align len	# hits
CELLULAR PROCESSES AND SIGNALING	Cell cycle control, cell division, chromosome partitioning	ATPases involved in chromosome partitioning	COG1192	4660	-6.19	79.7	30.54	811
CELLULAR PROCESSES AND SIGNALING	Cell cycle control, cell division, chromosome partitioning	Actin-like ATPase involved in cell division	COG0849	1645	-6.5	82.5	30.72	124
CELLULAR PROCESSES AND SIGNALING	Cell cycle control, cell division, chromosome partitioning	Actin-like ATPase involved in cell morphogenesis	COG1077	2750	-6.52	82.81	30.91	280
CELLULAR PROCESSES AND SIGNALING	Cell cycle control, cell division, chromosome partitioning	Antitoxin of toxin-antitoxin stability system	COG4118	132	-5.81	78.08	30.38	34
CELLULAR PROCESSES AND SIGNALING	Cell cycle control, cell division, chromosome partitioning	Bacterial cell division membrane protein	COG0772	2150	-6.24	78.97	30.55	407
CELLULAR PROCESSES AND SIGNALING	Cell cycle control, cell division, chromosome partitioning	CO dehydrogenase maturation factor	COG3640	276	-5.59	74.37	30.4	47
CELLULAR PROCESSES AND SIGNALING	Cell cycle control, cell division, chromosome partitioning	Cell cycle control protein, G10 family	COG5132	2	-5	95	20	1
CELLULAR PROCESSES AND SIGNALING	Cell cycle control, cell division, chromosome partitioning	Cell division GTPase	COG0206	2007	-6.07	80.12	30.88	321
CELLULAR PROCESSES AND SIGNALING	Cell cycle control, cell division, chromosome partitioning	Cell division initiation protein	COG3599	155	-6.08	83.06	30.54	23
CELLULAR PROCESSES AND SIGNALING	Cell cycle control, cell division, chromosome partitioning	Cell division protein	COG2177	127	-6.02	80.29	29.85	53
CELLULAR PROCESSES AND SIGNALING	Cell cycle control, cell division, chromosome partitioning	Chromosome condensation complex Condensin, subunit D2	COG5098	2	-5.5	68.75	32	2
CELLULAR PROCESSES AND SIGNALING	Cell cycle control, cell division, chromosome partitioning	Chromosome segregation ATPases	COG1196	2201	-6.48	81.85	30.66	230
CELLULAR PROCESSES AND SIGNALING	Cell cycle control, cell division, chromosome partitioning	Cohesin	COG5537	1	-8	93.55	31	1
CELLULAR PROCESSES AND SIGNALING	Cell cycle control, cell division, chromosome partitioning	Component of SCF ubiquitin ligase and anaphase-promoting complex	COG5194	1	-9	96.67	30	1
CELLULAR PROCESSES AND SIGNALING	Cell cycle control, cell division, chromosome partitioning	Cyclin	COG5024	4	-5.75	77.65	30.25	4
CELLULAR PROCESSES AND SIGNALING	Cell cycle control, cell division, chromosome partitioning	Cytotoxic translational repressor of toxin-antitoxin stability system	COG2026	53	-5.45	75.17	29.75	30
CELLULAR PROCESSES AND SIGNALING	Cell cycle control, cell division, chromosome partitioning	DNA segregation ATPase FtsK/SpoIIIE and related proteins	COG1674	3082	-6.45	82.11	30.82	354
CELLULAR PROCESSES AND SIGNALING	Cell cycle control, cell division, chromosome partitioning	Dynactin complex subunit involved in mitotic spindle partitioning in anaphase B	COG5244	1	-10	84.38	32	1
CELLULAR PROCESSES AND SIGNALING	Cell cycle control, cell division, chromosome partitioning	Integral membrane protein possibly involved in chromosome condensation	COG0239	147	-5.78	77.09	30.27	49
CELLULAR PROCESSES AND SIGNALING	Cell cycle control, cell division, chromosome partitioning	Intracellular septation protein A	COG2917	134	-6.39	77.43	30.35	48
CELLULAR PROCESSES AND SIGNALING	Cell cycle control, cell division, chromosome partitioning	Membrane-bound metallopeptidase	COG4942	134	-6.25	76.19	30.46	34
CELLULAR PROCESSES AND SIGNALING	Cell cycle control, cell division, chromosome partitioning	Mitotic inducer, protein phosphatase	COG5105	2	-5	81.99	24.5	2
CELLULAR PROCESSES AND SIGNALING	Cell cycle control, cell division, chromosome partitioning	Myb superfamily proteins, including transcription factors and mRNA splicing factors	COG5147	6	-7.33	82.38	31.17	6
CELLULAR PROCESSES AND SIGNALING	Cell cycle control, cell division, chromosome partitioning	NAD/FAD-utilizing enzyme apparently involved in cell division	COG0445	2478	-6.8	81.77	30.85	336
CELLULAR PROCESSES AND SIGNALING	Cell cycle control, cell division, chromosome partitioning	Negative regulator of septation ring formation	COG4477	2	-10.5	100	32.5	1
CELLULAR PROCESSES AND SIGNALING	Cell cycle control, cell division, chromosome partitioning	Nuclear protein export factor	COG5079	2	-6.5	80.72	28.5	1
CELLULAR PROCESSES AND SIGNALING	Cell cycle control, cell division, chromosome partitioning	Nucleotide-binding protein implicated in inhibition of septum formation	COG0424	306	-5.96	78.69	30.31	110
CELLULAR PROCESSES AND SIGNALING	Cell cycle control, cell division, chromosome partitioning	Predicted ATPase involved in cell division	COG2884	644	-5.92	78.78	30.52	141
CELLULAR PROCESSES AND SIGNALING	Cell cycle control, cell division, chromosome partitioning	Predicted ATPase of the PP-loop superfamily implicated in cell cycle control	COG0037	1279	-6.44	79.07	30.39	253
CELLULAR PROCESSES AND SIGNALING	Cell cycle control, cell division, chromosome partitioning	Protein involved in cell division	COG2184	25	-6.16	78.42	30.52	9
CELLULAR PROCESSES AND SIGNALING	Cell cycle control, cell division, chromosome partitioning	Regulator of cell morphogenesis and NO signaling	COG2846	95	-5.76	75.42	29.37	20
CELLULAR PROCESSES AND SIGNALING	Cell cycle control, cell division, chromosome partitioning	Septum formation inhibitor	COG0850	55	-5.52	73.02	30.59	24
CELLULAR PROCESSES AND SIGNALING	Cell cycle control, cell division, chromosome partitioning	Septum formation inhibitor-activating ATPase	COG2894	301	-6.41	81.07	30.86	95
CELLULAR PROCESSES AND SIGNALING	Cell cycle control, cell division, chromosome partitioning	Septum formation initiator	COG2919	25	-6.48	80.25	30.22	11
CELLULAR PROCESSES AND SIGNALING	Cell cycle control, cell division, chromosome partitioning	Septum formation topological specificity factor	COG0851	18	-6.14	81.46	31.19	11
CELLULAR PROCESSES AND SIGNALING	Cell cycle control, cell division, chromosome partitioning	Serine/threonine protein kinase involved in cell cycle control	COG1718	172	-6.5	82.02	30.47	40
CELLULAR PROCESSES AND SIGNALING	Cell cycle control, cell division, chromosome partitioning	Sporulation protein and related proteins	COG2385	251	-6.22	78.51	29.89	39
CELLULAR PROCESSES AND SIGNALING	Cell cycle control, cell division, chromosome partitioning	Uncharacterized protein involved in chromosome partitioning	COG3096	9	-7.25	87.43	31.75	8
CELLULAR PROCESSES AND SIGNALING	Cell cycle control, cell division, chromosome partitioning	Uncharacterized protein involved in cytokinesis, contains TGc (transglutaminase/protease-like) domain	COG5279	5	-5	67.1	27.8	5
				25339
CELLULAR PROCESSES AND SIGNALING	Cell motility	ABC-type uncharacterized transport system involved in gliding motility, auxiliary component	COG3225	41	-5.47	73.8	30.56	16
CELLULAR PROCESSES AND SIGNALING	Cell motility	Archaeal flagellins	COG1681	11	-6.09	80.27	29.73	5
CELLULAR PROCESSES AND SIGNALING	Cell motility	Autotransporter protein or domain, integral membrane beta-barrel involved in protein secretion	COG5571	1	-8	81.25	32	1
CELLULAR PROCESSES AND SIGNALING	Cell motility	Bacterial surface proteins containing Ig-like domains	COG5492	91	-5.76	72.75	30.9	18
CELLULAR PROCESSES AND SIGNALING	Cell motility	Conserved protein implicated in secretion	COG5491	3	-5.33	81.54	28.33	3
CELLULAR PROCESSES AND SIGNALING	Cell motility	Cytolysin, a secreted calcineurin-like phosphatase	COG5555	2	-5	72.22	28.5	2
CELLULAR PROCESSES AND SIGNALING	Cell motility	Flagellar GTP-binding protein	COG1419	92	-5.71	79.13	30.6	36
CELLULAR PROCESSES AND SIGNALING	Cell motility	Flagellar basal body L-ring protein	COG2063	99	-6.29	79.6	30.77	32
CELLULAR PROCESSES AND SIGNALING	Cell motility	Flagellar basal body protein	COG1815	34	-5.68	78.6	30.38	21
CELLULAR PROCESSES AND SIGNALING	Cell motility	Flagellar basal body rod protein	COG1558	603	-6.07	79.21	30.52	197
CELLULAR PROCESSES AND SIGNALING	Cell motility	Flagellar basal body-associated protein	COG1580	17	-5.82	79.92	30.71	6
CELLULAR PROCESSES AND SIGNALING	Cell motility	Flagellar basal-body P-ring protein	COG1706	283	-6.1	80.59	30.86	82
CELLULAR PROCESSES AND SIGNALING	Cell motility	Flagellar biogenesis protein	COG3190	1	-5	74.07	27	1
CELLULAR PROCESSES AND SIGNALING	Cell motility	Flagellar biosynthesis regulator FlbT	COG5443	7	-5.57	78.26	29.43	6
CELLULAR PROCESSES AND SIGNALING	Cell motility	Flagellar capping protein	COG1345	7	-5.5	80.47	29.75	7
CELLULAR PROCESSES AND SIGNALING	Cell motility	Flagellar hook capping protein	COG1843	75	-5.7	77.69	30	45
CELLULAR PROCESSES AND SIGNALING	Cell motility	Flagellar hook protein FlgE	COG1749	244	-6.03	80.04	30.5	56
CELLULAR PROCESSES AND SIGNALING	Cell motility	Flagellar hook-associated protein	COG1256	86	-5.47	76.24	30.29	50
CELLULAR PROCESSES AND SIGNALING	Cell motility	Flagellar motor component	COG1291	350	-6.27	81.18	30.64	104
CELLULAR PROCESSES AND SIGNALING	Cell motility	Flagellar motor protein	COG1360	1204	-6.64	80.93	30.59	131
CELLULAR PROCESSES AND SIGNALING	Cell motility	Flagellar motor switch protein	COG1536	848	-6.58	83.49	30.85	143
CELLULAR PROCESSES AND SIGNALING	Cell motility	Flagellin and related hook-associated proteins	COG1344	483	-6.03	81.42	31.12	143
CELLULAR PROCESSES AND SIGNALING	Cell motility	Negative regulator of genetic competence, sporulation and motility	COG4862	2	-8.5	83.33	31	2
CELLULAR PROCESSES AND SIGNALING	Cell motility	PPE-repeat proteins	COG5651	2	-5	64.01	30.5	1
CELLULAR PROCESSES AND SIGNALING	Cell motility	Predicted inhibitor of MCP methylation, homolog of CheC	COG1406	65	-6.56	79.82	31.18	16
CELLULAR PROCESSES AND SIGNALING	Cell motility	Predicted periplasmic or secreted lipoprotein	COG1724	39	-6.24	76.96	29.85	15
CELLULAR PROCESSES AND SIGNALING	Cell motility	Protein required for attachment to host cells	COG5622	8	-5.57	78.72	29.29	5
CELLULAR PROCESSES AND SIGNALING	Cell motility	Putative archaeal flagellar protein C	COG3352	3	-5	75	28	1
CELLULAR PROCESSES AND SIGNALING	Cell motility	Putative archaeal flagellar protein D/E	COG3351	3	-5	75	28	1
CELLULAR PROCESSES AND SIGNALING	Cell motility	Subunit of TRAPP, an ER-Golgi tethering complex	COG5603	2	-7	81.1	31.5	2
CELLULAR PROCESSES AND SIGNALING	Cell motility	Type IV pili component	COG5461	5	-6.2	82.9	29.4	3
CELLULAR PROCESSES AND SIGNALING	Cell motility	Uncharacterized flagellar protein FlaG	COG1334	5	-5.2	70.9	31	4
CELLULAR PROCESSES AND SIGNALING	Cell motility	Uncharacterized protein, possibly involved in motility	COG1582	8	-5.1	70.81	30.2	5
				4724
CELLULAR PROCESSES AND SIGNALING	Cell wall/membrane/envelope biogenesis	3-deoxy-D-manno-octulosonic acid (KDO) 8-phosphate synthase	COG2877	1257	-6.48	81	30.6	167
CELLULAR PROCESSES AND SIGNALING	Cell wall/membrane/envelope biogenesis	3-deoxy-D-manno-octulosonic-acid transferase	COG1519	375	-5.85	76.53	30.31	82
CELLULAR PROCESSES AND SIGNALING	Cell wall/membrane/envelope biogenesis	4-amino-4-deoxy-L-arabinose transferase and related glycosyltransferases of PMT family	COG1807	386	-6.24	76.41	30.01	136
CELLULAR PROCESSES AND SIGNALING	Cell wall/membrane/envelope biogenesis	ABC-type polysaccharide/polyol phosphate export systems, permease component	COG1682	1150	-6.29	76.03	30.32	94
CELLULAR PROCESSES AND SIGNALING	Cell wall/membrane/envelope biogenesis	ABC-type polysaccharide/polyol phosphate transport system, ATPase component	COG1134	2039	-6.58	81.47	30.86	186
CELLULAR PROCESSES AND SIGNALING	Cell wall/membrane/envelope biogenesis	ABC-type transport system, involved in lipoprotein release, permease component	COG4591	1336	-6.01	80.86	30.81	149
CELLULAR PROCESSES AND SIGNALING	Cell wall/membrane/envelope biogenesis	ADP-heptose synthase, bifunctional sugar kinase/adenylyltransferase	COG2870	829	-5.93	78.26	30.32	163
CELLULAR PROCESSES AND SIGNALING	Cell wall/membrane/envelope biogenesis	ADP-heptose:LPS heptosyltransferase	COG0859	564	-5.81	77.58	29.71	119
CELLULAR PROCESSES AND SIGNALING	Cell wall/membrane/envelope biogenesis	Acyl-[acyl carrier protein]--UDP-N-acetylglucosamine O-acyltransferase	COG1043	1044	-6.14	76.33	30.47	165
CELLULAR PROCESSES AND SIGNALING	Cell wall/membrane/envelope biogenesis	Alanine racemase	COG0787	663	-5.74	76.53	30.36	117
CELLULAR PROCESSES AND SIGNALING	Cell wall/membrane/envelope biogenesis	Alpha-N-acetylglucosamine transferase	COG5597	1	-11	100	32	1
CELLULAR PROCESSES AND SIGNALING	Cell wall/membrane/envelope biogenesis	Apolipoprotein N-acyltransferase	COG0815	539	-6.11	77.79	29.77	65
CELLULAR PROCESSES AND SIGNALING	Cell wall/membrane/envelope biogenesis	Aspartate racemase	COG1794	199	-5.49	76.23	29.84	57
CELLULAR PROCESSES AND SIGNALING	Cell wall/membrane/envelope biogenesis	Bacterial lipocalin	COG3040	395	-6.52	77.43	29.85	72
CELLULAR PROCESSES AND SIGNALING	Cell wall/membrane/envelope biogenesis	CMP-2-keto-3-deoxyoctulosonic acid synthetase	COG1212	399	-5.81	78.49	30.26	89
CELLULAR PROCESSES AND SIGNALING	Cell wall/membrane/envelope biogenesis	CMP-N-acetylneuraminic acid synthetase	COG1083	243	-5.49	76.03	29.58	61
CELLULAR PROCESSES AND SIGNALING	Cell wall/membrane/envelope biogenesis	Capsular polysaccharide biosynthesis protein	COG3944	43	-5.31	70.64	30.45	24
CELLULAR PROCESSES AND SIGNALING	Cell wall/membrane/envelope biogenesis	Capsule polysaccharide export protein	COG3562	43	-5.67	76.94	29.89	25
CELLULAR PROCESSES AND SIGNALING	Cell wall/membrane/envelope biogenesis	Carbohydrate-selective porin	COG3659	2	-8.5	84.1	29.5	1
CELLULAR PROCESSES AND SIGNALING	Cell wall/membrane/envelope biogenesis	Cell division protein FtsI/penicillin-binding protein 2	COG0768	1887	-6.03	77.39	30.24	296
CELLULAR PROCESSES AND SIGNALING	Cell wall/membrane/envelope biogenesis	Cell division septal protein	COG1589	25	-6.15	77.12	30.93	13
CELLULAR PROCESSES AND SIGNALING	Cell wall/membrane/envelope biogenesis	Cell shape-determining protein	COG1792	158	-5.82	77.78	30	57
CELLULAR PROCESSES AND SIGNALING	Cell wall/membrane/envelope biogenesis	Cell wall hydrolyses involved in spore germination	COG3773	31	-5.77	73.97	30.03	18
CELLULAR PROCESSES AND SIGNALING	Cell wall/membrane/envelope biogenesis	Cell wall-associated hydrolases (invasion-associated proteins)	COG0791	456	-6.03	76.3	29.69	143
CELLULAR PROCESSES AND SIGNALING	Cell wall/membrane/envelope biogenesis	Chain length determinant protein	COG3765	2	-9.5	89.16	32.5	2
CELLULAR PROCESSES AND SIGNALING	Cell wall/membrane/envelope biogenesis	Choline-glycine betaine transporter	COG1292	29	-6.7	79.22	30.5	23
CELLULAR PROCESSES AND SIGNALING	Cell wall/membrane/envelope biogenesis	Cyclopropane fatty acid synthase and related methyltransferases	COG2230	912	-6.35	77.71	30.14	229
CELLULAR PROCESSES AND SIGNALING	Cell wall/membrane/envelope biogenesis	D-alanine-D-alanine ligase and related ATP-grasp enzymes	COG1181	1972	-6.11	79.25	30.19	298
CELLULAR PROCESSES AND SIGNALING	Cell wall/membrane/envelope biogenesis	D-alanyl-D-alanine carboxypeptidase	COG1876	438	-5.82	75.41	29.67	160
CELLULAR PROCESSES AND SIGNALING	Cell wall/membrane/envelope biogenesis	D-alanyl-D-alanine carboxypeptidase (penicillin-binding protein 4)	COG2027	148	-5.76	79.15	29.77	26
CELLULAR PROCESSES AND SIGNALING	Cell wall/membrane/envelope biogenesis	D-alanyl-D-alanine dipeptidase	COG2173	77	-5.87	75.6	28.96	23
CELLULAR PROCESSES AND SIGNALING	Cell wall/membrane/envelope biogenesis	Diacylglycerol kinase	COG0818	115	-5.46	76.29	31.02	32
CELLULAR PROCESSES AND SIGNALING	Cell wall/membrane/envelope biogenesis	Dihydrodipicolinate synthase/N-acetylneuraminate lyase	COG0329	1509	-6.25	79.51	30.6	309
CELLULAR PROCESSES AND SIGNALING	Cell wall/membrane/envelope biogenesis	Endopolygalacturonase	COG5434	474	-6.34	76.32	30.32	45
CELLULAR PROCESSES AND SIGNALING	Cell wall/membrane/envelope biogenesis	FOG: LysM repeat	COG1388	45	-6.04	77.89	30.02	24
CELLULAR PROCESSES AND SIGNALING	Cell wall/membrane/envelope biogenesis	GDP-D-mannose dehydratase	COG1089	3695	-7.37	83.58	30.73	209
CELLULAR PROCESSES AND SIGNALING	Cell wall/membrane/envelope biogenesis	Glucosamine 6-phosphate synthetase, contains amidotransferase and phosphosugar isomerase domains	COG0449	3966	-6.51	81.48	30.39	341
CELLULAR PROCESSES AND SIGNALING	Cell wall/membrane/envelope biogenesis	Glutamate racemase	COG0796	636	-5.75	76.75	30.22	126
CELLULAR PROCESSES AND SIGNALING	Cell wall/membrane/envelope biogenesis	Glycosyltransferase	COG0438	5955	-6.01	77.26	30.11	1391
CELLULAR PROCESSES AND SIGNALING	Cell wall/membrane/envelope biogenesis	Glycosyltransferase involved in LPS biosynthesis	COG3306	31	-6	91.05	29	4
CELLULAR PROCESSES AND SIGNALING	Cell wall/membrane/envelope biogenesis	Glycosyltransferases involved in cell wall biogenesis	COG0463	8638	-5.99	76.18	30.41	1205
CELLULAR PROCESSES AND SIGNALING	Cell wall/membrane/envelope biogenesis	Glycosyltransferases, probably involved in cell wall biogenesis	COG1215	1766	-6.25	78.27	30.25	235
CELLULAR PROCESSES AND SIGNALING	Cell wall/membrane/envelope biogenesis	Integral membrane protein CcmA involved in cell shape determination	COG1664	472	-6.64	86.25	30.24	29
CELLULAR PROCESSES AND SIGNALING	Cell wall/membrane/envelope biogenesis	LPS biosynthesis protein	COG3475	5	-6.2	74.94	28.6	3
CELLULAR PROCESSES AND SIGNALING	Cell wall/membrane/envelope biogenesis	Large-conductance mechanosensitive channel	COG1970	545	-6.19	79.46	30.61	132
CELLULAR PROCESSES AND SIGNALING	Cell wall/membrane/envelope biogenesis	Lauroyl/myristoyl acyltransferase	COG1560	285	-5.98	78.22	29.8	68
CELLULAR PROCESSES AND SIGNALING	Cell wall/membrane/envelope biogenesis	Lipid A core - O-antigen ligase and related enzymes	COG3307	44	-6.66	79.62	30.36	14
CELLULAR PROCESSES AND SIGNALING	Cell wall/membrane/envelope biogenesis	Lipid A disaccharide synthetase	COG0763	540	-5.95	76.87	30.41	80
CELLULAR PROCESSES AND SIGNALING	Cell wall/membrane/envelope biogenesis	Lipopolysaccharide biosynthesis protein	COG3754	290	-7.21	78.3	29.31	26
CELLULAR PROCESSES AND SIGNALING	Cell wall/membrane/envelope biogenesis	Lipopolysaccharide biosynthesis proteins, LPS:glycosyltransferases	COG1442	562	-5.7	91.3	31.11	5
CELLULAR PROCESSES AND SIGNALING	Cell wall/membrane/envelope biogenesis	Lipoproteins	COG0797	357	-6.13	77.38	30.4	119
CELLULAR PROCESSES AND SIGNALING	Cell wall/membrane/envelope biogenesis	Lyzozyme M1 (1,4-beta-N-acetylmuramidase)	COG3757	12	-5.77	73.73	30	11
CELLULAR PROCESSES AND SIGNALING	Cell wall/membrane/envelope biogenesis	Mannose-1-phosphate guanylyltransferase	COG0836	1003	-5.96	77.61	29.75	196
CELLULAR PROCESSES AND SIGNALING	Cell wall/membrane/envelope biogenesis	Mannosyltransferase OCH1 and related enzymes	COG3774	11	-5.33	70.98	30.25	7
CELLULAR PROCESSES AND SIGNALING	Cell wall/membrane/envelope biogenesis	Membrane GTPase LepA	COG0481	5457	-6.9	83.25	30.98	394
CELLULAR PROCESSES AND SIGNALING	Cell wall/membrane/envelope biogenesis	Membrane carboxypeptidase (penicillin-binding protein)	COG0744	1304	-6.05	77.76	30.43	333
CELLULAR PROCESSES AND SIGNALING	Cell wall/membrane/envelope biogenesis	Membrane carboxypeptidase/penicillin-binding protein	COG5009	2213	-6.44	80.19	30.45	174
CELLULAR PROCESSES AND SIGNALING	Cell wall/membrane/envelope biogenesis	Membrane carboxypeptidase/penicillin-binding protein PbpC	COG4953	520	-5.74	75.6	29.8	73
CELLULAR PROCESSES AND SIGNALING	Cell wall/membrane/envelope biogenesis	Membrane glycosyltransferase	COG2943	75	-6.59	78.06	30.26	37
CELLULAR PROCESSES AND SIGNALING	Cell wall/membrane/envelope biogenesis	Membrane protein involved in colicin uptake	COG3064	4	-5.25	87.2	30.75	4
CELLULAR PROCESSES AND SIGNALING	Cell wall/membrane/envelope biogenesis	Membrane proteins related to metalloendopeptidases	COG0739	1666	-5.95	76.54	29.97	437
CELLULAR PROCESSES AND SIGNALING	Cell wall/membrane/envelope biogenesis	Membrane-bound lytic murein transglycosylase	COG2821	224	-5.78	77.26	29.8	52
CELLULAR PROCESSES AND SIGNALING	Cell wall/membrane/envelope biogenesis	Membrane-bound lytic murein transglycosylase B	COG2951	179	-6.13	79.69	29.76	100
CELLULAR PROCESSES AND SIGNALING	Cell wall/membrane/envelope biogenesis	Membrane-fusion protein	COG0845	4373	-5.82	78.41	30.57	707
CELLULAR PROCESSES AND SIGNALING	Cell wall/membrane/envelope biogenesis	Murein endopeptidase	COG3770	6	-5.83	77.88	28.33	5
CELLULAR PROCESSES AND SIGNALING	Cell wall/membrane/envelope biogenesis	N-acetylglucosamine-1-phosphate uridyltransferase (contains nucleotidyltransferase and I-patch acetyltransferase domains)	COG1207	891	-6.32	78.62	30.73	238
CELLULAR PROCESSES AND SIGNALING	Cell wall/membrane/envelope biogenesis	N-acetylmuramoyl-L-alanine amidase	COG0860	563	-5.57	76.23	30.53	116
CELLULAR PROCESSES AND SIGNALING	Cell wall/membrane/envelope biogenesis	Nucleoside-binding outer membrane protein	COG3248	45	-6.67	79.59	28.93	4
CELLULAR PROCESSES AND SIGNALING	Cell wall/membrane/envelope biogenesis	O-Glycosyl hydrolase	COG5520	584	-6.2	74.38	30.12	42
CELLULAR PROCESSES AND SIGNALING	Cell wall/membrane/envelope biogenesis	Opacity protein and related surface antigens	COG3637	37	-6.74	79.83	29.63	25
CELLULAR PROCESSES AND SIGNALING	Cell wall/membrane/envelope biogenesis	Organic solvent tolerance protein OstA	COG1452	200	-5.77	73.73	29.94	66
CELLULAR PROCESSES AND SIGNALING	Cell wall/membrane/envelope biogenesis	Outer membrane lipoprotein	COG3133	1	-5	70.97	31	1
CELLULAR PROCESSES AND SIGNALING	Cell wall/membrane/envelope biogenesis	Outer membrane lipoprotein involved in outer membrane biogenesis	COG3017	2	-5	66.52	30	1
CELLULAR PROCESSES AND SIGNALING	Cell wall/membrane/envelope biogenesis	Outer membrane lipoprotein-sorting protein	COG2834	136	-6.11	79.33	29.85	30
CELLULAR PROCESSES AND SIGNALING	Cell wall/membrane/envelope biogenesis	Outer membrane phospholipase A	COG2829	83	-5.93	75.05	29.28	34
CELLULAR PROCESSES AND SIGNALING	Cell wall/membrane/envelope biogenesis	Outer membrane protein	COG0729	330	-5.95	78.15	30.62	74
CELLULAR PROCESSES AND SIGNALING	Cell wall/membrane/envelope biogenesis	Outer membrane protein (porin)	COG3203	25	-6.4	81.91	29.52	18
CELLULAR PROCESSES AND SIGNALING	Cell wall/membrane/envelope biogenesis	Outer membrane protein V	COG3713	5	-7.5	82.5	29.67	4
CELLULAR PROCESSES AND SIGNALING	Cell wall/membrane/envelope biogenesis	Outer membrane protein W	COG3047	14	-6	79.47	29.39	11
CELLULAR PROCESSES AND SIGNALING	Cell wall/membrane/envelope biogenesis	Outer membrane protein and related peptidoglycan-associated (lipo)proteins	COG2885	1710	-5.85	75.42	29.91	314
CELLULAR PROCESSES AND SIGNALING	Cell wall/membrane/envelope biogenesis	Outer membrane protein/protective antigen OMA87	COG4775	1388	-6.12	77.36	30.37	118
CELLULAR PROCESSES AND SIGNALING	Cell wall/membrane/envelope biogenesis	Penicillin V acylase and related amidases	COG3049	70	-6.42	77.48	30	36
CELLULAR PROCESSES AND SIGNALING	Cell wall/membrane/envelope biogenesis	Penicillin tolerance protein	COG0761	977	-6.15	79.3	30.43	179
CELLULAR PROCESSES AND SIGNALING	Cell wall/membrane/envelope biogenesis	Periplasmic glycine betaine/choline-binding (lipo)protein of an ABC-type transport system (osmoprotectant binding protein)	COG1732	79	-6.14	80.28	30.42	48
CELLULAR PROCESSES AND SIGNALING	Cell wall/membrane/envelope biogenesis	Periplasmic protease	COG0793	3073	-6.05	78.14	30.42	327
CELLULAR PROCESSES AND SIGNALING	Cell wall/membrane/envelope biogenesis	Periplasmic protein TonB, links inner and outer membranes	COG0810	88	-5.96	77.95	30.19	29
CELLULAR PROCESSES AND SIGNALING	Cell wall/membrane/envelope biogenesis	Periplasmic protein involved in polysaccharide export	COG1596	608	-5.8	76.89	30.38	108
CELLULAR PROCESSES AND SIGNALING	Cell wall/membrane/envelope biogenesis	Phosphoglycerol transferase and related proteins, alkaline phosphatase superfamily	COG1368	268	-6.32	76.04	30.37	72
CELLULAR PROCESSES AND SIGNALING	Cell wall/membrane/envelope biogenesis	Phospholipase C	COG3511	44	-6	75.67	29.61	23
CELLULAR PROCESSES AND SIGNALING	Cell wall/membrane/envelope biogenesis	Predicted S-adenosylmethionine-dependent methyltransferase involved in bacterial cell division	COG0357	228	-5.82	75.59	30.9	76
CELLULAR PROCESSES AND SIGNALING	Cell wall/membrane/envelope biogenesis	Predicted S-adenosylmethionine-dependent methyltransferase involved in cell envelope biogenesis	COG0275	589	-5.75	78.38	30.2	186
CELLULAR PROCESSES AND SIGNALING	Cell wall/membrane/envelope biogenesis	Predicted UDP-glucose 6-dehydrogenase	COG1004	2933	-6.3	79.29	30.6	320
CELLULAR PROCESSES AND SIGNALING	Cell wall/membrane/envelope biogenesis	Predicted choline kinase involved in LPS biosynthesis	COG0510	23	-6.65	79.46	29	6
CELLULAR PROCESSES AND SIGNALING	Cell wall/membrane/envelope biogenesis	Predicted glycosyl hydrolase	COG5498	77	-5.96	75.59	28.99	19
CELLULAR PROCESSES AND SIGNALING	Cell wall/membrane/envelope biogenesis	Predicted glycosyltransferase	COG5581	2	-6.5	84.44	29.5	1
CELLULAR PROCESSES AND SIGNALING	Cell wall/membrane/envelope biogenesis	Predicted membrane protein involved in D-alanine export	COG1696	1217	-6.44	76.83	29.68	157
CELLULAR PROCESSES AND SIGNALING	Cell wall/membrane/envelope biogenesis	Predicted membrane-associated Zn-dependent proteases 1	COG0750	965	-6.14	78.2	30.38	211
CELLULAR PROCESSES AND SIGNALING	Cell wall/membrane/envelope biogenesis	Predicted nucleoside-diphosphate-sugar epimerase	COG3660	1	-5	68.75	32	1
CELLULAR PROCESSES AND SIGNALING	Cell wall/membrane/envelope biogenesis	Predicted outer membrane protein	COG4932	10	-9.8	95.65	32	2
CELLULAR PROCESSES AND SIGNALING	Cell wall/membrane/envelope biogenesis	Predicted phosphosugar isomerases	COG2222	64	-5.94	77.29	30.92	13
CELLULAR PROCESSES AND SIGNALING	Cell wall/membrane/envelope biogenesis	Predicted pyridoxal phosphate-dependent enzyme apparently involved in regulation of cell wall biogenesis	COG0399	7169	-6.13	77.07	30.57	622
CELLULAR PROCESSES AND SIGNALING	Cell wall/membrane/envelope biogenesis	Predicted soluble lytic transglycosylase fused to an ABC-type amino acid-binding protein	COG4623	284	-5.96	76.06	30.52	44
CELLULAR PROCESSES AND SIGNALING	Cell wall/membrane/envelope biogenesis	Predicted sugar isomerase	COG4952	153	-6.61	80.69	30.23	24
CELLULAR PROCESSES AND SIGNALING	Cell wall/membrane/envelope biogenesis	Predicted sugar nucleotidyltransferases	COG1213	26	-6.18	76.35	30.86	14
CELLULAR PROCESSES AND SIGNALING	Cell wall/membrane/envelope biogenesis	Predicted sugar phosphate isomerase involved in capsule formation	COG0794	778	-6.11	80.07	30.67	156
CELLULAR PROCESSES AND SIGNALING	Cell wall/membrane/envelope biogenesis	Prolipoprotein diacylglyceryltransferase	COG0682	782	-6.12	77.12	29.3	206
CELLULAR PROCESSES AND SIGNALING	Cell wall/membrane/envelope biogenesis	Protein involved in D-alanine esterification of lipoteichoic acid and wall teichoic acid (D-alanine transfer protein)	COG3966	2	-6.5	86.08	27	1
CELLULAR PROCESSES AND SIGNALING	Cell wall/membrane/envelope biogenesis	Protein involved in cellulose biosynthesis (CelD)	COG5653	6	-6.4	77.68	30.6	4
CELLULAR PROCESSES AND SIGNALING	Cell wall/membrane/envelope biogenesis	Putative cell wall-binding domain	COG2247	18	-5.05	72.97	29.06	5
CELLULAR PROCESSES AND SIGNALING	Cell wall/membrane/envelope biogenesis	Putative effector of murein hydrolase	COG1346	43	-6	80.31	30.26	25
CELLULAR PROCESSES AND SIGNALING	Cell wall/membrane/envelope biogenesis	Putative enzyme of poly-gamma-glutamate biosynthesis (capsule formation)	COG2843	262	-5.83	76.27	29.58	60
CELLULAR PROCESSES AND SIGNALING	Cell wall/membrane/envelope biogenesis	Putative glycosyl/glycerophosphate transferases involved in teichoic acid biosynthesis TagF/TagB/EpsJ/RodC	COG1887	55	-6.07	77.72	29.69	20
CELLULAR PROCESSES AND SIGNALING	Cell wall/membrane/envelope biogenesis	Putative peptidoglycan-binding domain-containing protein	COG3409	69	-5.76	75.26	30.25	32
CELLULAR PROCESSES AND SIGNALING	Cell wall/membrane/envelope biogenesis	Rare lipoprotein B	COG2980	8	-6.38	83.94	31.12	4
CELLULAR PROCESSES AND SIGNALING	Cell wall/membrane/envelope biogenesis	Rhs family protein	COG3209	786	-5.83	74.03	29.66	132
CELLULAR PROCESSES AND SIGNALING	Cell wall/membrane/envelope biogenesis	S-layer domain	COG1361	75	-7.52	84.62	31.33	28
CELLULAR PROCESSES AND SIGNALING	Cell wall/membrane/envelope biogenesis	Secreted and surface protein containing fasciclin-like repeats	COG2335	363	-6.11	81.74	30.54	72
CELLULAR PROCESSES AND SIGNALING	Cell wall/membrane/envelope biogenesis	Short-chain dehydrogenase involved in D-alanine esterification of lipoteichoic acid and wall teichoic acid (D-alanine transfer protein)	COG3967	4	-5.75	79.42	30.5	4
CELLULAR PROCESSES AND SIGNALING	Cell wall/membrane/envelope biogenesis	Sialic acid synthase	COG2089	970	-5.91	76.13	30.36	133
CELLULAR PROCESSES AND SIGNALING	Cell wall/membrane/envelope biogenesis	Small-conductance mechanosensitive channel	COG3264	1454	-6.08	78.13	30.65	321
CELLULAR PROCESSES AND SIGNALING	Cell wall/membrane/envelope biogenesis	Soluble lytic murein transglycosylase and related regulatory proteins (some contain LysM/invasin domains)	COG0741	1919	-6.24	78.53	30.48	294
CELLULAR PROCESSES AND SIGNALING	Cell wall/membrane/envelope biogenesis	Sortase (surface protein transpeptidase)	COG3764	15	-6.27	78.88	30.2	10
CELLULAR PROCESSES AND SIGNALING	Cell wall/membrane/envelope biogenesis	Sortase and related acyltransferases	COG1247	83	-5.45	73.52	30.01	58
CELLULAR PROCESSES AND SIGNALING	Cell wall/membrane/envelope biogenesis	Spore coat assembly protein	COG5337	67	-6.11	76.72	29.53	11
CELLULAR PROCESSES AND SIGNALING	Cell wall/membrane/envelope biogenesis	Spore coat polysaccharide biosynthesis protein F, CMP-KDO synthetase homolog	COG1861	108	-6.05	75.63	30.6	15
CELLULAR PROCESSES AND SIGNALING	Cell wall/membrane/envelope biogenesis	Spore coat polysaccharide biosynthesis protein, predicted glycosyltransferase	COG3980	20	-5.5	76.91	29.65	7
CELLULAR PROCESSES AND SIGNALING	Cell wall/membrane/envelope biogenesis	Starvation-inducible outer membrane lipoprotein	COG3065	3	-5	73.82	30.67	3
CELLULAR PROCESSES AND SIGNALING	Cell wall/membrane/envelope biogenesis	Sugar transferases involved in lipopolysaccharide synthesis	COG2148	2803	-6.49	78.41	30.45	427
CELLULAR PROCESSES AND SIGNALING	Cell wall/membrane/envelope biogenesis	Surface antigen	COG4520	15	-5.67	70.7	30.07	6
CELLULAR PROCESSES AND SIGNALING	Cell wall/membrane/envelope biogenesis	Surface lipoprotein	COG2853	155	-5.83	75.3	29.71	54
CELLULAR PROCESSES AND SIGNALING	Cell wall/membrane/envelope biogenesis	Teichoic acid biosynthesis proteins	COG1922	86	-5.56	73.94	29.89	43
CELLULAR PROCESSES AND SIGNALING	Cell wall/membrane/envelope biogenesis	Tetraacyldisaccharide-1-P 4'-kinase	COG1663	169	-5.63	75.05	30.19	54
CELLULAR PROCESSES AND SIGNALING	Cell wall/membrane/envelope biogenesis	UDP-3-O-[3-hydroxymyristoyl] glucosamine N-acyltransferase	COG1044	986	-6.13	77.55	30.64	155
CELLULAR PROCESSES AND SIGNALING	Cell wall/membrane/envelope biogenesis	UDP-3-O-acyl-N-acetylglucosamine deacetylase	COG0774	1084	-6.27	79.17	30.47	142
CELLULAR PROCESSES AND SIGNALING	Cell wall/membrane/envelope biogenesis	UDP-N-acetyl-D-mannosaminuronate dehydrogenase	COG0677	4311	-6.91	81.35	30.74	227
CELLULAR PROCESSES AND SIGNALING	Cell wall/membrane/envelope biogenesis	UDP-N-acetylglucosamine 2-epimerase	COG0381	2460	-6.19	78.45	30.67	288
CELLULAR PROCESSES AND SIGNALING	Cell wall/membrane/envelope biogenesis	UDP-N-acetylglucosamine enolpyruvyl transferase	COG0766	2236	-6.4	81.31	30.78	284
CELLULAR PROCESSES AND SIGNALING	Cell wall/membrane/envelope biogenesis	UDP-N-acetylglucosamine:LPS N-acetylglucosamine transferase	COG0707	546	-6.07	79.01	30.47	114
CELLULAR PROCESSES AND SIGNALING	Cell wall/membrane/envelope biogenesis	UDP-N-acetylmuramate dehydrogenase	COG0812	446	-5.81	78.5	30.15	154
CELLULAR PROCESSES AND SIGNALING	Cell wall/membrane/envelope biogenesis	UDP-N-acetylmuramate-alanine ligase	COG0773	2198	-6.45	80.69	30.44	285
CELLULAR PROCESSES AND SIGNALING	Cell wall/membrane/envelope biogenesis	UDP-N-acetylmuramoylalanine-D-glutamate ligase	COG0771	932	-5.95	78.12	30.45	138
CELLULAR PROCESSES AND SIGNALING	Cell wall/membrane/envelope biogenesis	UDP-N-acetylmuramyl pentapeptide phosphotransferase/UDP-N-acetylglucosamine-1-phosphate transferase	COG0472	2535	-6.65	80.84	30.51	352
CELLULAR PROCESSES AND SIGNALING	Cell wall/membrane/envelope biogenesis	UDP-N-acetylmuramyl pentapeptide synthase	COG0770	848	-5.59	76.33	30.54	156
CELLULAR PROCESSES AND SIGNALING	Cell wall/membrane/envelope biogenesis	UDP-N-acetylmuramyl tripeptide synthase	COG0769	1481	-5.88	76.8	30.39	275
CELLULAR PROCESSES AND SIGNALING	Cell wall/membrane/envelope biogenesis	UDP-galactopyranose mutase	COG0562	261	-6.69	77.53	30.24	55
CELLULAR PROCESSES AND SIGNALING	Cell wall/membrane/envelope biogenesis	UDP-glucose 4-epimerase	COG1087	1422	-6.16	77.28	30.39	297
CELLULAR PROCESSES AND SIGNALING	Cell wall/membrane/envelope biogenesis	UDP-glucose pyrophosphorylase	COG1210	1014	-6.32	80.69	30.52	212
CELLULAR PROCESSES AND SIGNALING	Cell wall/membrane/envelope biogenesis	Uncharacterized lipoprotein	COG3317	84	-6.69	80.36	30.58	15
CELLULAR PROCESSES AND SIGNALING	Cell wall/membrane/envelope biogenesis	Uncharacterized protein involved in exopolysaccharide biosynthesis	COG3206	347	-5.54	76.93	30.2	74
CELLULAR PROCESSES AND SIGNALING	Cell wall/membrane/envelope biogenesis	Uncharacterized protein involved in formation of curli polymers	COG1462	103	-6.35	83.14	30.36	26
CELLULAR PROCESSES AND SIGNALING	Cell wall/membrane/envelope biogenesis	Uncharacterized protein involved in outer membrane biogenesis	COG2982	59	-5.78	78.31	29.75	16
CELLULAR PROCESSES AND SIGNALING	Cell wall/membrane/envelope biogenesis	Uncharacterized protein potentially involved in peptidoglycan biosynthesis	COG5479	44	-5.87	74.9	29.22	15
CELLULAR PROCESSES AND SIGNALING	Cell wall/membrane/envelope biogenesis	Uncharacterized protein, involved in the regulation of septum location	COG2088	137	-6.85	83	30.35	12
CELLULAR PROCESSES AND SIGNALING	Cell wall/membrane/envelope biogenesis	dTDP-4-dehydrorhamnose 3,5-epimerase and related enzymes	COG1898	1205	-6.31	75.61	30.48	243
CELLULAR PROCESSES AND SIGNALING	Cell wall/membrane/envelope biogenesis	dTDP-4-dehydrorhamnose reductase	COG1091	554	-5.81	75.6	30.45	174
CELLULAR PROCESSES AND SIGNALING	Cell wall/membrane/envelope biogenesis	dTDP-D-glucose 4,6-dehydratase	COG1088	2552	-7.1	80.44	30.58	311
CELLULAR PROCESSES AND SIGNALING	Cell wall/membrane/envelope biogenesis	dTDP-glucose pyrophosphorylase	COG1209	2445	-6.72	80.78	30.75	316
				130989
CELLULAR PROCESSES AND SIGNALING	Cytoskeleton	Actin and related proteins	COG5277	53	-7.77	88.5	30.17	34
CELLULAR PROCESSES AND SIGNALING	Cytoskeleton	Alpha-tubulin suppressor and related RCC1 domain-containing proteins	COG5184	1254	-5.49	71.77	29.42	69
CELLULAR PROCESSES AND SIGNALING	Cytoskeleton	Beta-tubulin folding cofactor D	COG5234	1	-5	77.42	31	1
CELLULAR PROCESSES AND SIGNALING	Cytoskeleton	Ca2+-binding actin-bundling protein fimbrin/plastin (EF-Hand superfamily)	COG5069	35	-6.27	78.64	30.24	32
CELLULAR PROCESSES AND SIGNALING	Cytoskeleton	Calponin	COG5199	1	-6	86.67	30	1
CELLULAR PROCESSES AND SIGNALING	Cytoskeleton	Dynein, heavy chain	COG5245	356	-6.87	81.54	30.23	133
CELLULAR PROCESSES AND SIGNALING	Cytoskeleton	Kinesin-like protein	COG5059	69	-5.94	81.8	29.41	53
CELLULAR PROCESSES AND SIGNALING	Cytoskeleton	Microtubule-binding protein involved in cell cycle control	COG5217	8	-6.38	76.13	29.5	4
CELLULAR PROCESSES AND SIGNALING	Cytoskeleton	Myosin heavy chain	COG5022	92	-6.16	80.48	29.34	65
CELLULAR PROCESSES AND SIGNALING	Cytoskeleton	Septin family protein	COG5019	7	-6	78.47	30.43	7
CELLULAR PROCESSES AND SIGNALING	Cytoskeleton	Tubulin	COG5023	62	-8.53	93.08	30.19	36
				1938
CELLULAR PROCESSES AND SIGNALING	Defense mechanisms	ABC-type antimicrobial peptide transport system, ATPase component	COG4170	8355	-6.58	80.35	30.52	1019
CELLULAR PROCESSES AND SIGNALING	Defense mechanisms	ABC-type antimicrobial peptide transport system, permease component	COG4168	5700	-6.63	80.76	29.56	641
CELLULAR PROCESSES AND SIGNALING	Defense mechanisms	ABC-type bacteriocin/lantibiotic exporters, contain an N-terminal double-glycine peptidase domain	COG2274	838	-5.98	78.26	30.68	169
CELLULAR PROCESSES AND SIGNALING	Defense mechanisms	ABC-type multidrug transport system, ATPase and permease components	COG1132	9542	-5.88	78.57	30.83	1391
CELLULAR PROCESSES AND SIGNALING	Defense mechanisms	ABC-type multidrug transport system, ATPase component	COG1131	9178	-6.15	79.28	30.35	1263
CELLULAR PROCESSES AND SIGNALING	Defense mechanisms	ABC-type multidrug transport system, permease component	COG0842	3729	-6.27	79.56	30.63	526
CELLULAR PROCESSES AND SIGNALING	Defense mechanisms	Abortive infection bacteriophage resistance protein	COG4823	7	-5.43	73.78	29.57	4
CELLULAR PROCESSES AND SIGNALING	Defense mechanisms	Aminoglycoside N3'-acetyltransferase	COG2746	12	-6.09	75.75	30.18	8
CELLULAR PROCESSES AND SIGNALING	Defense mechanisms	Beta-lactamase class A	COG2367	15	-5.33	73.42	30.4	12
CELLULAR PROCESSES AND SIGNALING	Defense mechanisms	Beta-lactamase class C and other penicillin binding proteins	COG1680	1768	-5.73	74.9	30	341
CELLULAR PROCESSES AND SIGNALING	Defense mechanisms	Beta-lactamase class D	COG2602	63	-5.8	76.06	29.97	20
CELLULAR PROCESSES AND SIGNALING	Defense mechanisms	Cation/multidrug efflux pump	COG0841	20406	-6.24	81.49	30.83	1166
CELLULAR PROCESSES AND SIGNALING	Defense mechanisms	Cephalosporin hydroxylase	COG3510	135	-6.3	78.36	30.17	20
CELLULAR PROCESSES AND SIGNALING	Defense mechanisms	Chloramphenicol 3-O-phosphotransferase	COG3896	3	-6	79.46	30.67	2
CELLULAR PROCESSES AND SIGNALING	Defense mechanisms	Chloramphenicol O-acetyltransferase	COG4845	18	-6.33	75.79	30	7
CELLULAR PROCESSES AND SIGNALING	Defense mechanisms	GTPase subunit of restriction endonuclease	COG1401	288	-5.86	78.73	29.86	63
CELLULAR PROCESSES AND SIGNALING	Defense mechanisms	Glycopeptide antibiotics resistance protein	COG4767	3	-8.33	87.58	31	3
CELLULAR PROCESSES AND SIGNALING	Defense mechanisms	Inner membrane protein involved in colicin E2 resistance	COG4452	33	-5.23	71.14	30.72	21
CELLULAR PROCESSES AND SIGNALING	Defense mechanisms	Lantibiotic modifying enzyme	COG4403	2	-5	73.49	28	1
CELLULAR PROCESSES AND SIGNALING	Defense mechanisms	McrBC 5-methylcytosine restriction system component	COG4268	25	-5.73	76.76	30.27	10
CELLULAR PROCESSES AND SIGNALING	Defense mechanisms	Membrane protein required for beta-lactamase induction	COG3725	1	-5	73.33	30	1
CELLULAR PROCESSES AND SIGNALING	Defense mechanisms	Multidrug resistance efflux pump	COG1566	253	-5.84	77.37	30.35	92
CELLULAR PROCESSES AND SIGNALING	Defense mechanisms	Na+-driven multidrug efflux pump	COG0534	588	-5.7	76.48	30.39	170
CELLULAR PROCESSES AND SIGNALING	Defense mechanisms	Negative regulator of beta-lactamase expression	COG3023	117	-5.92	75.85	29.69	68
CELLULAR PROCESSES AND SIGNALING	Defense mechanisms	Predicted restriction endonuclease	COG3440	238	-6.09	75.25	29.56	45
CELLULAR PROCESSES AND SIGNALING	Defense mechanisms	Predicted type IV restriction endonuclease	COG2810	2	-6	69.91	31.5	2
CELLULAR PROCESSES AND SIGNALING	Defense mechanisms	Restriction endonuclease	COG3587	1015	-6.51	79.91	30.41	184
CELLULAR PROCESSES AND SIGNALING	Defense mechanisms	Restriction endonuclease S subunits	COG0732	1043	-6.12	79.31	29.88	270
CELLULAR PROCESSES AND SIGNALING	Defense mechanisms	Streptogramin lyase	COG4257	49	-5.69	74.35	29.29	7
CELLULAR PROCESSES AND SIGNALING	Defense mechanisms	Streptomycin 6-kinase	COG3570	15	-5.2	74.05	28.53	5
CELLULAR PROCESSES AND SIGNALING	Defense mechanisms	Type I restriction-modification system methyltransferase subunit	COG0286	5440	-6.99	81.99	30.58	379
CELLULAR PROCESSES AND SIGNALING	Defense mechanisms	Type I site-specific restriction-modification system, R (restriction) subunit and related helicases	COG4096	6954	-6.7	80.95	30.77	347
CELLULAR PROCESSES AND SIGNALING	Defense mechanisms	Type II restriction enzyme, methylase subunits	COG1002	1651	-6.29	78.87	30.07	143
CELLULAR PROCESSES AND SIGNALING	Defense mechanisms	Uncharacterized bacitracin resistance protein	COG1968	657	-5.84	79.35	30.2	178
CELLULAR PROCESSES AND SIGNALING	Defense mechanisms	Uncharacterized protein involved in methicillin resistance	COG2348	42	-5.4	71.95	29.52	12
CELLULAR PROCESSES AND SIGNALING	Defense mechanisms	Uncharacterized proteins, homologs of microcin C7 resistance protein MccF	COG1619	210	-5.64	73.64	30.32	84
CELLULAR PROCESSES AND SIGNALING	Defense mechanisms	Uncharacterized vancomycin resistance protein	COG2720	48	-5.69	73.96	30.55	25
				78443
CELLULAR PROCESSES AND SIGNALING	Extracellular structures	Autotransporter adhesin	COG5295	7	-5.43	73.25	32	6
CELLULAR PROCESSES AND SIGNALING	Intracellular trafficking, secretion, and vesicular transport	Archaeal flagella assembly protein J	COG1955	12	-8.22	87.97	31.67	4
CELLULAR PROCESSES AND SIGNALING	Intracellular trafficking, secretion, and vesicular transport	Arginine methyltransferase-interacting protein, contains RING Zn-finger	COG5082	11	-7	96.21	27.55	2
CELLULAR PROCESSES AND SIGNALING	Intracellular trafficking, secretion, and vesicular transport	Biopolymer transport protein	COG0848	589	-6.08	84.56	30.18	165
CELLULAR PROCESSES AND SIGNALING	Intracellular trafficking, secretion, and vesicular transport	Biopolymer transport proteins	COG0811	1347	-6.42	83.34	30.65	227
CELLULAR PROCESSES AND SIGNALING	Intracellular trafficking, secretion, and vesicular transport	Clathrin adaptor complex, small subunit	COG5030	4	-6.75	80.85	30.25	4
CELLULAR PROCESSES AND SIGNALING	Intracellular trafficking, secretion, and vesicular transport	Competence protein ComGF	COG4940	24	-6.33	78.69	30.25	7
CELLULAR PROCESSES AND SIGNALING	Intracellular trafficking, secretion, and vesicular transport	Conjugal transfer/entry exclusion protein	COG5314	2	-6.5	85.69	31.5	2
CELLULAR PROCESSES AND SIGNALING	Intracellular trafficking, secretion, and vesicular transport	ER lumen protein retaining receptor	COG5196	4	-6.25	80	29.5	4
CELLULAR PROCESSES AND SIGNALING	Intracellular trafficking, secretion, and vesicular transport	Exocyst complex subunit SEC6	COG5173	2	-5.5	71.22	33	1
CELLULAR PROCESSES AND SIGNALING	Intracellular trafficking, secretion, and vesicular transport	Flagellar biosynthesis pathway, component FlhA	COG1298	893	-6.3	81.44	31.07	155
CELLULAR PROCESSES AND SIGNALING	Intracellular trafficking, secretion, and vesicular transport	Flagellar biosynthesis pathway, component FlhB	COG1377	206	-5.74	76.9	30.4	94
CELLULAR PROCESSES AND SIGNALING	Intracellular trafficking, secretion, and vesicular transport	Flagellar biosynthesis pathway, component FliP	COG1338	483	-6.53	81.86	30.99	124
CELLULAR PROCESSES AND SIGNALING	Intracellular trafficking, secretion, and vesicular transport	Flagellar biosynthesis pathway, component FliQ	COG1987	107	-5.96	80.21	30.74	43
CELLULAR PROCESSES AND SIGNALING	Intracellular trafficking, secretion, and vesicular transport	Flagellar biosynthesis pathway, component FliR	COG1684	61	-5.69	76.98	30.37	33
CELLULAR PROCESSES AND SIGNALING	Intracellular trafficking, secretion, and vesicular transport	Flagellar biosynthesis/type III secretory pathway ATPase	COG1157	596	-6.52	83.53	30.7	135
CELLULAR PROCESSES AND SIGNALING	Intracellular trafficking, secretion, and vesicular transport	Flagellar biosynthesis/type III secretory pathway lipoprotein	COG1766	178	-6.21	79.44	30.78	48
CELLULAR PROCESSES AND SIGNALING	Intracellular trafficking, secretion, and vesicular transport	Flagellar biosynthesis/type III secretory pathway protein	COG1317	19	-5.74	78	30.21	6
CELLULAR PROCESSES AND SIGNALING	Intracellular trafficking, secretion, and vesicular transport	Flagellar hook-basal body protein	COG1677	36	-5.66	78.38	30.29	15
CELLULAR PROCESSES AND SIGNALING	Intracellular trafficking, secretion, and vesicular transport	Flagellar motor switch/type III secretory pathway protein	COG1886	139	-6.43	83.66	30.7	58
CELLULAR PROCESSES AND SIGNALING	Intracellular trafficking, secretion, and vesicular transport	Flp pilus assembly protein CpaB	COG3745	48	-5.79	80.2	30.29	16
CELLULAR PROCESSES AND SIGNALING	Intracellular trafficking, secretion, and vesicular transport	Flp pilus assembly protein TadB	COG4965	178	-5.89	78.79	30.83	38
CELLULAR PROCESSES AND SIGNALING	Intracellular trafficking, secretion, and vesicular transport	Flp pilus assembly protein TadC	COG2064	265	-6.05	80.66	30.5	62
CELLULAR PROCESSES AND SIGNALING	Intracellular trafficking, secretion, and vesicular transport	Flp pilus assembly protein TadD, contains TPR repeats	COG5010	8	-5.38	77.51	30	7
CELLULAR PROCESSES AND SIGNALING	Intracellular trafficking, secretion, and vesicular transport	Flp pilus assembly protein TadG	COG4961	11	-5.36	73.38	29.91	3
CELLULAR PROCESSES AND SIGNALING	Intracellular trafficking, secretion, and vesicular transport	Flp pilus assembly protein, ATPase CpaE	COG4963	107	-5.97	77.9	30.54	29
CELLULAR PROCESSES AND SIGNALING	Intracellular trafficking, secretion, and vesicular transport	Flp pilus assembly protein, ATPase CpaF	COG4962	2103	-6.56	81.51	30.99	160
CELLULAR PROCESSES AND SIGNALING	Intracellular trafficking, secretion, and vesicular transport	Flp pilus assembly protein, pilin Flp	COG3847	1	-6	83.33	30	1
CELLULAR PROCESSES AND SIGNALING	Intracellular trafficking, secretion, and vesicular transport	Flp pilus assembly protein, protease CpaA	COG4960	3	-6	74.77	30.33	3
CELLULAR PROCESSES AND SIGNALING	Intracellular trafficking, secretion, and vesicular transport	Flp pilus assembly protein, secretin CpaC	COG4964	209	-5.65	77.97	30.41	49
CELLULAR PROCESSES AND SIGNALING	Intracellular trafficking, secretion, and vesicular transport	GTPase-activating protein that regulates ARFs (ADP-ribosylation factors), involved in ARF-mediated vesicular transport	COG5347	17	-7.47	81.25	31.6	5
CELLULAR PROCESSES AND SIGNALING	Intracellular trafficking, secretion, and vesicular transport	Golgi protein involved in Golgi-to-ER retrieval	COG5249	4	-6.75	84.14	29.5	3
CELLULAR PROCESSES AND SIGNALING	Intracellular trafficking, secretion, and vesicular transport	Hemolysin activation/secretion protein	COG2831	9	-6.1	80.58	29.3	8
CELLULAR PROCESSES AND SIGNALING	Intracellular trafficking, secretion, and vesicular transport	Importin beta-related nuclear transport receptor	COG5101	3	-7	85.21	31.33	3
CELLULAR PROCESSES AND SIGNALING	Intracellular trafficking, secretion, and vesicular transport	Karyopherin (importin) alpha	COG5064	17	-6.29	85.77	28.53	15
CELLULAR PROCESSES AND SIGNALING	Intracellular trafficking, secretion, and vesicular transport	Karyopherin (importin) beta	COG5215	6	-7	86.89	28.4	3
CELLULAR PROCESSES AND SIGNALING	Intracellular trafficking, secretion, and vesicular transport	Large exoproteins involved in heme utilization or adhesion	COG3210	221	-5.21	73.89	30.32	50
CELLULAR PROCESSES AND SIGNALING	Intracellular trafficking, secretion, and vesicular transport	Lipoprotein signal peptidase	COG0597	344	-6.45	78.89	29.51	77
CELLULAR PROCESSES AND SIGNALING	Intracellular trafficking, secretion, and vesicular transport	Membrane protein implicated in regulation of membrane protease activity	COG1585	7	-6.71	82.49	30.14	5
CELLULAR PROCESSES AND SIGNALING	Intracellular trafficking, secretion, and vesicular transport	Multiple antibiotic transporter	COG2095	155	-5.67	81.98	29.73	62
CELLULAR PROCESSES AND SIGNALING	Intracellular trafficking, secretion, and vesicular transport	Muramidase (flagellum-specific)	COG1705	106	-5.84	75.71	30.3	22
CELLULAR PROCESSES AND SIGNALING	Intracellular trafficking, secretion, and vesicular transport	Outer membrane protein	COG1538	1404	-5.65	78.77	30.66	262
CELLULAR PROCESSES AND SIGNALING	Intracellular trafficking, secretion, and vesicular transport	P pilus assembly protein, chaperone PapD	COG3121	7	-6.29	81.18	31.14	5
CELLULAR PROCESSES AND SIGNALING	Intracellular trafficking, secretion, and vesicular transport	P pilus assembly protein, pilin FimA	COG3539	6	-7.17	87.97	31.67	5
CELLULAR PROCESSES AND SIGNALING	Intracellular trafficking, secretion, and vesicular transport	P pilus assembly protein, porin PapC	COG3188	21	-6.14	76.49	30.57	10
CELLULAR PROCESSES AND SIGNALING	Intracellular trafficking, secretion, and vesicular transport	Periplasmic component of the Tol biopolymer transport system	COG0823	2107	-5.96	76.93	29.84	169
CELLULAR PROCESSES AND SIGNALING	Intracellular trafficking, secretion, and vesicular transport	Periplasmic serine proteases (ClpP class)	COG0616	827	-5.81	77.78	30.49	199
CELLULAR PROCESSES AND SIGNALING	Intracellular trafficking, secretion, and vesicular transport	Phosphatidylinositol kinase and protein kinases of the PI-3 kinase family	COG5032	37	-7.06	81.42	30.43	28
CELLULAR PROCESSES AND SIGNALING	Intracellular trafficking, secretion, and vesicular transport	Predicted ABC-type exoprotein transport system, permease component	COG4473	2	-10.5	98.49	32.5	1
CELLULAR PROCESSES AND SIGNALING	Intracellular trafficking, secretion, and vesicular transport	Predicted ATPases involved in biogenesis of archaeal flagella	COG2874	11	-7.54	90.08	29.73	5
CELLULAR PROCESSES AND SIGNALING	Intracellular trafficking, secretion, and vesicular transport	Predicted Rossmann fold nucleotide-binding protein involved in DNA uptake	COG0758	559	-5.63	76.86	30.66	136
CELLULAR PROCESSES AND SIGNALING	Intracellular trafficking, secretion, and vesicular transport	Preprotein translocase subunit Sec63	COG5407	1	-5	64.29	28	1
CELLULAR PROCESSES AND SIGNALING	Intracellular trafficking, secretion, and vesicular transport	Preprotein translocase subunit SecA (ATPase, RNA helicase)	COG0653	7046	-6.97	83.24	30.8	415
CELLULAR PROCESSES AND SIGNALING	Intracellular trafficking, secretion, and vesicular transport	Preprotein translocase subunit SecB	COG1952	72	-6	78.81	29.82	27
CELLULAR PROCESSES AND SIGNALING	Intracellular trafficking, secretion, and vesicular transport	Preprotein translocase subunit SecD	COG0342	2077	-6.18	80.54	30.84	238
CELLULAR PROCESSES AND SIGNALING	Intracellular trafficking, secretion, and vesicular transport	Preprotein translocase subunit SecE	COG0690	66	-6.69	81.2	30.65	20
CELLULAR PROCESSES AND SIGNALING	Intracellular trafficking, secretion, and vesicular transport	Preprotein translocase subunit SecF	COG0341	1476	-6.08	79.73	30.61	191
CELLULAR PROCESSES AND SIGNALING	Intracellular trafficking, secretion, and vesicular transport	Preprotein translocase subunit SecG	COG1314	53	-6.07	82.01	30.74	23
CELLULAR PROCESSES AND SIGNALING	Intracellular trafficking, secretion, and vesicular transport	Preprotein translocase subunit SecY	COG0201	2901	-6.88	83.28	30.73	275
CELLULAR PROCESSES AND SIGNALING	Intracellular trafficking, secretion, and vesicular transport	Preprotein translocase subunit YajC	COG1862	212	-5.87	76.63	30.56	71
CELLULAR PROCESSES AND SIGNALING	Intracellular trafficking, secretion, and vesicular transport	Preprotein translocase subunit YidC	COG0706	1528	-6.66	78.6	30.64	219
CELLULAR PROCESSES AND SIGNALING	Intracellular trafficking, secretion, and vesicular transport	Protease subunit of ATP-dependent Clp proteases	COG0740	2346	-6.83	82.62	30.84	382
CELLULAR PROCESSES AND SIGNALING	Intracellular trafficking, secretion, and vesicular transport	Protein involved in membrane traffic	COG5052	1	-5	68.97	29	1
CELLULAR PROCESSES AND SIGNALING	Intracellular trafficking, secretion, and vesicular transport	Proteins involved in synaptic transmission and general secretion, Sec1 family	COG5158	9	-5.78	79.29	28.78	9
CELLULAR PROCESSES AND SIGNALING	Intracellular trafficking, secretion, and vesicular transport	Rab GTPase interacting factor, Golgi membrane protein	COG5080	2	-5	81.25	26	2
CELLULAR PROCESSES AND SIGNALING	Intracellular trafficking, secretion, and vesicular transport	Ran GTPase-activating protein (Ran-binding protein)	COG5171	2	-7	83.39	30.5	2
CELLULAR PROCESSES AND SIGNALING	Intracellular trafficking, secretion, and vesicular transport	Sec-independent protein secretion pathway component TatC	COG0805	573	-6.18	78.2	30.46	140
CELLULAR PROCESSES AND SIGNALING	Intracellular trafficking, secretion, and vesicular transport	Sec-independent protein secretion pathway components	COG1826	152	-6.11	80.13	29.96	61
CELLULAR PROCESSES AND SIGNALING	Intracellular trafficking, secretion, and vesicular transport	Signal peptidase I	COG0681	1199	-6.45	79.17	29.86	205
CELLULAR PROCESSES AND SIGNALING	Intracellular trafficking, secretion, and vesicular transport	Signal recognition particle 19 kDa protein	COG1400	2	-7.5	89.51	30	2
CELLULAR PROCESSES AND SIGNALING	Intracellular trafficking, secretion, and vesicular transport	Signal recognition particle GTPase	COG0552	3769	-6.3	81.31	30.93	594
CELLULAR PROCESSES AND SIGNALING	Intracellular trafficking, secretion, and vesicular transport	Synaptobrevin/VAMP-like protein	COG5143	2	-5.5	75.86	29	2
CELLULAR PROCESSES AND SIGNALING	Intracellular trafficking, secretion, and vesicular transport	Tfp pilus assembly protein FimT	COG4970	1	-5	69.23	26	1
CELLULAR PROCESSES AND SIGNALING	Intracellular trafficking, secretion, and vesicular transport	Tfp pilus assembly protein FimV	COG3170	69	-5.56	79.16	30.3	23
CELLULAR PROCESSES AND SIGNALING	Intracellular trafficking, secretion, and vesicular transport	Tfp pilus assembly protein PilE	COG4968	22	-5.38	83.45	29.76	9
CELLULAR PROCESSES AND SIGNALING	Intracellular trafficking, secretion, and vesicular transport	Tfp pilus assembly protein PilF	COG3063	17	-6.25	79.04	30.75	6
CELLULAR PROCESSES AND SIGNALING	Intracellular trafficking, secretion, and vesicular transport	Tfp pilus assembly protein PilN	COG3166	45	-5.75	78.52	30.73	17
CELLULAR PROCESSES AND SIGNALING	Intracellular trafficking, secretion, and vesicular transport	Tfp pilus assembly protein PilO	COG3167	229	-6.03	79.96	30.48	30
CELLULAR PROCESSES AND SIGNALING	Intracellular trafficking, secretion, and vesicular transport	Tfp pilus assembly protein PilP	COG3168	34	-5.94	77.91	29.94	14
CELLULAR PROCESSES AND SIGNALING	Intracellular trafficking, secretion, and vesicular transport	Tfp pilus assembly protein PilV	COG4967	1	-6	83.87	31	1
CELLULAR PROCESSES AND SIGNALING	Intracellular trafficking, secretion, and vesicular transport	Tfp pilus assembly protein PilW	COG4966	2	-6.5	71.47	30	1
CELLULAR PROCESSES AND SIGNALING	Intracellular trafficking, secretion, and vesicular transport	Tfp pilus assembly protein PilZ	COG3215	49	-6.22	79.31	30.28	21
CELLULAR PROCESSES AND SIGNALING	Intracellular trafficking, secretion, and vesicular transport	Tfp pilus assembly protein, ATPase PilM	COG4972	717	-6.38	81.03	30.81	48
CELLULAR PROCESSES AND SIGNALING	Intracellular trafficking, secretion, and vesicular transport	Tfp pilus assembly protein, ATPase PilU	COG5008	723	-6.9	82.81	30.83	86
CELLULAR PROCESSES AND SIGNALING	Intracellular trafficking, secretion, and vesicular transport	Tfp pilus assembly protein, major pilin PilA	COG4969	93	-5.52	83.71	29.62	38
CELLULAR PROCESSES AND SIGNALING	Intracellular trafficking, secretion, and vesicular transport	Tfp pilus assembly protein, pilus retraction ATPase PilT	COG2805	4842	-6.75	83.01	30.89	240
CELLULAR PROCESSES AND SIGNALING	Intracellular trafficking, secretion, and vesicular transport	Tfp pilus assembly protein, tip-associated adhesin PilY1	COG3419	354	-5.59	74.45	29.42	39
CELLULAR PROCESSES AND SIGNALING	Intracellular trafficking, secretion, and vesicular transport	Transport protein particle (TRAPP) complex subunit	COG5122	1	-5	87.5	24	1
CELLULAR PROCESSES AND SIGNALING	Intracellular trafficking, secretion, and vesicular transport	Type II secretory pathway, ATPase PulE/Tfp pilus assembly pathway, ATPase PilB	COG2804	8699	-6.62	82.76	30.76	454
CELLULAR PROCESSES AND SIGNALING	Intracellular trafficking, secretion, and vesicular transport	Type II secretory pathway, component ExeA (predicted ATPase)	COG3267	1025	-6.16	80.84	30.53	93
CELLULAR PROCESSES AND SIGNALING	Intracellular trafficking, secretion, and vesicular transport	Type II secretory pathway, component HofQ	COG4796	1260	-6.29	81.33	30.73	104
CELLULAR PROCESSES AND SIGNALING	Intracellular trafficking, secretion, and vesicular transport	Type II secretory pathway, component PulC	COG3031	89	-6.87	84.68	30.12	5
CELLULAR PROCESSES AND SIGNALING	Intracellular trafficking, secretion, and vesicular transport	Type II secretory pathway, component PulD	COG1450	721	-6.09	79.44	30.39	80
CELLULAR PROCESSES AND SIGNALING	Intracellular trafficking, secretion, and vesicular transport	Type II secretory pathway, component PulF	COG1459	2060	-6.09	80.82	30.75	179
CELLULAR PROCESSES AND SIGNALING	Intracellular trafficking, secretion, and vesicular transport	Type II secretory pathway, component PulJ	COG4795	2	-6	88.26	30.5	2
CELLULAR PROCESSES AND SIGNALING	Intracellular trafficking, secretion, and vesicular transport	Type II secretory pathway, component PulK	COG3156	6	-5.86	79.67	31.43	4
CELLULAR PROCESSES AND SIGNALING	Intracellular trafficking, secretion, and vesicular transport	Type II secretory pathway, prepilin signal peptidase PulO and related peptidases	COG1989	396	-6.26	78.22	30.07	101
CELLULAR PROCESSES AND SIGNALING	Intracellular trafficking, secretion, and vesicular transport	Type II secretory pathway, pseudopilin PulG	COG2165	467	-5.92	75.83	30.15	121
CELLULAR PROCESSES AND SIGNALING	Intracellular trafficking, secretion, and vesicular transport	Type III secretory pathway, component EscR	COG4790	49	-6.51	86.3	31	10
CELLULAR PROCESSES AND SIGNALING	Intracellular trafficking, secretion, and vesicular transport	Type III secretory pathway, component EscS	COG4794	2	-6	76.83	30.5	1
CELLULAR PROCESSES AND SIGNALING	Intracellular trafficking, secretion, and vesicular transport	Type III secretory pathway, component EscT	COG4791	6	-5.5	75.51	31.17	3
CELLULAR PROCESSES AND SIGNALING	Intracellular trafficking, secretion, and vesicular transport	Type III secretory pathway, component EscU	COG4792	6	-5	74.89	29.43	4
CELLULAR PROCESSES AND SIGNALING	Intracellular trafficking, secretion, and vesicular transport	Type III secretory pathway, component EscV	COG4789	118	-6.15	85.39	30.54	19
CELLULAR PROCESSES AND SIGNALING	Intracellular trafficking, secretion, and vesicular transport	Type III secretory pathway, lipoprotein EscJ	COG4669	15	-6.27	81.18	30.27	5
CELLULAR PROCESSES AND SIGNALING	Intracellular trafficking, secretion, and vesicular transport	Type IV secretory pathway, TrbF components	COG3701	2	-7	84.09	31.5	2
CELLULAR PROCESSES AND SIGNALING	Intracellular trafficking, secretion, and vesicular transport	Type IV secretory pathway, TrbL components	COG3846	14	-7.21	87.58	30.43	11
CELLULAR PROCESSES AND SIGNALING	Intracellular trafficking, secretion, and vesicular transport	Type IV secretory pathway, VirB10 components	COG2948	16	-7	82.52	30.88	12
CELLULAR PROCESSES AND SIGNALING	Intracellular trafficking, secretion, and vesicular transport	Type IV secretory pathway, VirB11 components, and related ATPases involved in archaeal flagella biosynthesis	COG0630	158	-6.61	80.59	30.89	52
CELLULAR PROCESSES AND SIGNALING	Intracellular trafficking, secretion, and vesicular transport	Type IV secretory pathway, VirB2 components (pilins)	COG3838	3	-5.67	83.44	30	3
CELLULAR PROCESSES AND SIGNALING	Intracellular trafficking, secretion, and vesicular transport	Type IV secretory pathway, VirB4 components	COG3451	202	-7.31	84.97	30.71	56
CELLULAR PROCESSES AND SIGNALING	Intracellular trafficking, secretion, and vesicular transport	Type IV secretory pathway, VirB9 components	COG3504	2	-6.5	87.93	29	2
CELLULAR PROCESSES AND SIGNALING	Intracellular trafficking, secretion, and vesicular transport	Type IV secretory pathway, VirD2 components (relaxase)	COG3843	10	-6.4	81.21	29.7	9
CELLULAR PROCESSES AND SIGNALING	Intracellular trafficking, secretion, and vesicular transport	Type IV secretory pathway, VirD4 components	COG3505	48	-7.02	82.82	30.48	28
CELLULAR PROCESSES AND SIGNALING	Intracellular trafficking, secretion, and vesicular transport	Type IV secretory pathway, VirJ component	COG3946	5	-5.2	73.76	29.8	2
CELLULAR PROCESSES AND SIGNALING	Intracellular trafficking, secretion, and vesicular transport	Type IV secretory pathway, component VirB8	COG3736	2	-7.5	88.97	29	2
CELLULAR PROCESSES AND SIGNALING	Intracellular trafficking, secretion, and vesicular transport	Type V secretory pathway, adhesin AidA	COG3468	64	-5.5	77.33	30.47	24
CELLULAR PROCESSES AND SIGNALING	Intracellular trafficking, secretion, and vesicular transport	VAMP-associated protein involved in inositol metabolism	COG5066	1	-5	100	24	1
CELLULAR PROCESSES AND SIGNALING	Intracellular trafficking, secretion, and vesicular transport	Vacuolar import and degradation protein	COG5073	1	-6	65.62	32	1
CELLULAR PROCESSES AND SIGNALING	Intracellular trafficking, secretion, and vesicular transport	Vacuolar protein sorting-associated protein	COG5043	3	-6.67	79.8	31.33	3
CELLULAR PROCESSES AND SIGNALING	Intracellular trafficking, secretion, and vesicular transport	Vesicle coat complex COPI, gamma subunit	COG5240	5	-5.8	76.51	31.2	4
CELLULAR PROCESSES AND SIGNALING	Intracellular trafficking, secretion, and vesicular transport	Vesicle coat complex COPII, subunit SEC23	COG5047	5	-7.8	83.91	31.2	4
CELLULAR PROCESSES AND SIGNALING	Intracellular trafficking, secretion, and vesicular transport	Vesicle coat complex COPII, subunit SEC24/subunit SFB2/subunit SFB3	COG5028	4	-5.25	72.3	28.75	4
CELLULAR PROCESSES AND SIGNALING	Intracellular trafficking, secretion, and vesicular transport	Vesicle coat complex, various subunits	COG5096	17	-6.75	81.25	30.88	13
CELLULAR PROCESSES AND SIGNALING	Intracellular trafficking, secretion, and vesicular transport	t-SNARE complex subunit, syntaxin	COG5325	3	-5	84.37	27.25	3
				59690
CELLULAR PROCESSES AND SIGNALING	Posttranslational modification, protein turnover, chaperones	20S proteasome, alpha and beta subunits	COG0638	84	-6.27	82.06	30.16	53
CELLULAR PROCESSES AND SIGNALING	Posttranslational modification, protein turnover, chaperones	26S proteasome regulatory complex component	COG5110	11	-5.85	86.54	28.6	9
CELLULAR PROCESSES AND SIGNALING	Posttranslational modification, protein turnover, chaperones	26S proteasome regulatory complex component, contains PCI domain	COG5187	4	-7.33	86.61	30.67	2
CELLULAR PROCESSES AND SIGNALING	Posttranslational modification, protein turnover, chaperones	26S proteasome regulatory complex, subunit RPN10/PSMD4	COG5148	1	-5	67.74	31	1
CELLULAR PROCESSES AND SIGNALING	Posttranslational modification, protein turnover, chaperones	ABC-type sulfate transport system, permease component	COG0555	518	-6.26	80.13	30.8	127
CELLULAR PROCESSES AND SIGNALING	Posttranslational modification, protein turnover, chaperones	ABC-type transport system involved in Fe-S cluster assembly, ATPase component	COG0396	1400	-6.77	82.08	31.07	225
CELLULAR PROCESSES AND SIGNALING	Posttranslational modification, protein turnover, chaperones	ABC-type transport system involved in Fe-S cluster assembly, permease and ATPase components	COG5265	643	-6.25	81.43	30.64	112
CELLULAR PROCESSES AND SIGNALING	Posttranslational modification, protein turnover, chaperones	ABC-type transport system involved in Fe-S cluster assembly, permease component	COG0719	3738	-7.43	83.96	30.98	335
CELLULAR PROCESSES AND SIGNALING	Posttranslational modification, protein turnover, chaperones	ABC-type transport system involved in cytochrome bd biosynthesis, ATPase and permease components	COG4988	157	-5.41	75.06	30.82	30
CELLULAR PROCESSES AND SIGNALING	Posttranslational modification, protein turnover, chaperones	ABC-type transport system involved in cytochrome bd biosynthesis, fused ATPase and permease components	COG4987	97	-5.41	74.66	30.33	24
CELLULAR PROCESSES AND SIGNALING	Posttranslational modification, protein turnover, chaperones	ABC-type transport system involved in cytochrome c biogenesis, ATPase component	COG4133	19	-5.94	80.68	30.45	11
CELLULAR PROCESSES AND SIGNALING	Posttranslational modification, protein turnover, chaperones	ABC-type transport system involved in cytochrome c biogenesis, permease component	COG2386	2284	-6.61	80.5	30.22	231
CELLULAR PROCESSES AND SIGNALING	Posttranslational modification, protein turnover, chaperones	ADP-ribosylglycohydrolase	COG1397	377	-6.05	77.66	30.06	65
CELLULAR PROCESSES AND SIGNALING	Posttranslational modification, protein turnover, chaperones	ATP-dependent 26S proteasome regulatory subunit	COG1222	110	-7.16	85.89	30.93	49
CELLULAR PROCESSES AND SIGNALING	Posttranslational modification, protein turnover, chaperones	ATP-dependent Lon protease, bacterial type	COG0466	10455	-6.76	82.68	30.86	411
CELLULAR PROCESSES AND SIGNALING	Posttranslational modification, protein turnover, chaperones	ATP-dependent Zn proteases	COG0465	6360	-6.82	83.32	30.79	540
CELLULAR PROCESSES AND SIGNALING	Posttranslational modification, protein turnover, chaperones	ATP-dependent protease Clp, ATPase subunit	COG1219	4199	-7.19	86.01	30.85	349
CELLULAR PROCESSES AND SIGNALING	Posttranslational modification, protein turnover, chaperones	ATP-dependent protease HslVU (ClpYQ), ATPase subunit	COG1220	1551	-6.8	84.71	30.83	203
CELLULAR PROCESSES AND SIGNALING	Posttranslational modification, protein turnover, chaperones	ATP-dependent protease HslVU (ClpYQ), peptidase subunit	COG5405	553	-6.18	81.19	30.63	130
CELLULAR PROCESSES AND SIGNALING	Posttranslational modification, protein turnover, chaperones	ATPases of the AAA+ class	COG0464	2089	-6.57	81.94	30.66	369
CELLULAR PROCESSES AND SIGNALING	Posttranslational modification, protein turnover, chaperones	ATPases with chaperone activity, ATP-binding subunit	COG0542	12656	-6.95	84.35	30.9	922
CELLULAR PROCESSES AND SIGNALING	Posttranslational modification, protein turnover, chaperones	Alkyl hydroperoxide reductase, large subunit	COG3634	350	-6.54	81.78	30.34	85
CELLULAR PROCESSES AND SIGNALING	Posttranslational modification, protein turnover, chaperones	Anaphase-promoting complex (APC), subunit 10	COG5156	1	-9	93.1	29	1
CELLULAR PROCESSES AND SIGNALING	Posttranslational modification, protein turnover, chaperones	Aspartyl/asparaginyl beta-hydroxylase and related dioxygenases	COG3555	25	-6.83	78.84	30.42	16
CELLULAR PROCESSES AND SIGNALING	Posttranslational modification, protein turnover, chaperones	Cbb3-type cytochrome oxidase, subunit 1	COG3278	2542	-7.87	83.29	30.78	126
CELLULAR PROCESSES AND SIGNALING	Posttranslational modification, protein turnover, chaperones	Cdc6-related protein, AAA superfamily ATPase	COG1474	93	-6.51	81.34	30.87	26
CELLULAR PROCESSES AND SIGNALING	Posttranslational modification, protein turnover, chaperones	Chaperone required for the assembly of the mitochondrial F1-ATPase	COG5387	4	-5.25	75.91	29	4
CELLULAR PROCESSES AND SIGNALING	Posttranslational modification, protein turnover, chaperones	Chaperonin GroEL (HSP60 family)	COG0459	7413	-6.8	84.92	31.16	572
CELLULAR PROCESSES AND SIGNALING	Posttranslational modification, protein turnover, chaperones	Co-chaperonin GroES (HSP10)	COG0234	1195	-6.34	80.27	30.62	200
CELLULAR PROCESSES AND SIGNALING	Posttranslational modification, protein turnover, chaperones	Collagenase and related proteases	COG0826	1233	-6.47	79.97	30.52	197
CELLULAR PROCESSES AND SIGNALING	Posttranslational modification, protein turnover, chaperones	Conserved domain frequently associated with peptide methionine sulfoxide reductase	COG0229	1181	-6.89	79.17	30.06	255
CELLULAR PROCESSES AND SIGNALING	Posttranslational modification, protein turnover, chaperones	Cullin, a subunit of E3 ubiquitin ligase	COG5647	10	-6	84.5	29.3	10
CELLULAR PROCESSES AND SIGNALING	Posttranslational modification, protein turnover, chaperones	Cysteine protease	COG4870	195	-6.11	75.85	29.42	54
CELLULAR PROCESSES AND SIGNALING	Posttranslational modification, protein turnover, chaperones	Cytochrome c biogenesis factor	COG4235	887	-6.22	78.15	30.44	120
CELLULAR PROCESSES AND SIGNALING	Posttranslational modification, protein turnover, chaperones	Cytochrome c biogenesis protein	COG0785	459	-6.49	79.59	30.17	86
CELLULAR PROCESSES AND SIGNALING	Posttranslational modification, protein turnover, chaperones	Cytochrome c-type biogenesis protein CcmE	COG2332	117	-5.9	79.97	29.96	35
CELLULAR PROCESSES AND SIGNALING	Posttranslational modification, protein turnover, chaperones	Cytochrome oxidase assembly factor	COG3175	67	-6.78	80.61	30.45	25
CELLULAR PROCESSES AND SIGNALING	Posttranslational modification, protein turnover, chaperones	Deoxyhypusine synthase	COG1899	862	-7.13	83.59	30.54	63
CELLULAR PROCESSES AND SIGNALING	Posttranslational modification, protein turnover, chaperones	Disulfide bond chaperones of the HSP33 family	COG1281	131	-6.09	79.25	30.51	47
CELLULAR PROCESSES AND SIGNALING	Posttranslational modification, protein turnover, chaperones	Disulfide bond formation protein DsbB	COG1495	72	-6.1	74.74	29.43	35
CELLULAR PROCESSES AND SIGNALING	Posttranslational modification, protein turnover, chaperones	DnaJ-class molecular chaperone	COG2214	613	-6.33	78.53	30.4	150
CELLULAR PROCESSES AND SIGNALING	Posttranslational modification, protein turnover, chaperones	DnaJ-class molecular chaperone with C-terminal Zn finger domain	COG0484	2052	-6.38	78.12	30.45	380
CELLULAR PROCESSES AND SIGNALING	Posttranslational modification, protein turnover, chaperones	DnaJ-domain-containing proteins 1	COG1076	87	-6.16	80.46	30.28	27
CELLULAR PROCESSES AND SIGNALING	Posttranslational modification, protein turnover, chaperones	Dolichyl-phosphate-mannose--protein O-mannosyl transferase	COG1928	23	-6.48	74.96	30.83	11
CELLULAR PROCESSES AND SIGNALING	Posttranslational modification, protein turnover, chaperones	FKBP-type peptidyl-prolyl cis-trans isomerase (trigger factor)	COG0544	504	-5.89	78.16	30.61	126
CELLULAR PROCESSES AND SIGNALING	Posttranslational modification, protein turnover, chaperones	FKBP-type peptidyl-prolyl cis-trans isomerases 1	COG0545	1156	-6.22	78.1	30.42	267
CELLULAR PROCESSES AND SIGNALING	Posttranslational modification, protein turnover, chaperones	FKBP-type peptidyl-prolyl cis-trans isomerases 2	COG1047	368	-5.81	76.14	30.22	123
CELLULAR PROCESSES AND SIGNALING	Posttranslational modification, protein turnover, chaperones	Fe-S cluster protector protein	COG2924	137	-7.05	82	29.65	30
CELLULAR PROCESSES AND SIGNALING	Posttranslational modification, protein turnover, chaperones	Flagellar basal body P-ring biosynthesis protein	COG1261	7	-5.86	80.19	29.71	4
CELLULAR PROCESSES AND SIGNALING	Posttranslational modification, protein turnover, chaperones	Flagellar biosynthesis chaperone	COG2882	1	-7	76.67	30	1
CELLULAR PROCESSES AND SIGNALING	Posttranslational modification, protein turnover, chaperones	Flagellin-specific chaperone FliS	COG1516	11	-5.54	78.76	29.91	7
CELLULAR PROCESSES AND SIGNALING	Posttranslational modification, protein turnover, chaperones	Glutamine cyclotransferase	COG3823	71	-5.23	71.78	29.28	17
CELLULAR PROCESSES AND SIGNALING	Posttranslational modification, protein turnover, chaperones	Glutaredoxin and related proteins	COG0695	170	-6.55	80.61	30.13	66
CELLULAR PROCESSES AND SIGNALING	Posttranslational modification, protein turnover, chaperones	Glutaredoxin-related protein	COG0278	121	-6.93	81.26	30.04	64
CELLULAR PROCESSES AND SIGNALING	Posttranslational modification, protein turnover, chaperones	Glutathione S-transferase	COG0625	1017	-6.63	81.12	30.12	435
CELLULAR PROCESSES AND SIGNALING	Posttranslational modification, protein turnover, chaperones	Glutathione peroxidase	COG0386	665	-6.43	77.19	30.59	177
CELLULAR PROCESSES AND SIGNALING	Posttranslational modification, protein turnover, chaperones	Glycosylphosphatidylinositol transamidase (GPIT), subunit GPI8	COG5206	4	-5.5	76	26.25	4
CELLULAR PROCESSES AND SIGNALING	Posttranslational modification, protein turnover, chaperones	HRD ubiquitin ligase complex, ER membrane component	COG5243	5	-7.6	84.18	29.8	4
CELLULAR PROCESSES AND SIGNALING	Posttranslational modification, protein turnover, chaperones	Heat shock protein	COG3187	1	-5	71.43	28	1
CELLULAR PROCESSES AND SIGNALING	Posttranslational modification, protein turnover, chaperones	Highly conserved protein containing a thioredoxin domain	COG1331	1727	-6.84	79.11	29.9	147
CELLULAR PROCESSES AND SIGNALING	Posttranslational modification, protein turnover, chaperones	Hydrogenase maturation factor	COG0409	3391	-6.23	79.36	30.4	426
CELLULAR PROCESSES AND SIGNALING	Posttranslational modification, protein turnover, chaperones	Hydrogenase/urease accessory protein	COG2370	40	-6.25	75.9	30.45	12
CELLULAR PROCESSES AND SIGNALING	Posttranslational modification, protein turnover, chaperones	Inactive homolog of metal-dependent proteases, putative molecular chaperone	COG1214	127	-5.72	78.68	30.18	46
CELLULAR PROCESSES AND SIGNALING	Posttranslational modification, protein turnover, chaperones	Isopeptidase T	COG5207	2	-6	72.26	32.5	2
CELLULAR PROCESSES AND SIGNALING	Posttranslational modification, protein turnover, chaperones	Leu/Phe-tRNA-protein transferase	COG2360	360	-6.17	77.21	30.17	119
CELLULAR PROCESSES AND SIGNALING	Posttranslational modification, protein turnover, chaperones	Membrane protease subunits, stomatin/prohibitin homologs	COG0330	3792	-6.26	80.97	30.83	446
CELLULAR PROCESSES AND SIGNALING	Posttranslational modification, protein turnover, chaperones	Membrane-bound serine protease (ClpP class)	COG1030	395	-5.68	76.95	30.79	57
CELLULAR PROCESSES AND SIGNALING	Posttranslational modification, protein turnover, chaperones	Metal-dependent proteases with possible chaperone activity	COG0533	1058	-5.98	78.61	30.42	248
CELLULAR PROCESSES AND SIGNALING	Posttranslational modification, protein turnover, chaperones	Mitochondrial sulfhydryl oxidase involved in the biogenesis of cytosolic Fe/S proteins	COG5054	2	-5.5	76.39	27.5	2
CELLULAR PROCESSES AND SIGNALING	Posttranslational modification, protein turnover, chaperones	Molecular chaperone	COG0443	11620	-6.99	85.2	30.91	708
CELLULAR PROCESSES AND SIGNALING	Posttranslational modification, protein turnover, chaperones	Molecular chaperone (small heat shock protein)	COG0071	560	-6.14	78.39	30.39	140
CELLULAR PROCESSES AND SIGNALING	Posttranslational modification, protein turnover, chaperones	Molecular chaperone GrpE (heat shock protein)	COG0576	196	-5.8	78.88	30.02	69
CELLULAR PROCESSES AND SIGNALING	Posttranslational modification, protein turnover, chaperones	Molecular chaperone, HSP90 family	COG0326	2202	-6.53	79.97	30.77	232
CELLULAR PROCESSES AND SIGNALING	Posttranslational modification, protein turnover, chaperones	Organic radical activating enzymes	COG0602	327	-6.15	77.86	29.64	98
CELLULAR PROCESSES AND SIGNALING	Posttranslational modification, protein turnover, chaperones	Parvulin-like peptidyl-prolyl isomerase	COG0760	989	-5.83	77.04	30.48	207
CELLULAR PROCESSES AND SIGNALING	Posttranslational modification, protein turnover, chaperones	Peptide methionine sulfoxide reductase	COG0225	1609	-6.56	77.31	30.15	319
CELLULAR PROCESSES AND SIGNALING	Posttranslational modification, protein turnover, chaperones	Peptidyl-prolyl cis-trans isomerase (rotamase) - cyclophilin family	COG0652	1919	-6.54	79.24	30.37	416
CELLULAR PROCESSES AND SIGNALING	Posttranslational modification, protein turnover, chaperones	Peroxiredoxin	COG1225	3035	-6.33	78.7	30.44	748
CELLULAR PROCESSES AND SIGNALING	Posttranslational modification, protein turnover, chaperones	Polyprenyltransferase (cytochrome oxidase assembly factor)	COG0109	387	-6.5	78.44	30.41	109
CELLULAR PROCESSES AND SIGNALING	Posttranslational modification, protein turnover, chaperones	Predicted ATP-dependent Lon-type protease	COG4930	518	-7.07	81.8	30.86	26
CELLULAR PROCESSES AND SIGNALING	Posttranslational modification, protein turnover, chaperones	Predicted ATP-dependent protease	COG1067	1125	-6.29	79.06	30.86	110
CELLULAR PROCESSES AND SIGNALING	Posttranslational modification, protein turnover, chaperones	Predicted ATP-dependent serine protease	COG1066	1511	-6.43	80.97	30.83	223
CELLULAR PROCESSES AND SIGNALING	Posttranslational modification, protein turnover, chaperones	Predicted ATPase with chaperone activity	COG0606	2050	-6.21	79.26	30.55	208
CELLULAR PROCESSES AND SIGNALING	Posttranslational modification, protein turnover, chaperones	Predicted O-linked N-acetylglucosamine transferase, SPINDLY family	COG3914	158	-5.96	76.1	29.77	54
CELLULAR PROCESSES AND SIGNALING	Posttranslational modification, protein turnover, chaperones	Predicted Zn-dependent protease	COG5549	8	-6.08	80.82	28.92	5
CELLULAR PROCESSES AND SIGNALING	Posttranslational modification, protein turnover, chaperones	Predicted carbamoyl transferase, NodU family	COG2192	1511	-6.38	79.28	30.09	75
CELLULAR PROCESSES AND SIGNALING	Posttranslational modification, protein turnover, chaperones	Predicted glutathione S-transferase	COG0435	45	-6.76	77.85	30.67	37
CELLULAR PROCESSES AND SIGNALING	Posttranslational modification, protein turnover, chaperones	Predicted membrane-bound mannosyltransferase	COG4745	44	-5.58	71.38	29.09	7
CELLULAR PROCESSES AND SIGNALING	Posttranslational modification, protein turnover, chaperones	Predicted metalloendopeptidase	COG3590	644	-6.37	76.82	30.21	133
CELLULAR PROCESSES AND SIGNALING	Posttranslational modification, protein turnover, chaperones	Predicted molecular chaperone distantly related to HSP70-fold metalloproteases	COG2377	92	-5.62	76.52	30.18	44
CELLULAR PROCESSES AND SIGNALING	Posttranslational modification, protein turnover, chaperones	Predicted peptidyl-prolyl cis-trans isomerase (rotamase), cyclophilin family	COG4070	11	-7.2	84.87	31.4	4
CELLULAR PROCESSES AND SIGNALING	Posttranslational modification, protein turnover, chaperones	Predicted prefoldin, molecular chaperone implicated in de novo protein folding	COG1730	1	-6	78.12	32	1
CELLULAR PROCESSES AND SIGNALING	Posttranslational modification, protein turnover, chaperones	Predicted proline hydroxylase	COG3751	10	-5.6	69.59	31	8
CELLULAR PROCESSES AND SIGNALING	Posttranslational modification, protein turnover, chaperones	Predicted protease	COG4934	10	-6	76.59	29	8
CELLULAR PROCESSES AND SIGNALING	Posttranslational modification, protein turnover, chaperones	Predicted proteasome-type protease	COG3484	126	-6.72	82.22	30.66	39
CELLULAR PROCESSES AND SIGNALING	Posttranslational modification, protein turnover, chaperones	Predicted protein-disulfide isomerase	COG3531	4	-6.75	84.29	28	4
CELLULAR PROCESSES AND SIGNALING	Posttranslational modification, protein turnover, chaperones	Predicted redox protein, regulator of disulfide bond formation	COG1765	721	-5.8	77.8	30.15	194
CELLULAR PROCESSES AND SIGNALING	Posttranslational modification, protein turnover, chaperones	Prefoldin, chaperonin cofactor	COG1382	2	-6.5	86.69	30.5	2
CELLULAR PROCESSES AND SIGNALING	Posttranslational modification, protein turnover, chaperones	Prefoldin, molecular chaperone implicated in de novo protein folding, alpha subunit	COG1370	17	-5.94	79.09	30.59	11
CELLULAR PROCESSES AND SIGNALING	Posttranslational modification, protein turnover, chaperones	Prenyltransferase, beta subunit	COG5029	5	-5.6	72.09	30.2	5
CELLULAR PROCESSES AND SIGNALING	Posttranslational modification, protein turnover, chaperones	Protease, Ulp1 family	COG5160	3	-5.33	69.98	28.33	3
CELLULAR PROCESSES AND SIGNALING	Posttranslational modification, protein turnover, chaperones	Protein prenyltransferase, alpha subunit	COG5536	1	-5	61.29	31	1
CELLULAR PROCESSES AND SIGNALING	Posttranslational modification, protein turnover, chaperones	Protein-L-isoaspartate carboxylmethyltransferase	COG2518	1067	-5.75	77.75	30.52	159
CELLULAR PROCESSES AND SIGNALING	Posttranslational modification, protein turnover, chaperones	Protein-disulfide isomerase	COG1651	552	-5.97	77.39	29.46	106
CELLULAR PROCESSES AND SIGNALING	Posttranslational modification, protein turnover, chaperones	Putative arginyl-tRNA:protein arginylyltransferase	COG2935	113	-6.6	80.96	29.81	35
CELLULAR PROCESSES AND SIGNALING	Posttranslational modification, protein turnover, chaperones	Putative protein-S-isoprenylcysteine methyltransferase	COG2020	387	-5.93	75.2	29.91	91
CELLULAR PROCESSES AND SIGNALING	Posttranslational modification, protein turnover, chaperones	Pyrrolidone-carboxylate peptidase (N-terminal pyroglutamyl peptidase)	COG2039	14	-5.5	75.46	29.29	12
CELLULAR PROCESSES AND SIGNALING	Posttranslational modification, protein turnover, chaperones	Pyruvate-formate lyase-activating enzyme	COG1180	1609	-6.16	76.57	29.9	218
CELLULAR PROCESSES AND SIGNALING	Posttranslational modification, protein turnover, chaperones	RAB proteins geranylgeranyltransferase component A (RAB escort protein)	COG5044	4	-5.25	76.54	29.5	2
CELLULAR PROCESSES AND SIGNALING	Posttranslational modification, protein turnover, chaperones	Regulatory P domain of the subtilisin-like proprotein convertases and other proteases	COG4935	245	-5.72	74.25	30.34	40
CELLULAR PROCESSES AND SIGNALING	Posttranslational modification, protein turnover, chaperones	ResB protein required for cytochrome c biosynthesis	COG1333	235	-6.3	79.25	29.81	28
CELLULAR PROCESSES AND SIGNALING	Posttranslational modification, protein turnover, chaperones	Rod binding protein	COG3951	22	-5.95	78.74	29.91	10
CELLULAR PROCESSES AND SIGNALING	Posttranslational modification, protein turnover, chaperones	SCF ubiquitin ligase, SKP1 component	COG5201	7	-6.5	87.05	29.17	4
CELLULAR PROCESSES AND SIGNALING	Posttranslational modification, protein turnover, chaperones	Secreted trypsin-like serine protease	COG5640	69	-6.34	77.92	27.5	31
CELLULAR PROCESSES AND SIGNALING	Posttranslational modification, protein turnover, chaperones	Secreted/periplasmic Zn-dependent peptidases, insulinase-like	COG1025	18	-6.65	82.09	29.3	13
CELLULAR PROCESSES AND SIGNALING	Posttranslational modification, protein turnover, chaperones	Separase, a protease involved in sister chromatid separation	COG5155	1	-6	77.42	31	1
CELLULAR PROCESSES AND SIGNALING	Posttranslational modification, protein turnover, chaperones	Serine protease inhibitor	COG4826	55	-5.24	71.8	30.64	35
CELLULAR PROCESSES AND SIGNALING	Posttranslational modification, protein turnover, chaperones	Subtilisin-like serine proteases	COG1404	1744	-5.79	75.36	29.85	336
CELLULAR PROCESSES AND SIGNALING	Posttranslational modification, protein turnover, chaperones	Thioredoxin domain-containing protein	COG3118	100	-6.18	78.06	29.56	44
CELLULAR PROCESSES AND SIGNALING	Posttranslational modification, protein turnover, chaperones	Thioredoxin reductase	COG0492	2568	-6.43	79.82	30.33	455
CELLULAR PROCESSES AND SIGNALING	Posttranslational modification, protein turnover, chaperones	Thioredoxin-like proteins and domains	COG0694	316	-6.46	81.37	30.23	64
CELLULAR PROCESSES AND SIGNALING	Posttranslational modification, protein turnover, chaperones	Thioredoxin-related protein	COG2143	29	-6.39	73.94	29.18	9
CELLULAR PROCESSES AND SIGNALING	Posttranslational modification, protein turnover, chaperones	Trypsin-like serine proteases, typically periplasmic, contain C-terminal PDZ domain	COG0265	3642	-6.16	79.61	30.36	589
CELLULAR PROCESSES AND SIGNALING	Posttranslational modification, protein turnover, chaperones	UTP:GlnB (protein PII) uridylyltransferase	COG2844	1079	-6.44	81.08	30.29	98
CELLULAR PROCESSES AND SIGNALING	Posttranslational modification, protein turnover, chaperones	Ubiquitin	COG5272	19	-7.58	92.65	29.63	16
CELLULAR PROCESSES AND SIGNALING	Posttranslational modification, protein turnover, chaperones	Ubiquitin C-terminal hydrolase	COG5560	12	-5.42	72.95	29.5	12
CELLULAR PROCESSES AND SIGNALING	Posttranslational modification, protein turnover, chaperones	Ubiquitin carboxyl-terminal hydrolase	COG5077	18	-6.67	81.16	28.67	11
CELLULAR PROCESSES AND SIGNALING	Posttranslational modification, protein turnover, chaperones	Ubiquitin fusion degradation protein 2	COG5113	4	-6.25	80.96	31.5	4
CELLULAR PROCESSES AND SIGNALING	Posttranslational modification, protein turnover, chaperones	Ubiquitin fusion-degradation protein	COG5140	1	-6	78.12	32	1
CELLULAR PROCESSES AND SIGNALING	Posttranslational modification, protein turnover, chaperones	Ubiquitin-like protein (sentrin)	COG5227	1	-9	100	30	1
CELLULAR PROCESSES AND SIGNALING	Posttranslational modification, protein turnover, chaperones	Ubiquitin-protein ligase	COG5021	103	-6.89	81.53	29.5	87
CELLULAR PROCESSES AND SIGNALING	Posttranslational modification, protein turnover, chaperones	Uncharacterized protein conserved in archaea	COG4067	4	-6.75	81.93	30.25	3
CELLULAR PROCESSES AND SIGNALING	Posttranslational modification, protein turnover, chaperones	Uncharacterized protein conserved in bacteria	COG3526	4	-7	82.75	29	1
CELLULAR PROCESSES AND SIGNALING	Posttranslational modification, protein turnover, chaperones	Uncharacterized protein conserved in bacteria containing thioredoxin-like domain	COG4759	1	-5	80	25	1
CELLULAR PROCESSES AND SIGNALING	Posttranslational modification, protein turnover, chaperones	Uncharacterized protein involved in biosynthesis of c-type cytochromes	COG3088	48	-5.6	75.22	30.45	18
CELLULAR PROCESSES AND SIGNALING	Posttranslational modification, protein turnover, chaperones	Uncharacterized protein involved in formate dehydrogenase formation	COG3058	23	-6.35	78.3	29.17	10
CELLULAR PROCESSES AND SIGNALING	Posttranslational modification, protein turnover, chaperones	Uncharacterized protein required for cytochrome oxidase assembly	COG1612	258	-5.96	77.31	29.48	91
CELLULAR PROCESSES AND SIGNALING	Posttranslational modification, protein turnover, chaperones	Urease accessory protein UreE	COG2371	18	-7.17	85.68	29.95	10
CELLULAR PROCESSES AND SIGNALING	Posttranslational modification, protein turnover, chaperones	Urease accessory protein UreF	COG0830	13	-5.75	79.78	29.88	10
CELLULAR PROCESSES AND SIGNALING	Posttranslational modification, protein turnover, chaperones	Urease accessory protein UreH	COG0829	11	-5.54	73.88	29.36	9
CELLULAR PROCESSES AND SIGNALING	Posttranslational modification, protein turnover, chaperones	Vacuolar transporter chaperone	COG5264	1	-8	93.75	32	1
CELLULAR PROCESSES AND SIGNALING	Posttranslational modification, protein turnover, chaperones	Xanthine and CO dehydrogenases maturation factor, XdhC/CoxF family	COG1975	213	-5.82	77.96	30.2	82
CELLULAR PROCESSES AND SIGNALING	Posttranslational modification, protein turnover, chaperones	Zn-dependent protease with chaperone function	COG0501	2873	-6.13	79	30.51	365
CELLULAR PROCESSES AND SIGNALING	Posttranslational modification, protein turnover, chaperones	tmRNA-binding protein	COG0691	770	-5.77	76.11	30.37	201
				131782
CELLULAR PROCESSES AND SIGNALING	Signal transduction mechanisms	14-3-3 family protein	COG5040	11	-7.4	88.56	31.1	7
CELLULAR PROCESSES AND SIGNALING	Signal transduction mechanisms	ABC-type amino acid transport/signal transduction systems, periplasmic component/domain	COG0834	1698	-6.07	78.15	30.5	430
CELLULAR PROCESSES AND SIGNALING	Signal transduction mechanisms	ACT domain-containing protein	COG3830	160	-6.12	80.31	30.99	42
CELLULAR PROCESSES AND SIGNALING	Signal transduction mechanisms	Activator of osmoprotectant transporter ProP	COG3109	1	-6	85.71	28	1
CELLULAR PROCESSES AND SIGNALING	Signal transduction mechanisms	Adenylate cyclase, family 3 (some proteins contain HAMP domain)	COG2114	2237	-5.7	76.02	30.2	348
CELLULAR PROCESSES AND SIGNALING	Signal transduction mechanisms	Anti-anti-sigma regulatory factor (antagonist of anti-sigma factor)	COG1366	440	-6.18	83.13	30.61	67
CELLULAR PROCESSES AND SIGNALING	Signal transduction mechanisms	Anti-sigma factor	COG3806	20	-7	77.8	30.25	11
CELLULAR PROCESSES AND SIGNALING	Signal transduction mechanisms	Anti-sigma regulatory factor (Ser/Thr protein kinase)	COG2172	337	-5.9	79.35	30.53	50
CELLULAR PROCESSES AND SIGNALING	Signal transduction mechanisms	Antirepressor regulating drug resistance, predicted signal transduction N-terminal membrane component	COG4219	61	-5.91	73.43	30	18
CELLULAR PROCESSES AND SIGNALING	Signal transduction mechanisms	Bacteriophytochrome (light-regulated signal transduction histidine kinase)	COG4251	821	-5.96	78.13	30	69
CELLULAR PROCESSES AND SIGNALING	Signal transduction mechanisms	CBS-domain-containing membrane protein	COG3448	54	-5.82	79.41	29.75	19
CELLULAR PROCESSES AND SIGNALING	Signal transduction mechanisms	Carbon starvation protein, predicted membrane protein	COG1966	1106	-6.55	80.02	30.46	150
CELLULAR PROCESSES AND SIGNALING	Signal transduction mechanisms	Carbon storage regulator (could also regulate swarming and quorum sensing)	COG1551	37	-6.31	80.11	31	26
CELLULAR PROCESSES AND SIGNALING	Signal transduction mechanisms	Chemotaxis protein	COG3143	35	-6.29	82.41	30.97	15
CELLULAR PROCESSES AND SIGNALING	Signal transduction mechanisms	Chemotaxis protein CheC, inhibitor of MCP methylation	COG1776	98	-5.74	79.79	30.5	31
CELLULAR PROCESSES AND SIGNALING	Signal transduction mechanisms	Chemotaxis protein histidine kinase and related kinases	COG0643	3056	-5.91	79.28	30.62	369
CELLULAR PROCESSES AND SIGNALING	Signal transduction mechanisms	Chemotaxis protein; stimulates methylation of MCP proteins	COG1871	178	-5.95	75.76	30	46
CELLULAR PROCESSES AND SIGNALING	Signal transduction mechanisms	Chemotaxis response regulator containing a CheY-like receiver domain and a methylesterase domain	COG2201	3445	-6.03	79.03	30.64	289
CELLULAR PROCESSES AND SIGNALING	Signal transduction mechanisms	Chemotaxis signal transduction protein	COG0835	1174	-5.96	78.5	30.66	167
CELLULAR PROCESSES AND SIGNALING	Signal transduction mechanisms	DNA-binding transcriptional activator of the SARP family	COG3629	120	-5.85	76.98	30.44	27
CELLULAR PROCESSES AND SIGNALING	Signal transduction mechanisms	Diadenosine tetraphosphatase and related serine/threonine protein phosphatases	COG0639	593	-6.37	78.73	29.96	166
CELLULAR PROCESSES AND SIGNALING	Signal transduction mechanisms	DnaK suppressor protein	COG1734	524	-6.74	84	30.42	92
CELLULAR PROCESSES AND SIGNALING	Signal transduction mechanisms	EXS domain-containing protein	COG5409	2	-9	76.56	32	2
CELLULAR PROCESSES AND SIGNALING	Signal transduction mechanisms	FOG: CheY-like receiver	COG0784	22209	-5.89	78.49	30.41	2474
CELLULAR PROCESSES AND SIGNALING	Signal transduction mechanisms	FOG: EAL domain	COG2200	1450	-5.66	75.11	30.33	371
CELLULAR PROCESSES AND SIGNALING	Signal transduction mechanisms	FOG: FHA domain	COG1716	445	-6.23	79.91	30.51	70
CELLULAR PROCESSES AND SIGNALING	Signal transduction mechanisms	FOG: GAF domain	COG2203	8029	-6.06	79.48	30.5	628
CELLULAR PROCESSES AND SIGNALING	Signal transduction mechanisms	FOG: GGDEF domain	COG2199	3968	-5.53	74.29	30.12	1088
CELLULAR PROCESSES AND SIGNALING	Signal transduction mechanisms	FOG: HAMP domain	COG2770	3354	-6.52	84.81	30.83	87
CELLULAR PROCESSES AND SIGNALING	Signal transduction mechanisms	FOG: HPt domain	COG2198	796	-5.61	76.71	30.58	84
CELLULAR PROCESSES AND SIGNALING	Signal transduction mechanisms	FOG: PAS/PAC domain	COG2202	22828	-5.75	76.12	30.33	2524
CELLULAR PROCESSES AND SIGNALING	Signal transduction mechanisms	GAF domain-containing protein	COG1956	120	-5.97	77.11	30.28	60
CELLULAR PROCESSES AND SIGNALING	Signal transduction mechanisms	Glutamine synthetase adenylyltransferase	COG1391	1104	-6.19	81.23	30.04	118
CELLULAR PROCESSES AND SIGNALING	Signal transduction mechanisms	Growth inhibitor	COG2337	243	-6.39	79.14	30.46	50
CELLULAR PROCESSES AND SIGNALING	Signal transduction mechanisms	Growth regulator	COG2336	6	-5.71	80.62	29.57	3
CELLULAR PROCESSES AND SIGNALING	Signal transduction mechanisms	HD-GYP domain	COG2206	2832	-6.07	76.69	30.14	342
CELLULAR PROCESSES AND SIGNALING	Signal transduction mechanisms	Isocitrate dehydrogenase kinase/phosphatase	COG4579	380	-6.89	82.76	30.31	34
CELLULAR PROCESSES AND SIGNALING	Signal transduction mechanisms	Low-affinity cAMP phosphodiesterase	COG5212	70	-5.59	75.03	29.7	10
CELLULAR PROCESSES AND SIGNALING	Signal transduction mechanisms	LuxS protein involved in autoinducer AI2 synthesis	COG1854	12	-5.91	80.69	28.45	8
CELLULAR PROCESSES AND SIGNALING	Signal transduction mechanisms	MHYT domain (predicted integral membrane sensor domain)	COG3300	183	-5.67	75.45	30.62	61
CELLULAR PROCESSES AND SIGNALING	Signal transduction mechanisms	Methyl-accepting chemotaxis protein	COG0840	8034	-5.96	81.88	30.77	1169
CELLULAR PROCESSES AND SIGNALING	Signal transduction mechanisms	Methylase of chemotaxis methyl-accepting proteins	COG1352	2519	-5.95	78.4	30.36	257
CELLULAR PROCESSES AND SIGNALING	Signal transduction mechanisms	Mn2+-dependent serine/threonine protein kinase	COG3642	36	-6.83	81.57	30.86	11
CELLULAR PROCESSES AND SIGNALING	Signal transduction mechanisms	NAD+--asparagine ADP-ribosyltransferase	COG5585	6	-8.83	94.2	31.33	3
CELLULAR PROCESSES AND SIGNALING	Signal transduction mechanisms	Negative regulator of sigma E activity	COG3026	24	-6.27	78.1	30.85	8
CELLULAR PROCESSES AND SIGNALING	Signal transduction mechanisms	Osmosensitive K+ channel histidine kinase	COG2205	675	-5.84	77.79	30.54	113
CELLULAR PROCESSES AND SIGNALING	Signal transduction mechanisms	Phage shock protein A (IM30), suppresses sigma54-dependent transcription	COG1842	60	-6.41	82.89	30.52	27
CELLULAR PROCESSES AND SIGNALING	Signal transduction mechanisms	Phosphate starvation-inducible protein PhoH, predicted ATPase	COG1702	1268	-6.85	83.81	30.94	220
CELLULAR PROCESSES AND SIGNALING	Signal transduction mechanisms	Phosphatidylinositol 5-phosphate phosphatase	COG5411	5	-7.17	72.37	30.83	2
CELLULAR PROCESSES AND SIGNALING	Signal transduction mechanisms	Phosphatidylinositol-4-phosphate 5-kinase	COG5253	50	-8.12	80.61	31.1	9
CELLULAR PROCESSES AND SIGNALING	Signal transduction mechanisms	Phosphohistidine phosphatase SixA	COG2062	32	-5.58	75.72	30.19	16
CELLULAR PROCESSES AND SIGNALING	Signal transduction mechanisms	Phosphohistidine swiveling domain	COG3848	187	-5.73	77.16	30.76	49
CELLULAR PROCESSES AND SIGNALING	Signal transduction mechanisms	Phosphoinositide polyphosphatase (Sac family)	COG5329	1	-5	67.74	31	1
CELLULAR PROCESSES AND SIGNALING	Signal transduction mechanisms	Phosphotransferase system mannitol/fructose-specific IIA domain (Ntr-type)	COG1762	281	-6.36	81.44	30.49	87
CELLULAR PROCESSES AND SIGNALING	Signal transduction mechanisms	Phosphotyrosyl phosphatase activator	COG5057	1	-11	100	32	1
CELLULAR PROCESSES AND SIGNALING	Signal transduction mechanisms	Predicted ATPase related to phosphate starvation-inducible protein PhoH	COG1875	1808	-7.15	84.16	30.77	106
CELLULAR PROCESSES AND SIGNALING	Signal transduction mechanisms	Predicted NTPase (NACHT family)	COG5635	455	-5.37	72.56	29.75	110
CELLULAR PROCESSES AND SIGNALING	Signal transduction mechanisms	Predicted integral membrane sensor domain	COG3447	53	-5.28	73.3	29.93	16
CELLULAR PROCESSES AND SIGNALING	Signal transduction mechanisms	Predicted membrane GTPase involved in stress response	COG1217	4260	-6.63	81.96	30.76	336
CELLULAR PROCESSES AND SIGNALING	Signal transduction mechanisms	Predicted periplasmic ligand-binding sensor domain	COG3614	1905	-5.56	75.41	30.26	286
CELLULAR PROCESSES AND SIGNALING	Signal transduction mechanisms	Predicted protein-tyrosine phosphatase	COG2453	31	-6.21	78.41	29.36	23
CELLULAR PROCESSES AND SIGNALING	Signal transduction mechanisms	Predicted secreted protein containing a PDZ domain	COG3480	9	-5.89	75.5	30.89	7
CELLULAR PROCESSES AND SIGNALING	Signal transduction mechanisms	Predicted sensor protein/domain	COG4250	2	-6	79.55	31.5	2
CELLULAR PROCESSES AND SIGNALING	Signal transduction mechanisms	Predicted signal transduction protein	COG1639	348	-6.16	78.61	30.46	61
CELLULAR PROCESSES AND SIGNALING	Signal transduction mechanisms	Predicted signal transduction protein containing EAL and modified HD-GYP domains	COG3434	58	-6.08	77.64	30.53	24
CELLULAR PROCESSES AND SIGNALING	Signal transduction mechanisms	Predicted signal transduction protein containing a membrane domain, an EAL and a GGDEF domain	COG5001	3652	-5.67	74.89	30.41	749
CELLULAR PROCESSES AND SIGNALING	Signal transduction mechanisms	Predicted signal transduction protein containing sensor and EAL domains	COG4943	3	-7	80.95	32	3
CELLULAR PROCESSES AND SIGNALING	Signal transduction mechanisms	Predicted signal transduction protein with a C-terminal ATPase domain	COG2972	164	-5.5	76.71	29.96	62
CELLULAR PROCESSES AND SIGNALING	Signal transduction mechanisms	Predicted signal-transduction protein containing cAMP-binding and CBS domains	COG2905	677	-6.07	78.83	30.11	52
CELLULAR PROCESSES AND SIGNALING	Signal transduction mechanisms	Predicted signaling protein consisting of a modified GGDEF domain and a DHH domain	COG3887	19	-7.05	84.34	31.26	12
CELLULAR PROCESSES AND SIGNALING	Signal transduction mechanisms	Predicted transmembrane sensor domain	COG4252	542	-5.68	76.71	30.02	65
CELLULAR PROCESSES AND SIGNALING	Signal transduction mechanisms	Protein involved in regulation of cellular morphogenesis/cytokinesis	COG5261	2	-5	84.83	26.5	2
CELLULAR PROCESSES AND SIGNALING	Signal transduction mechanisms	Protein tyrosine phosphatase	COG5599	25	-6.84	82.28	29.84	16
CELLULAR PROCESSES AND SIGNALING	Signal transduction mechanisms	Protein tyrosine/serine phosphatase	COG2365	91	-5.87	73.41	30.07	19
CELLULAR PROCESSES AND SIGNALING	Signal transduction mechanisms	Protein-tyrosine-phosphatase	COG0394	466	-5.96	77.62	29.81	150
CELLULAR PROCESSES AND SIGNALING	Signal transduction mechanisms	Putative Ser protein kinase	COG2766	1909	-7.79	87.47	31.01	82
CELLULAR PROCESSES AND SIGNALING	Signal transduction mechanisms	Putative regulator of cell autolysis	COG3275	265	-5.57	77.06	30.14	69
CELLULAR PROCESSES AND SIGNALING	Signal transduction mechanisms	Putative stress-responsive transcriptional regulator	COG1983	42	-5.54	72.86	29.96	28
CELLULAR PROCESSES AND SIGNALING	Signal transduction mechanisms	RIO-like serine/threonine protein kinase fused to N-terminal HTH domain	COG0478	8	-9	85.73	31.86	4
CELLULAR PROCESSES AND SIGNALING	Signal transduction mechanisms	RecA-superfamily ATPases implicated in signal transduction	COG0467	1181	-5.83	76.79	30.76	70
CELLULAR PROCESSES AND SIGNALING	Signal transduction mechanisms	Response regulator	COG4566	302	-5.84	78.42	30.55	88
CELLULAR PROCESSES AND SIGNALING	Signal transduction mechanisms	Response regulator containing CheY-like receiver and SARP domains	COG3947	11	-5	73.26	28.64	7
CELLULAR PROCESSES AND SIGNALING	Signal transduction mechanisms	Response regulator containing CheY-like receiver domain and AraC-type DNA-binding domain	COG4753	145	-5.53	73.87	30.15	31
CELLULAR PROCESSES AND SIGNALING	Signal transduction mechanisms	Response regulator containing CheY-like receiver, AAA-type ATPase, and DNA-binding domains	COG2204	22024	-6.14	80.3	30.46	1329
CELLULAR PROCESSES AND SIGNALING	Signal transduction mechanisms	Response regulator containing a CheY-like receiver domain and a GGDEF domain	COG3706	1873	-5.72	75.8	30.19	322
CELLULAR PROCESSES AND SIGNALING	Signal transduction mechanisms	Response regulator containing a CheY-like receiver domain and an HD-GYP domain	COG3437	2458	-5.92	77.35	30.2	250
CELLULAR PROCESSES AND SIGNALING	Signal transduction mechanisms	Response regulator of citrate/malate metabolism	COG4565	6	-5.33	71.63	30.33	4
CELLULAR PROCESSES AND SIGNALING	Signal transduction mechanisms	Response regulator of the LytR/AlgR family	COG3279	779	-5.68	75.38	30.35	156
CELLULAR PROCESSES AND SIGNALING	Signal transduction mechanisms	Response regulator with putative antiterminator output domain	COG3707	126	-5.77	78.41	30.97	43
CELLULAR PROCESSES AND SIGNALING	Signal transduction mechanisms	RhoGEF, Guanine nucleotide exchange factor for Rho/Rac/Cdc42-like GTPases	COG5422	5	-5.4	76.01	29.6	5
CELLULAR PROCESSES AND SIGNALING	Signal transduction mechanisms	SH3 domain protein	COG3103	4	-5.5	71.79	30.75	4
CELLULAR PROCESSES AND SIGNALING	Signal transduction mechanisms	SOS-response transcriptional repressors (RecA-mediated autopeptidases)	COG1974	498	-6.25	81.17	30.45	130
CELLULAR PROCESSES AND SIGNALING	Signal transduction mechanisms	Serine kinase of the HPr protein, regulates carbohydrate metabolism	COG1493	729	-6.88	85.62	30.69	60
CELLULAR PROCESSES AND SIGNALING	Signal transduction mechanisms	Serine/threonine protein phosphatase	COG0631	491	-6.07	79	30.13	112
CELLULAR PROCESSES AND SIGNALING	Signal transduction mechanisms	Serine/threonine protein phosphatase 2A, regulatory subunit	COG5170	3	-8.33	88.44	29.33	3
CELLULAR PROCESSES AND SIGNALING	Signal transduction mechanisms	Sigma54-dependent transcription regulator containing an AAA-type ATPase domain and a DNA-binding domain	COG4650	91	-6.08	79.06	30.47	22
CELLULAR PROCESSES AND SIGNALING	Signal transduction mechanisms	Signal transduction histidine kinase	COG0642	37323	-5.69	76.54	30.09	4535
CELLULAR PROCESSES AND SIGNALING	Signal transduction mechanisms	Signal transduction histidine kinase involved in nitrogen fixation and metabolism regulation	COG5000	1065	-6.12	80.14	30.54	96
CELLULAR PROCESSES AND SIGNALING	Signal transduction mechanisms	Signal transduction histidine kinase regulating C4-dicarboxylate transport system	COG4191	170	-5.61	75.08	30.62	46
CELLULAR PROCESSES AND SIGNALING	Signal transduction mechanisms	Signal transduction histidine kinase regulating citrate/malate metabolism	COG3290	50	-6.1	77.1	30.6	12
CELLULAR PROCESSES AND SIGNALING	Signal transduction mechanisms	Signal transduction histidine kinase, glucose-6-phosphate specific	COG3851	1	-6	75.76	33	1
CELLULAR PROCESSES AND SIGNALING	Signal transduction mechanisms	Signal transduction histidine kinase, nitrate/nitrite-specific	COG3850	82	-6.43	83.2	30.68	22
CELLULAR PROCESSES AND SIGNALING	Signal transduction mechanisms	Signal transduction histidine kinase, nitrogen specific	COG3852	249	-6.05	80.8	30.54	52
CELLULAR PROCESSES AND SIGNALING	Signal transduction mechanisms	Signal transduction protein containing GAF and PtsI domains	COG3605	416	-6.31	80.04	30.85	61
CELLULAR PROCESSES AND SIGNALING	Signal transduction mechanisms	Stress-induced morphogen (activity unknown)	COG0271	20	-5.8	76.89	30.1	13
CELLULAR PROCESSES AND SIGNALING	Signal transduction mechanisms	Sugar diacid utilization regulator	COG3835	7	-7.14	90.19	29.86	5
CELLULAR PROCESSES AND SIGNALING	Signal transduction mechanisms	Transcriptional regulator containing GAF, AAA-type ATPase, and DNA binding domains	COG3604	3869	-6.12	79.52	30.58	223
CELLULAR PROCESSES AND SIGNALING	Signal transduction mechanisms	Transcriptional regulator containing PAS, AAA-type ATPase, and DNA-binding domains	COG3829	1749	-5.79	76.92	30.47	253
CELLULAR PROCESSES AND SIGNALING	Signal transduction mechanisms	Transcriptional regulator, effector-binding domain/component	COG4978	49	-5.65	76	30.37	15
CELLULAR PROCESSES AND SIGNALING	Signal transduction mechanisms	Transcriptional regulators containing an AAA-type ATPase domain and a DNA-binding domain	COG1221	439	-5.54	76.12	30.27	93
CELLULAR PROCESSES AND SIGNALING	Signal transduction mechanisms	Tryptophan-rich sensory protein (mitochondrial benzodiazepine receptor homolog)	COG3476	91	-5.79	73.45	28.95	30
CELLULAR PROCESSES AND SIGNALING	Signal transduction mechanisms	Uncharacterized conserved protein, contains FHA domain	COG3456	9	-6.11	73.08	29.45	3
CELLULAR PROCESSES AND SIGNALING	Signal transduction mechanisms	Uncharacterized domain of BarA-like signal transduction histidine kinases	COG4999	12	-5.75	80.44	30	8
CELLULAR PROCESSES AND SIGNALING	Signal transduction mechanisms	Uncharacterized proteins involved in stress response, homologs of TerZ and putative cAMP-binding protein CABP1	COG2310	37	-6.5	77.48	31.05	33
CELLULAR PROCESSES AND SIGNALING	Signal transduction mechanisms	Universal stress protein UspA and related nucleotide-binding proteins	COG0589	766	-6.04	79.52	30.42	180
CELLULAR PROCESSES AND SIGNALING	Signal transduction mechanisms	cAMP-binding proteins - catabolite gene activator and regulatory subunit of cAMP-dependent protein kinases	COG0664	1737	-6.07	80.03	30.42	313
				193077
INFORMATION STORAGE AND PROCESSING	Chromatin structure and dynamics	Chromatin-associated proteins containing the HMG domain	COG5648	4	-5.5	75.33	30	4
INFORMATION STORAGE AND PROCESSING	Chromatin structure and dynamics	Histone H2A	COG5262	72	-7.62	93.5	30.97	18
INFORMATION STORAGE AND PROCESSING	Chromatin structure and dynamics	Histone acetyltransferase	COG1243	89	-5.49	72.9	30.25	44
INFORMATION STORAGE AND PROCESSING	Chromatin structure and dynamics	Histone acetyltransferase (MYST family)	COG5027	9	-6.11	80.57	28.56	8
INFORMATION STORAGE AND PROCESSING	Chromatin structure and dynamics	Histone chaperone involved in gene silencing	COG5137	4	-5.25	71.61	31.75	4
INFORMATION STORAGE AND PROCESSING	Chromatin structure and dynamics	Histone deacetylase complex, SIN3 component	COG5602	6	-6	78.89	30.5	3
INFORMATION STORAGE AND PROCESSING	Chromatin structure and dynamics	Histones H3 and H4	COG2036	179	-8.16	93.37	31.15	48
INFORMATION STORAGE AND PROCESSING	Chromatin structure and dynamics	Nucleosome binding factor SPN, SPT16 subunit	COG5406	7	-6.83	87.41	26.5	4
INFORMATION STORAGE AND PROCESSING	Chromatin structure and dynamics	Nucleosome-binding factor SPN, POB3 subunit	COG5165	1	-5	66.67	33	1
INFORMATION STORAGE AND PROCESSING	Chromatin structure and dynamics	SWIB-domain-containing proteins implicated in chromatin remodeling	COG5531	182	-6.19	80.6	30.44	26
				553
INFORMATION STORAGE AND PROCESSING	RNA processing and modification	5'-3' exonuclease	COG5049	12	-6.45	79.87	28.64	10
INFORMATION STORAGE AND PROCESSING	RNA processing and modification	Oligoribonuclease (3'->5' exoribonuclease)	COG1949	221	-6.74	81.32	30.22	74
INFORMATION STORAGE AND PROCESSING	RNA processing and modification	Poly(A) polymerase	COG5186	2	-7	85.11	30.5	2
INFORMATION STORAGE AND PROCESSING	RNA processing and modification	Polyadenylation factor I complex, subunit FIP1	COG5213	4	-6.75	80.42	29.25	2
INFORMATION STORAGE AND PROCESSING	RNA processing and modification	Pre-mRNA 3'-end processing (cleavage and polyadenylation) factor	COG5107	1	-5	73.33	30	1
INFORMATION STORAGE AND PROCESSING	RNA processing and modification	Pre-mRNA cleavage and polyadenylation factor IA/II complex, subunit CLP1	COG5623	1	-5	75.86	29	1
INFORMATION STORAGE AND PROCESSING	RNA processing and modification	Pre-mRNA cleavage and polyadenylation specificity factor	COG5161	2	-6.5	82.5	29	2
INFORMATION STORAGE AND PROCESSING	RNA processing and modification	Predicted exosome subunit/U3 small nucleolar ribonucleoprotein (snoRNP) component, contains IMP4 domain	COG2136	4	-5.25	74.78	28	4
INFORMATION STORAGE AND PROCESSING	RNA processing and modification	Protein involved in mRNA turnover and stability	COG5183	1	-7	82.14	28	1
INFORMATION STORAGE AND PROCESSING	RNA processing and modification	RNA 3'-terminal phosphate cyclase	COG0430	128	-5.82	80.86	29.82	27
INFORMATION STORAGE AND PROCESSING	RNA processing and modification	Ran GTPase-activating protein (RanGAP) involved in mRNA processing and transport	COG5238	7	-5.86	78.37	29.14	5
INFORMATION STORAGE AND PROCESSING	RNA processing and modification	Splicing factor (branch point binding protein)	COG5176	3	-5	73.69	27.33	3
INFORMATION STORAGE AND PROCESSING	RNA processing and modification	Splicing factor 3a, subunit 2	COG5246	2	-7.5	96.88	27	2
INFORMATION STORAGE AND PROCESSING	RNA processing and modification	Splicing factor 3a, subunit 3	COG5188	1	-12	90.62	32	1
INFORMATION STORAGE AND PROCESSING	RNA processing and modification	Splicing factor 3b, subunit 2	COG5182	1	-10	100	31	1
INFORMATION STORAGE AND PROCESSING	RNA processing and modification	U1 snRNP component, mediates U1 snRNP association with cap-binding complex	COG5200	1	-5	68.75	32	1
INFORMATION STORAGE AND PROCESSING	RNA processing and modification	U2 snRNP spliceosome subunit	COG5181	20	-8.19	90.79	31.69	8
INFORMATION STORAGE AND PROCESSING	RNA processing and modification	U5 snRNP spliceosome subunit	COG5178	41	-8.59	93.03	29.81	16
INFORMATION STORAGE AND PROCESSING	RNA processing and modification	mRNA deadenylase subunit	COG5228	4	-5.33	72.02	32	3
INFORMATION STORAGE AND PROCESSING	RNA processing and modification	mRNA deadenylase, exonuclease subunit and related nucleases	COG5239	12	-7.36	73.79	31.64	3
				468
INFORMATION STORAGE AND PROCESSING	Replication, recombination and repair	3-methyladenine DNA glycosylase	COG2818	1053	-6.11	77.22	29.94	193
INFORMATION STORAGE AND PROCESSING	Replication, recombination and repair	3-methyladenine DNA glycosylase/8-oxoguanine DNA glycosylase	COG0122	165	-6.01	79.67	29.5	82
INFORMATION STORAGE AND PROCESSING	Replication, recombination and repair	5'-3' exonuclease (including N-terminal domain of PolI)	COG0258	3606	-5.88	77.69	30.6	382
INFORMATION STORAGE AND PROCESSING	Replication, recombination and repair	A/G-specific DNA glycosylase	COG1194	572	-5.87	76.36	29.95	179
INFORMATION STORAGE AND PROCESSING	Replication, recombination and repair	ATP-dependent DNA ligase	COG1793	1349	-6.41	79.47	29.92	226
INFORMATION STORAGE AND PROCESSING	Replication, recombination and repair	ATP-dependent DNA ligase, homolog of eukaryotic ligase III	COG1423	5	-7.4	84.42	32.2	3
INFORMATION STORAGE AND PROCESSING	Replication, recombination and repair	ATP-dependent exoDNAse (exonuclease V) beta subunit (contains helicase and exonuclease domains)	COG1074	600	-5.9	78.88	29.91	143
INFORMATION STORAGE AND PROCESSING	Replication, recombination and repair	ATP-dependent exoDNAse (exonuclease V), alpha subunit - helicase superfamily I member	COG0507	1241	-5.96	77.49	30.36	180
INFORMATION STORAGE AND PROCESSING	Replication, recombination and repair	ATP-dependent nuclease, subunit B	COG3857	9	-7.78	86.42	31.56	6
INFORMATION STORAGE AND PROCESSING	Replication, recombination and repair	ATPase involved in DNA repair	COG0497	1043	-5.98	79.86	30.58	233
INFORMATION STORAGE AND PROCESSING	Replication, recombination and repair	ATPase involved in DNA replication	COG0470	203	-6.26	79	30.96	77
INFORMATION STORAGE AND PROCESSING	Replication, recombination and repair	ATPase involved in DNA replication initiation	COG0593	2747	-6.55	80.33	30.87	267
INFORMATION STORAGE AND PROCESSING	Replication, recombination and repair	ATPase related to the helicase subunit of the Holliday junction resolvase	COG2256	1782	-6.62	81.64	30.56	241
INFORMATION STORAGE AND PROCESSING	Replication, recombination and repair	Adenine specific DNA methylase Mod	COG2189	2061	-6.64	82.51	30.71	142
INFORMATION STORAGE AND PROCESSING	Replication, recombination and repair	Adenine-specific DNA methylase	COG0827	212	-7.06	82.79	29.95	45
INFORMATION STORAGE AND PROCESSING	Replication, recombination and repair	Adenine-specific DNA methylase containing a Zn-ribbon	COG1743	814	-6.63	80.16	30.28	54
INFORMATION STORAGE AND PROCESSING	Replication, recombination and repair	Alkylated DNA repair protein	COG3145	62	-6.26	78.22	29.18	35
INFORMATION STORAGE AND PROCESSING	Replication, recombination and repair	Antirestriction protein	COG4227	29	-5.73	76.57	30.03	21
INFORMATION STORAGE AND PROCESSING	Replication, recombination and repair	Archaea-specific RecJ-like exonuclease, contains DnaJ-type Zn finger domain	COG1107	41	-7.89	87.54	31.24	10
INFORMATION STORAGE AND PROCESSING	Replication, recombination and repair	Archaeal DNA polymerase II, large subunit	COG1933	120	-6.36	79.15	30.36	25
INFORMATION STORAGE AND PROCESSING	Replication, recombination and repair	Archaeal DNA polymerase II, small subunit/DNA polymerase delta, subunit B	COG1311	28	-6.83	79.7	30.71	13
INFORMATION STORAGE AND PROCESSING	Replication, recombination and repair	Bacterial nucleoid DNA-binding protein	COG0776	1158	-6.5	83.75	30.51	245
INFORMATION STORAGE AND PROCESSING	Replication, recombination and repair	Cdk activating kinase (CAK)/RNA polymerase II transcription initiation/nucleotide excision repair factor TFIIH/TFIIK, cyclin H subunit	COG5333	4	-6.25	79.16	30.25	4
INFORMATION STORAGE AND PROCESSING	Replication, recombination and repair	DNA G:T-mismatch repair endonuclease	COG3727	51	-6.23	71.8	29.69	31
INFORMATION STORAGE AND PROCESSING	Replication, recombination and repair	DNA alkylation repair enzyme	COG4335	18	-5.69	78.88	30.12	10
INFORMATION STORAGE AND PROCESSING	Replication, recombination and repair	DNA gyrase inhibitor	COG3449	15	-5.81	72.59	30.12	10
INFORMATION STORAGE AND PROCESSING	Replication, recombination and repair	DNA methylase	COG4646	60	-6.47	79.19	30.65	12
INFORMATION STORAGE AND PROCESSING	Replication, recombination and repair	DNA mismatch repair enzyme (predicted ATPase)	COG0323	1209	-5.91	79.16	30.35	224
INFORMATION STORAGE AND PROCESSING	Replication, recombination and repair	DNA modification methylase	COG0863	1934	-6.75	79.35	30.22	250
INFORMATION STORAGE AND PROCESSING	Replication, recombination and repair	DNA or RNA helicases of superfamily II	COG1061	1035	-6.49	79.94	30.46	165
INFORMATION STORAGE AND PROCESSING	Replication, recombination and repair	DNA polymerase I - 3'-5' exonuclease and polymerase domains	COG0749	3424	-5.87	77.53	30.65	348
INFORMATION STORAGE AND PROCESSING	Replication, recombination and repair	DNA polymerase III, alpha subunit	COG0587	7586	-6.46	79.98	30.59	490
INFORMATION STORAGE AND PROCESSING	Replication, recombination and repair	DNA polymerase III, alpha subunit (gram-positive type)	COG2176	262	-6.11	78.52	30.64	64
INFORMATION STORAGE AND PROCESSING	Replication, recombination and repair	DNA polymerase III, chi subunit	COG2927	25	-6.44	78.53	29.56	8
INFORMATION STORAGE AND PROCESSING	Replication, recombination and repair	DNA polymerase III, delta subunit	COG1466	159	-5.47	75.5	30.69	47
INFORMATION STORAGE AND PROCESSING	Replication, recombination and repair	DNA polymerase III, epsilon subunit and related 3'-5' exonucleases	COG0847	721	-6	77.25	30.34	161
INFORMATION STORAGE AND PROCESSING	Replication, recombination and repair	DNA polymerase III, gamma/tau subunits	COG2812	1499	-6.59	81.72	30.49	258
INFORMATION STORAGE AND PROCESSING	Replication, recombination and repair	DNA polymerase IV (family X)	COG1796	576	-5.56	75.52	30.24	60
INFORMATION STORAGE AND PROCESSING	Replication, recombination and repair	DNA polymerase alpha-primase complex, polymerase-associated subunit B	COG5214	1	-5	74.07	27	1
INFORMATION STORAGE AND PROCESSING	Replication, recombination and repair	DNA polymerase elongation subunit (family B)	COG0417	187	-6.14	79.29	29.53	76
INFORMATION STORAGE AND PROCESSING	Replication, recombination and repair	DNA polymerase sigma	COG5260	5	-6.29	73.61	28.29	4
INFORMATION STORAGE AND PROCESSING	Replication, recombination and repair	DNA polymerase sliding clamp subunit (PCNA homolog)	COG0592	1040	-6.1	79.83	30.57	130
INFORMATION STORAGE AND PROCESSING	Replication, recombination and repair	DNA primase (bacterial type)	COG0358	1368	-6.43	78.84	30.31	273
INFORMATION STORAGE AND PROCESSING	Replication, recombination and repair	DNA recombination-dependent growth factor C	COG2974	18	-6	75.7	31.19	9
INFORMATION STORAGE AND PROCESSING	Replication, recombination and repair	DNA repair exonuclease	COG0420	207	-6.31	79.05	29.71	59
INFORMATION STORAGE AND PROCESSING	Replication, recombination and repair	DNA repair photolyase	COG1533	306	-6.63	78.16	30.09	90
INFORMATION STORAGE AND PROCESSING	Replication, recombination and repair	DNA repair proteins	COG2003	633	-5.81	76.15	30.6	151
INFORMATION STORAGE AND PROCESSING	Replication, recombination and repair	DNA replication protein	COG1484	1069	-6.41	80.66	30.29	181
INFORMATION STORAGE AND PROCESSING	Replication, recombination and repair	DNA topoisomerase VI, subunit A	COG1697	496	-7.54	85.64	30.86	21
INFORMATION STORAGE AND PROCESSING	Replication, recombination and repair	DNA topoisomerase VI, subunit B	COG1389	575	-7.2	86.47	30.24	23
INFORMATION STORAGE AND PROCESSING	Replication, recombination and repair	DNA uptake protein and related DNA-binding proteins	COG1555	65	-5.35	74.24	30.48	39
INFORMATION STORAGE AND PROCESSING	Replication, recombination and repair	DNA-damage-inducible protein J	COG3077	5	-5.4	78.42	31.2	5
INFORMATION STORAGE AND PROCESSING	Replication, recombination and repair	Deoxyinosine 3'endonuclease (endonuclease V)	COG1515	56	-5.72	75.86	29.67	24
INFORMATION STORAGE AND PROCESSING	Replication, recombination and repair	Deoxyribodipyrimidine photolyase	COG0415	928	-6.9	78.84	30.01	189
INFORMATION STORAGE AND PROCESSING	Replication, recombination and repair	ERCC4-like helicases	COG1111	40	-6.39	80.11	30.54	16
INFORMATION STORAGE AND PROCESSING	Replication, recombination and repair	ERCC4-type nuclease	COG1948	39	-6.6	80.87	30.8	15
INFORMATION STORAGE AND PROCESSING	Replication, recombination and repair	Endonuclease I	COG2356	77	-5.64	73.02	30.02	23
INFORMATION STORAGE AND PROCESSING	Replication, recombination and repair	Endonuclease IV	COG0648	573	-5.88	76.9	30.18	104
INFORMATION STORAGE AND PROCESSING	Replication, recombination and repair	Eukaryotic-type DNA primase, catalytic (small) subunit	COG1467	15	-6.8	83.46	30.4	10
INFORMATION STORAGE AND PROCESSING	Replication, recombination and repair	Eukaryotic-type DNA primase, large subunit	COG2219	10	-6.6	82.45	29	6
INFORMATION STORAGE AND PROCESSING	Replication, recombination and repair	Excinuclease ATPase subunit	COG0178	10625	-6.91	82.85	30.69	539
INFORMATION STORAGE AND PROCESSING	Replication, recombination and repair	Exonuclease I	COG2925	36	-6.69	78.22	30.77	19
INFORMATION STORAGE AND PROCESSING	Replication, recombination and repair	Exonuclease III	COG0708	914	-6.42	76.94	30.13	240
INFORMATION STORAGE AND PROCESSING	Replication, recombination and repair	Exonuclease V gamma subunit	COG1330	80	-5.64	75.16	30.15	30
INFORMATION STORAGE AND PROCESSING	Replication, recombination and repair	Exonuclease VII small subunit	COG1722	27	-5.43	76.87	30.32	18
INFORMATION STORAGE AND PROCESSING	Replication, recombination and repair	Exonuclease VII, large subunit	COG1570	782	-5.93	78.56	30.17	184
INFORMATION STORAGE AND PROCESSING	Replication, recombination and repair	FOG: Transposase	COG5659	214	-6.68	79.76	30.21	42
INFORMATION STORAGE AND PROCESSING	Replication, recombination and repair	FOG: Transposase and inactivated derivatives	COG3385	909	-6.84	80.19	30.98	54
INFORMATION STORAGE AND PROCESSING	Replication, recombination and repair	Factor for inversion stimulation Fis, transcriptional activator	COG2901	40	-6.41	82.78	29.82	17
INFORMATION STORAGE AND PROCESSING	Replication, recombination and repair	Formamidopyrimidine-DNA glycosylase	COG0266	352	-5.89	79.16	29.81	122
INFORMATION STORAGE AND PROCESSING	Replication, recombination and repair	G:T/U mismatch-specific DNA glycosylase	COG3663	77	-6.11	76.58	29.83	25
INFORMATION STORAGE AND PROCESSING	Replication, recombination and repair	Helicase subunit of the DNA excision repair complex	COG0556	6602	-7.06	83.3	31.1	406
INFORMATION STORAGE AND PROCESSING	Replication, recombination and repair	Holliday junction resolvase	COG4570	3	-6.67	74.67	30.67	2
INFORMATION STORAGE AND PROCESSING	Replication, recombination and repair	Holliday junction resolvasome, DNA-binding subunit	COG0632	306	-5.66	78.1	30.39	103
INFORMATION STORAGE AND PROCESSING	Replication, recombination and repair	Holliday junction resolvasome, endonuclease subunit	COG0817	311	-5.78	79.11	30.36	74
INFORMATION STORAGE AND PROCESSING	Replication, recombination and repair	Holliday junction resolvasome, helicase subunit	COG2255	1806	-6.68	82.68	30.92	279
INFORMATION STORAGE AND PROCESSING	Replication, recombination and repair	HrpA-like helicases	COG1643	1325	-6.2	80.17	30.4	282
INFORMATION STORAGE AND PROCESSING	Replication, recombination and repair	Inactivated superfamily I helicase	COG3893	52	-5.92	77.31	29.82	13
INFORMATION STORAGE AND PROCESSING	Replication, recombination and repair	Integrase	COG0582	2537	-6.2	78.67	30.45	544
INFORMATION STORAGE AND PROCESSING	Replication, recombination and repair	Intein/homing endonuclease	COG1372	830	-6.22	78.36	30.54	121
INFORMATION STORAGE AND PROCESSING	Replication, recombination and repair	Methylated DNA-protein cysteine methyltransferase	COG0350	393	-5.74	75.65	29.78	177
INFORMATION STORAGE AND PROCESSING	Replication, recombination and repair	Mg-dependent DNase	COG0084	628	-5.87	76.19	30.11	211
INFORMATION STORAGE AND PROCESSING	Replication, recombination and repair	Micrococcal nuclease (thermonuclease) homologs	COG1525	36	-5.38	74.46	29.48	23
INFORMATION STORAGE AND PROCESSING	Replication, recombination and repair	Mismatch repair ATPase (MutS family)	COG0249	4266	-6.17	79.96	30.65	420
INFORMATION STORAGE AND PROCESSING	Replication, recombination and repair	N6-adenine-specific methylase	COG0742	122	-5.83	77.97	30.44	65
INFORMATION STORAGE AND PROCESSING	Replication, recombination and repair	NAD-dependent DNA ligase (contains BRCT domain type II)	COG0272	2120	-5.74	77.28	30.52	326
INFORMATION STORAGE AND PROCESSING	Replication, recombination and repair	NTP pyrophosphohydrolases containing a Zn-finger, probably nucleic-acid-binding	COG2816	153	-6.32	78.32	30.12	49
INFORMATION STORAGE AND PROCESSING	Replication, recombination and repair	Nuclease subunit of the excinuclease complex	COG0322	1816	-6.1	78.06	30.44	284
INFORMATION STORAGE AND PROCESSING	Replication, recombination and repair	Nucleotidyltransferase/DNA polymerase involved in DNA repair	COG0389	1105	-6.12	79.99	30.3	211
INFORMATION STORAGE AND PROCESSING	Replication, recombination and repair	Phage DNA packaging protein, Nu1 subunit of terminase	COG4220	1	-9	96.88	32	1
INFORMATION STORAGE AND PROCESSING	Replication, recombination and repair	Phage terminase, small subunit	COG3728	5	-5.29	83	29.14	4
INFORMATION STORAGE AND PROCESSING	Replication, recombination and repair	Phage-related protein, predicted endonuclease	COG5377	10	-7	78.4	31.22	8
INFORMATION STORAGE AND PROCESSING	Replication, recombination and repair	Plasmid replication initiator protein	COG5534	2	-6.5	85.16	28	2
INFORMATION STORAGE AND PROCESSING	Replication, recombination and repair	Plasmid rolling circle replication initiator protein and truncated derivatives	COG5655	1	-6	77.42	31	1
INFORMATION STORAGE AND PROCESSING	Replication, recombination and repair	Predicted 3'-5' exonuclease related to the exonuclease domain of PolB	COG3298	170	-6.82	80.14	30.3	29
INFORMATION STORAGE AND PROCESSING	Replication, recombination and repair	Predicted ATP-dependent endonuclease of the OLD family	COG3593	82	-5.84	78.93	29.42	34
INFORMATION STORAGE AND PROCESSING	Replication, recombination and repair	Predicted ATPase involved in replication control, Cdc46/Mcm family	COG1241	121	-6.43	81.08	30.93	52
INFORMATION STORAGE AND PROCESSING	Replication, recombination and repair	Predicted DNA alkylation repair enzyme	COG4912	352	-5.47	74.59	29.9	52
INFORMATION STORAGE AND PROCESSING	Replication, recombination and repair	Predicted DNA modification methylase	COG1041	6	-6	82.3	29.38	5
INFORMATION STORAGE AND PROCESSING	Replication, recombination and repair	Predicted EndoIII-related endonuclease	COG0177	961	-6.16	78.72	30.61	210
INFORMATION STORAGE AND PROCESSING	Replication, recombination and repair	Predicted HKD family nuclease	COG3886	377	-6.74	81.5	30.46	43
INFORMATION STORAGE AND PROCESSING	Replication, recombination and repair	Predicted N6-adenine-specific DNA methylase	COG0116	534	-5.75	76.48	30.07	124
INFORMATION STORAGE AND PROCESSING	Replication, recombination and repair	Predicted endonuclease containing a URI domain	COG2827	270	-5.84	74.2	30.05	102
INFORMATION STORAGE AND PROCESSING	Replication, recombination and repair	Predicted endonuclease distantly related to archaeal Holliday junction resolvase	COG0792	62	-5.34	75.3	30.31	35
INFORMATION STORAGE AND PROCESSING	Replication, recombination and repair	Predicted endonuclease involved in recombination (possible Holliday junction resolvase in Mycoplasmas and B. subtilis)	COG0816	88	-5.64	79.56	30.1	43
INFORMATION STORAGE AND PROCESSING	Replication, recombination and repair	Predicted eukaryotic-type DNA primase	COG3285	1062	-6.42	79.31	29.77	116
INFORMATION STORAGE AND PROCESSING	Replication, recombination and repair	Predicted exonuclease	COG3359	99	-5.86	79.14	29.25	17
INFORMATION STORAGE AND PROCESSING	Replication, recombination and repair	Predicted methylated DNA-protein cysteine methyltransferase	COG3695	57	-5.67	77.88	30.58	11
INFORMATION STORAGE AND PROCESSING	Replication, recombination and repair	Predicted nuclease of the RecB family	COG1637	23	-5.83	81.46	28.83	16
INFORMATION STORAGE AND PROCESSING	Replication, recombination and repair	Predicted polymerase, most proteins contain PALM domain, HD hydrolase domain and Zn-ribbon domain	COG1315	18	-5.53	71.82	30.79	11
INFORMATION STORAGE AND PROCESSING	Replication, recombination and repair	Predicted site-specific integrase-resolvase	COG2452	4	-5.75	79.68	30	3
INFORMATION STORAGE AND PROCESSING	Replication, recombination and repair	Primosomal protein N' (replication factor Y) - superfamily II helicase	COG1198	1264	-5.94	77.51	30.46	224
INFORMATION STORAGE AND PROCESSING	Replication, recombination and repair	Putative phage replication protein RstA	COG2946	3	-6.33	76.33	29.67	3
INFORMATION STORAGE AND PROCESSING	Replication, recombination and repair	Putative primosome component and related proteins	COG3935	2	-7	76.56	32	2
INFORMATION STORAGE AND PROCESSING	Replication, recombination and repair	RNA polymerase II transcription initiation/nucleotide excision repair factor TFIIH, subunit SSL1	COG5151	1	-5	78.57	28	1
INFORMATION STORAGE AND PROCESSING	Replication, recombination and repair	RNA polymerase II transcription initiation/nucleotide excision repair factor TFIIH, subunit TFB2	COG5144	3	-6.33	67.01	31.33	1
INFORMATION STORAGE AND PROCESSING	Replication, recombination and repair	Rad3-related DNA helicases	COG1199	1360	-6.12	79.06	30.3	164
INFORMATION STORAGE AND PROCESSING	Replication, recombination and repair	RecA-family ATPase	COG3598	6	-5.83	73.72	29.5	5
INFORMATION STORAGE AND PROCESSING	Replication, recombination and repair	RecA/RadA recombinase	COG0468	3652	-7.05	84.85	31.09	349
INFORMATION STORAGE AND PROCESSING	Replication, recombination and repair	RecB family exonuclease	COG1468	138	-6.15	79.56	29.75	51
INFORMATION STORAGE AND PROCESSING	Replication, recombination and repair	Recombination DNA repair protein (RAD52 pathway)	COG5055	1	-6	78.12	32	1
INFORMATION STORAGE AND PROCESSING	Replication, recombination and repair	Recombinational DNA repair ATPase (RecF pathway)	COG1195	227	-5.69	76.97	30.48	57
INFORMATION STORAGE AND PROCESSING	Replication, recombination and repair	Recombinational DNA repair protein (RecE pathway)	COG3723	10	-5.64	73.95	31.27	10
INFORMATION STORAGE AND PROCESSING	Replication, recombination and repair	Recombinational DNA repair protein (RecF pathway)	COG1381	903	-5.8	77.91	30.28	200
INFORMATION STORAGE AND PROCESSING	Replication, recombination and repair	Replicative DNA helicase	COG0305	2005	-6.04	79.56	30.8	271
INFORMATION STORAGE AND PROCESSING	Replication, recombination and repair	Retron-type reverse transcriptase	COG3344	1735	-6.26	78.69	30.34	238
INFORMATION STORAGE AND PROCESSING	Replication, recombination and repair	Ribonuclease HI	COG0328	623	-6.17	78.3	29.77	154
INFORMATION STORAGE AND PROCESSING	Replication, recombination and repair	Ribonuclease HII	COG0164	453	-5.8	77.21	30.35	159
INFORMATION STORAGE AND PROCESSING	Replication, recombination and repair	Ribonuclease HIII	COG1039	22	-5.43	89.53	25.05	8
INFORMATION STORAGE AND PROCESSING	Replication, recombination and repair	Serine/threonine protein kinase	COG0515	7657	-5.79	76.89	30.01	1367
INFORMATION STORAGE AND PROCESSING	Replication, recombination and repair	Single-stranded DNA-binding protein	COG0629	838	-6.16	77.11	30.09	155
INFORMATION STORAGE AND PROCESSING	Replication, recombination and repair	Single-stranded DNA-binding replication protein A (RPA), large (70 kD) subunit and related ssDNA-binding proteins	COG1599	45	-7.67	87.21	30.91	13
INFORMATION STORAGE AND PROCESSING	Replication, recombination and repair	Single-stranded DNA-specific exonuclease	COG0608	870	-5.7	76.18	30.22	186
INFORMATION STORAGE AND PROCESSING	Replication, recombination and repair	Site-specific DNA methylase	COG0270	923	-6.16	77.24	29.7	271
INFORMATION STORAGE AND PROCESSING	Replication, recombination and repair	Site-specific recombinase	COG4389	41	-5.7	75.51	30.05	12
INFORMATION STORAGE AND PROCESSING	Replication, recombination and repair	Site-specific recombinase XerC	COG4973	187	-6.27	82.66	30.26	54
INFORMATION STORAGE AND PROCESSING	Replication, recombination and repair	Site-specific recombinase XerD	COG4974	1198	-6.39	80.66	30.57	257
INFORMATION STORAGE AND PROCESSING	Replication, recombination and repair	Site-specific recombinases, DNA invertase Pin homologs	COG1961	692	-6.3	80.5	30.48	198
INFORMATION STORAGE AND PROCESSING	Replication, recombination and repair	Small primase-like proteins (Toprim domain)	COG1658	9	-6	83.13	30.29	6
INFORMATION STORAGE AND PROCESSING	Replication, recombination and repair	Superfamily I DNA and RNA helicases	COG0210	4818	-6.16	79.23	30.46	613
INFORMATION STORAGE AND PROCESSING	Replication, recombination and repair	Superfamily I DNA and RNA helicases and helicase subunits	COG1112	601	-6.08	79.27	30.44	137
INFORMATION STORAGE AND PROCESSING	Replication, recombination and repair	Superfamily II DNA helicase	COG0514	2693	-6.55	80.38	30.59	320
INFORMATION STORAGE AND PROCESSING	Replication, recombination and repair	Superfamily II DNA/RNA helicase required for DNA uptake (late competence protein)	COG4098	2	-5	74.94	29.5	2
INFORMATION STORAGE AND PROCESSING	Replication, recombination and repair	Superfamily II DNA/RNA helicases, SNF2 family	COG0553	4198	-6.65	81.51	30.49	427
INFORMATION STORAGE AND PROCESSING	Replication, recombination and repair	Superfamily II RNA helicase	COG4581	830	-6.81	83.92	30.34	82
INFORMATION STORAGE AND PROCESSING	Replication, recombination and repair	Superfamily II helicase and inactivated derivatives	COG5519	13	-7.15	85.45	29.77	8
INFORMATION STORAGE AND PROCESSING	Replication, recombination and repair	Thermostable 8-oxoguanine DNA glycosylase	COG1059	27	-5.35	81.68	27	6
INFORMATION STORAGE AND PROCESSING	Replication, recombination and repair	Topoisomerase IA	COG0550	4228	-6.39	80.34	30.49	427
INFORMATION STORAGE AND PROCESSING	Replication, recombination and repair	Topoisomerase IB	COG3569	162	-5.9	75.94	30	46
INFORMATION STORAGE AND PROCESSING	Replication, recombination and repair	Transposase	COG5421	470	-5.71	75.47	30.54	98
INFORMATION STORAGE AND PROCESSING	Replication, recombination and repair	Transposase and inactivated derivatives	COG3676	14294	-6.29	78.72	30.21	2559
INFORMATION STORAGE AND PROCESSING	Replication, recombination and repair	Transposase and inactivated derivatives, IS1 family	COG1662	14	-7.54	85.11	30.69	11
INFORMATION STORAGE AND PROCESSING	Replication, recombination and repair	Transposase and inactivated derivatives, IS30 family	COG2826	201	-6.88	79.96	30.39	59
INFORMATION STORAGE AND PROCESSING	Replication, recombination and repair	Transposase and inactivated derivatives, IS5 family	COG3039	377	-6.65	80.11	30.48	105
INFORMATION STORAGE AND PROCESSING	Replication, recombination and repair	Transposase and inactivated derivatives, TnpA family	COG4644	85	-6.94	80.72	31.2	36
INFORMATION STORAGE AND PROCESSING	Replication, recombination and repair	Type IIA topoisomerase (DNA gyrase/topo II, topoisomerase IV), A subunit	COG0188	7923	-6.66	81.47	30.94	661
INFORMATION STORAGE AND PROCESSING	Replication, recombination and repair	Type IIA topoisomerase (DNA gyrase/topo II, topoisomerase IV), B subunit	COG0187	7533	-6.94	82.97	30.75	643
INFORMATION STORAGE AND PROCESSING	Replication, recombination and repair	UV damage repair endonuclease	COG4294	81	-5.96	77.05	29.82	12
INFORMATION STORAGE AND PROCESSING	Replication, recombination and repair	Uncharacterized protein predicted to be involved in DNA repair	COG1518	386	-6.54	80.07	30.51	128
INFORMATION STORAGE AND PROCESSING	Replication, recombination and repair	Uncharacterized protein predicted to be involved in DNA repair (RAMP superfamily)	COG1337	52	-6.78	77.25	31.06	19
INFORMATION STORAGE AND PROCESSING	Replication, recombination and repair	Uncharacterized protein related to Endonuclease III	COG2231	89	-5.79	78.13	30.19	28
INFORMATION STORAGE AND PROCESSING	Replication, recombination and repair	Uracil DNA glycosylase	COG0692	344	-6.64	77.91	30.9	123
INFORMATION STORAGE AND PROCESSING	Replication, recombination and repair	Uracil-DNA glycosylase	COG1573	985	-6.16	77.44	30	202
INFORMATION STORAGE AND PROCESSING	Replication, recombination and repair	Zn-finger domain associated with topoisomerase type I	COG0551	2313	-6.49	80.31	30.41	222
				165550
INFORMATION STORAGE AND PROCESSING	Transcription	ATP-dependent transcriptional regulator	COG2909	275	-5.44	72.84	29.73	41
INFORMATION STORAGE AND PROCESSING	Transcription	AraC-type DNA-binding domain-containing proteins	COG2207	1027	-5.81	75.32	30.22	315
INFORMATION STORAGE AND PROCESSING	Transcription	Archaeal DNA-binding protein	COG1581	4	-5	72.69	31	2
INFORMATION STORAGE AND PROCESSING	Transcription	Arginine repressor	COG1438	26	-5.81	80.5	30.7	16
INFORMATION STORAGE AND PROCESSING	Transcription	Barstar, RNAse (barnase) inhibitor	COG2732	2	-5.5	77.83	29	1
INFORMATION STORAGE AND PROCESSING	Transcription	Biotin operon repressor	COG1654	140	-5.77	77.36	30.32	35
INFORMATION STORAGE AND PROCESSING	Transcription	CCAAT-binding factor, subunit C	COG5208	1	-5	74.07	27	1
INFORMATION STORAGE AND PROCESSING	Transcription	CCR4-NOT transcriptional regulation complex, NOT5 subunit	COG5665	1	-6	88.46	26	1
INFORMATION STORAGE AND PROCESSING	Transcription	Casein kinase II, beta subunit	COG5041	8	-6	82.14	26	3
INFORMATION STORAGE AND PROCESSING	Transcription	Cell division control protein, negative regulator of transcription	COG5103	15	-8.14	81.52	30.21	4
INFORMATION STORAGE AND PROCESSING	Transcription	Class 2 transcription repressor NC2, alpha subunit (DRAP1 homolog)	COG5247	1	-5	75.86	29	1
INFORMATION STORAGE AND PROCESSING	Transcription	Class 2 transcription repressor NC2, beta subunit (Dr1)	COG5150	1	-5	85.71	28	1
INFORMATION STORAGE AND PROCESSING	Transcription	Cold shock proteins	COG1278	1524	-6.83	82.88	29.72	332
INFORMATION STORAGE AND PROCESSING	Transcription	DNA helicase TIP49, TBP-interacting protein	COG1224	18	-7.31	88.56	30.62	13
INFORMATION STORAGE AND PROCESSING	Transcription	DNA-binding HTH domain-containing proteins	COG2771	249	-5.16	73.64	30.55	98
INFORMATION STORAGE AND PROCESSING	Transcription	DNA-binding winged-HTH domains	COG3710	239	-5.58	75.94	30.15	49
INFORMATION STORAGE AND PROCESSING	Transcription	DNA-directed RNA polymerase specialized sigma subunit	COG1191	368	-6.35	80.32	30.71	108
INFORMATION STORAGE AND PROCESSING	Transcription	DNA-directed RNA polymerase specialized sigma subunit, sigma24 homolog	COG1595	1984	-6.22	80.07	30.46	521
INFORMATION STORAGE AND PROCESSING	Transcription	DNA-directed RNA polymerase specialized sigma subunit, sigma54 homolog	COG1508	1666	-6.66	82.92	30.61	130
INFORMATION STORAGE AND PROCESSING	Transcription	DNA-directed RNA polymerase, alpha subunit/40 kD subunit	COG0202	2433	-6.88	83.95	30.91	230
INFORMATION STORAGE AND PROCESSING	Transcription	DNA-directed RNA polymerase, beta subunit/140 kD subunit	COG0085	10443	-7.62	86.48	31.1	464
INFORMATION STORAGE AND PROCESSING	Transcription	DNA-directed RNA polymerase, beta' subunit/160 kD subunit	COG0086	10955	-7.48	86.13	31.04	485
INFORMATION STORAGE AND PROCESSING	Transcription	DNA-directed RNA polymerase, delta subunit	COG3343	2	-9.5	100	32	2
INFORMATION STORAGE AND PROCESSING	Transcription	DNA-directed RNA polymerase, sigma subunit (sigma70/sigma32)	COG0568	6288	-7.29	86.41	30.95	532
INFORMATION STORAGE AND PROCESSING	Transcription	DNA-directed RNA polymerase, subunit E'	COG1095	15	-6.67	81.29	31.13	10
INFORMATION STORAGE AND PROCESSING	Transcription	DNA-directed RNA polymerase, subunit E''	COG2093	2	-5.5	94.44	26.5	2
INFORMATION STORAGE AND PROCESSING	Transcription	DNA-directed RNA polymerase, subunit H, RpoH/RPB5	COG2012	8	-6.75	84.72	30	6
INFORMATION STORAGE AND PROCESSING	Transcription	DNA-directed RNA polymerase, subunit K/omega	COG1758	128	-6.45	85.54	29.91	50
INFORMATION STORAGE AND PROCESSING	Transcription	DNA-directed RNA polymerase, subunit L	COG1761	5	-7.33	88.07	29.83	4
INFORMATION STORAGE AND PROCESSING	Transcription	DNA-directed RNA polymerase, subunit M/Transcription elongation factor TFIIS	COG1594	5	-7.2	83.57	29.6	5
INFORMATION STORAGE AND PROCESSING	Transcription	DNA-directed RNA polymerase, subunit N (RpoN/RPB10)	COG1644	7	-6.57	78.2	29	4
INFORMATION STORAGE AND PROCESSING	Transcription	Exoribonuclease R	COG0557	2330	-6.25	79.17	30.44	261
INFORMATION STORAGE AND PROCESSING	Transcription	GATA Zn-finger-containing transcription factor	COG5641	2	-5	86.39	23.5	2
INFORMATION STORAGE AND PROCESSING	Transcription	Guanosine polyphosphate pyrophosphohydrolases/synthetases	COG0317	4393	-6.53	79.28	30.57	446
INFORMATION STORAGE AND PROCESSING	Transcription	Heat shock transcription factor	COG5169	1	-6	75	32	1
INFORMATION STORAGE AND PROCESSING	Transcription	Homeodomain-containing transcription factor	COG5576	1	-10	93.75	32	1
INFORMATION STORAGE AND PROCESSING	Transcription	IkappaB kinase complex, IKAP component	COG5290	1	-5	74.19	31	1
INFORMATION STORAGE AND PROCESSING	Transcription	Membrane protein putatively involved in post-translational modification of the autoinducing quorum-sensing peptide	COG4512	1	-5	78.26	23	1
INFORMATION STORAGE AND PROCESSING	Transcription	Mitochondrial DNA-directed RNA polymerase	COG5108	3	-5	73.52	31.33	2
INFORMATION STORAGE AND PROCESSING	Transcription	Mn-dependent transcriptional regulator	COG1321	428	-6.43	80.01	30.14	62
INFORMATION STORAGE AND PROCESSING	Transcription	NAD-dependent protein deacetylases, SIR2 family	COG0846	779	-6.07	77.25	29.9	164
INFORMATION STORAGE AND PROCESSING	Transcription	Ni2+-binding GTPase involved in regulation of expression and maturation of urease and hydrogenase	COG0378	988	-6.35	80.26	30.56	192
INFORMATION STORAGE AND PROCESSING	Transcription	Phage anti-repressor protein	COG3561	8	-6.38	82.56	29.75	5
INFORMATION STORAGE AND PROCESSING	Transcription	Phenylacetic acid-responsive transcriptional repressor	COG3327	8	-5.88	75.95	29.88	7
INFORMATION STORAGE AND PROCESSING	Transcription	Pleiotropic transcriptional repressor	COG4465	3	-5.33	74.94	30.67	3
INFORMATION STORAGE AND PROCESSING	Transcription	Predicted RNA polymerase sigma factor containing a TPR repeat domain	COG4941	395	-5.81	79.41	30.46	71
INFORMATION STORAGE AND PROCESSING	Transcription	Predicted RNA-binding protein homologous to eukaryotic snRNP	COG1293	77	-6.35	79.38	30.46	32
INFORMATION STORAGE AND PROCESSING	Transcription	Predicted metal-binding transcription factor	COG4008	16	-7.13	82.91	31	4
INFORMATION STORAGE AND PROCESSING	Transcription	Predicted nucleic-acid-binding protein implicated in transcription termination	COG2740	5	-5.38	74.61	29.62	5
INFORMATION STORAGE AND PROCESSING	Transcription	Predicted nucleotide-binding protein containing TIR -like domain	COG4271	11	-5.91	75.58	30.55	8
INFORMATION STORAGE AND PROCESSING	Transcription	Predicted sensor domain	COG4936	5	-5.4	71.98	30.2	4
INFORMATION STORAGE AND PROCESSING	Transcription	Predicted transcription factor, homolog of eukaryotic MBF1	COG1813	2	-5	81.07	29	1
INFORMATION STORAGE AND PROCESSING	Transcription	Predicted transcription regulator containing HTH domain	COG5499	77	-5.93	76.03	30.85	16
INFORMATION STORAGE AND PROCESSING	Transcription	Predicted transcription regulator, contains HTH domain (MarR family)	COG5631	10	-5.9	78.21	30.1	5
INFORMATION STORAGE AND PROCESSING	Transcription	Predicted transcriptional regulator	COG4738	1386	-6.54	81.75	30.41	416
INFORMATION STORAGE AND PROCESSING	Transcription	Predicted transcriptional regulator containing an HTH domain and an uncharacterized domain shared with the mammalian protein Schlafen	COG2865	312	-5.99	77.19	30.39	80
INFORMATION STORAGE AND PROCESSING	Transcription	Predicted transcriptional regulator containing an HTH domain fused to a Zn-ribbon	COG3357	4	-5.5	77.99	27.25	3
INFORMATION STORAGE AND PROCESSING	Transcription	Predicted transcriptional regulator containing the HTH domain	COG1386	432	-6.31	80.98	30.4	92
INFORMATION STORAGE AND PROCESSING	Transcription	Predicted transcriptional regulator with C-terminal CBS domains	COG3620	103	-6.81	79.73	31.02	9
INFORMATION STORAGE AND PROCESSING	Transcription	Predicted transcriptional regulator with an HTH domain	COG4800	3	-5.33	82.47	30.33	3
INFORMATION STORAGE AND PROCESSING	Transcription	Predicted transcriptional regulator, BolA superfamily	COG5007	22	-6.08	79.71	30	12
INFORMATION STORAGE AND PROCESSING	Transcription	Predicted transcriptional regulator, consists of a Zn-ribbon and ATP-cone domains	COG1327	493	-6.08	78.89	30.41	113
INFORMATION STORAGE AND PROCESSING	Transcription	Predicted transcriptional regulator, contains C-terminal CBS domains	COG2524	25	-7.67	87.05	30.88	8
INFORMATION STORAGE AND PROCESSING	Transcription	Predicted transcriptional regulators	COG0640	4534	-6.09	79.93	30.33	1334
INFORMATION STORAGE AND PROCESSING	Transcription	Predicted transcriptional regulators containing the CopG/Arc/MetJ DNA-binding domain	COG3609	15	-5.93	76.91	31.13	11
INFORMATION STORAGE AND PROCESSING	Transcription	Predicted transcriptional regulators containing the CopG/Arc/MetJ DNA-binding domain and a metal-binding domain	COG0864	240	-6.04	76.86	30.64	32
INFORMATION STORAGE AND PROCESSING	Transcription	Predicted transmembrane transcriptional regulator (anti-sigma factor)	COG5662	29	-5.86	77.6	29.66	15
INFORMATION STORAGE AND PROCESSING	Transcription	Prophage antirepressor	COG3617	13	-5.47	74.88	30.13	12
INFORMATION STORAGE AND PROCESSING	Transcription	Putative transcription activator	COG0819	16	-6.27	82.12	29.67	9
INFORMATION STORAGE AND PROCESSING	Transcription	Putative transcriptional regulator	COG1678	175	-5.93	77.69	29.73	65
INFORMATION STORAGE AND PROCESSING	Transcription	Putative transcriptional regulator, homolog of Bvg accessory factor	COG1521	575	-6.15	78.89	30.39	87
INFORMATION STORAGE AND PROCESSING	Transcription	RSC chromatin remodeling complex subunit RSC8	COG5259	3	-5.67	78.24	29.67	2
INFORMATION STORAGE AND PROCESSING	Transcription	RecG-like helicase	COG1200	1873	-6.16	79.95	30.64	271
INFORMATION STORAGE AND PROCESSING	Transcription	Regulator of arginine metabolism and related MADS box-containing transcription factors	COG5068	6	-6.4	80.47	30	4
INFORMATION STORAGE AND PROCESSING	Transcription	Regulator of competence-specific genes	COG3070	28	-5.86	77.31	29.86	15
INFORMATION STORAGE AND PROCESSING	Transcription	Regulator of nitric oxide reductase transcription	COG3901	79	-7.01	80.84	30.31	24
INFORMATION STORAGE AND PROCESSING	Transcription	Regulator of sigma D	COG3160	1	-6	79.31	29	1
INFORMATION STORAGE AND PROCESSING	Transcription	Regulators of stationary/sporulation gene expression	COG2002	54	-5.93	77.22	29.47	16
INFORMATION STORAGE AND PROCESSING	Transcription	Response regulator consisting of a CheY-like receiver domain and a Fis-type HTH domain	COG4567	88	-6.51	85.35	30.14	20
INFORMATION STORAGE AND PROCESSING	Transcription	Response regulator containing a CheY-like receiver domain and an HTH DNA-binding domain	COG2197	2586	-5.61	76.98	30.65	601
INFORMATION STORAGE AND PROCESSING	Transcription	Response regulators consisting of a CheY-like receiver domain and a winged-helix DNA-binding domain	COG0745	7771	-6.03	78.19	30.41	1705
INFORMATION STORAGE AND PROCESSING	Transcription	Serine phosphatase RsbU, regulator of sigma subunit	COG2208	1252	-5.77	76.57	30.25	152
INFORMATION STORAGE AND PROCESSING	Transcription	Small nuclear ribonucleoprotein (snRNP) homolog	COG1958	22	-6.57	87.33	28.62	17
INFORMATION STORAGE AND PROCESSING	Transcription	TATA-binding protein-associated factor	COG5414	3	-5	82.35	25.67	3
INFORMATION STORAGE AND PROCESSING	Transcription	TATA-box binding protein (TBP), component of TFIID and TFIIIB	COG2101	40	-7.03	83.97	31.32	22
INFORMATION STORAGE AND PROCESSING	Transcription	TFIIF-interacting CTD phosphatases, including NLI-interacting factor	COG5190	7	-6.71	83.02	29.71	7
INFORMATION STORAGE AND PROCESSING	Transcription	Transcription antiterminator	COG0250	1401	-6.55	80.33	30.42	205
INFORMATION STORAGE AND PROCESSING	Transcription	Transcription elongation factor	COG0195	3240	-6.43	82.83	30.03	454
INFORMATION STORAGE AND PROCESSING	Transcription	Transcription factor homologous to NACalpha-BTF3	COG1308	7	-6.14	87.21	29.86	4
INFORMATION STORAGE AND PROCESSING	Transcription	Transcription factor involved in TATA site selection and in elongation by RNA polymerase II	COG5296	1	-5	91.67	24	1
INFORMATION STORAGE AND PROCESSING	Transcription	Transcription factor involved in chromatin remodeling, contains bromodomain	COG5076	48	-6.41	79.37	30.14	35
INFORMATION STORAGE AND PROCESSING	Transcription	Transcription factor of the Forkhead/HNF3 family	COG5025	15	-8.07	84.43	30.07	15
INFORMATION STORAGE AND PROCESSING	Transcription	Transcription initiation factor IIA, gamma subunit	COG5123	2	-5.5	72.92	31	2
INFORMATION STORAGE AND PROCESSING	Transcription	Transcription initiation factor IIE, alpha subunit	COG1675	11	-7	80.03	31.18	5
INFORMATION STORAGE AND PROCESSING	Transcription	Transcription initiation factor IIF, auxiliary subunit	COG5033	5	-7	78.39	30.75	4
INFORMATION STORAGE AND PROCESSING	Transcription	Transcription initiation factor TFIID, subunit TAF1	COG5179	5	-6.5	74.11	32	3
INFORMATION STORAGE AND PROCESSING	Transcription	Transcription initiation factor TFIID, subunit TAF10 (also component of histone acetyltransferase SAGA)	COG5162	1	-7	78.79	33	1
INFORMATION STORAGE AND PROCESSING	Transcription	Transcription initiation factor TFIID, subunit TAF13	COG5248	2	-6	79.06	31	2
INFORMATION STORAGE AND PROCESSING	Transcription	Transcription initiation factor TFIID, subunit TAF6 (also component of histone acetyltransferase SAGA)	COG5095	2	-7	79.24	30	2
INFORMATION STORAGE AND PROCESSING	Transcription	Transcription initiation factor TFIIIB, Bdp1 subunit	COG5118	3	-7	68.87	30.5	1
INFORMATION STORAGE AND PROCESSING	Transcription	Transcription initiation factor TFIIIB, Brf1 subunit/Transcription initiation factor TFIIB	COG1405	55	-5.93	78.31	30.49	21
INFORMATION STORAGE AND PROCESSING	Transcription	Transcription regulator of the Arc/MetJ class	COG5450	6	-5.83	76.78	29.67	5
INFORMATION STORAGE AND PROCESSING	Transcription	Transcription termination factor	COG1158	4577	-6.64	82.59	30.71	359
INFORMATION STORAGE AND PROCESSING	Transcription	Transcription-repair coupling factor (superfamily II helicase)	COG1197	3716	-6.42	80.48	30.78	329
INFORMATION STORAGE AND PROCESSING	Transcription	Transcriptional accessory protein	COG2183	1949	-6.32	80.55	30.84	216
INFORMATION STORAGE AND PROCESSING	Transcription	Transcriptional activator of acetoin/glycerol metabolism	COG3284	325	-5.65	75.44	30.52	105
INFORMATION STORAGE AND PROCESSING	Transcription	Transcriptional activator, adenine-specific DNA methyltransferase	COG4725	45	-7.16	79.92	30.29	10
INFORMATION STORAGE AND PROCESSING	Transcription	Transcriptional antiterminator	COG3711	15	-6.83	84.28	30	13
INFORMATION STORAGE AND PROCESSING	Transcription	Transcriptional regulator	COG1316	3312	-6.13	78.4	30.13	1292
INFORMATION STORAGE AND PROCESSING	Transcription	Transcriptional regulator containing an amidase domain and an AraC-type DNA-binding HTH domain	COG4977	123	-5.58	75.56	29.74	62
INFORMATION STORAGE AND PROCESSING	Transcription	Transcriptional regulator of heat shock gene	COG1420	668	-6.08	80.82	30.25	106
INFORMATION STORAGE AND PROCESSING	Transcription	Transcriptional regulator, contains sigma factor-related N-terminal domain	COG2390	10	-6.18	79.64	31.27	10
INFORMATION STORAGE AND PROCESSING	Transcription	Transcriptional regulators	COG1522	1920	-6.07	79.64	30.63	882
INFORMATION STORAGE AND PROCESSING	Transcription	Transcriptional regulators, similar to M. xanthus CarD	COG1329	372	-7.21	87.92	30.68	36
INFORMATION STORAGE AND PROCESSING	Transcription	Transcriptional repressor	COG5175	1	-7	68.75	32	1
INFORMATION STORAGE AND PROCESSING	Transcription	Transcriptional repressor of class III stress genes	COG4463	1	-10	100	32	1
INFORMATION STORAGE AND PROCESSING	Transcription	Trp operon repressor	COG2973	1	-8	93.94	33	1
INFORMATION STORAGE AND PROCESSING	Transcription	dsRNA-specific ribonuclease	COG0571	318	-5.59	76.97	30.41	118
				91731
INFORMATION STORAGE AND PROCESSING	Translation, ribosomal structure and biogenesis	16S RNA G1207 methylase RsmC	COG2813	14	-6.62	77.07	31.62	13
INFORMATION STORAGE AND PROCESSING	Translation, ribosomal structure and biogenesis	16S rRNA uridine-516 pseudouridylate synthase and related pseudouridylate synthases	COG1187	1002	-6.13	78.9	30.48	317
INFORMATION STORAGE AND PROCESSING	Translation, ribosomal structure and biogenesis	2'-5' RNA ligase	COG1514	20	-5.67	79.62	28.62	14
INFORMATION STORAGE AND PROCESSING	Translation, ribosomal structure and biogenesis	2-methylthioadenine synthetase	COG0621	3366	-6.17	78.63	30.27	538
INFORMATION STORAGE AND PROCESSING	Translation, ribosomal structure and biogenesis	23S rRNA methylase	COG0293	191	-6.23	81.61	30.15	64
INFORMATION STORAGE AND PROCESSING	Translation, ribosomal structure and biogenesis	Acetyltransferases, including N-acetylases of ribosomal proteins	COG1670	461	-5.7	74.72	30.22	201
INFORMATION STORAGE AND PROCESSING	Translation, ribosomal structure and biogenesis	Alanyl-tRNA synthetase	COG0013	3942	-6.98	81.71	30.51	408
INFORMATION STORAGE AND PROCESSING	Translation, ribosomal structure and biogenesis	Archaeal Glu-tRNAGln amidotransferase subunit E (contains GAD domain)	COG2511	74	-5.94	77.89	30.31	26
INFORMATION STORAGE AND PROCESSING	Translation, ribosomal structure and biogenesis	Arginyl-tRNA synthetase	COG0018	2127	-6.64	80.57	30.41	277
INFORMATION STORAGE AND PROCESSING	Translation, ribosomal structure and biogenesis	Asp-tRNAAsn/Glu-tRNAGln amidotransferase A subunit and related amidases	COG0154	3318	-6.3	79.27	30.49	592
INFORMATION STORAGE AND PROCESSING	Translation, ribosomal structure and biogenesis	Asp-tRNAAsn/Glu-tRNAGln amidotransferase B subunit (PET112 homolog)	COG0064	2647	-6.64	80.82	30.44	294
INFORMATION STORAGE AND PROCESSING	Translation, ribosomal structure and biogenesis	Asp-tRNAAsn/Glu-tRNAGln amidotransferase C subunit	COG0721	96	-5.73	78.99	30.46	37
INFORMATION STORAGE AND PROCESSING	Translation, ribosomal structure and biogenesis	Aspartyl-tRNA synthetase	COG0173	4211	-6.99	81.8	30.67	360
INFORMATION STORAGE AND PROCESSING	Translation, ribosomal structure and biogenesis	Aspartyl/asparaginyl-tRNA synthetases	COG0017	2338	-7.03	81.68	30.42	234
INFORMATION STORAGE AND PROCESSING	Translation, ribosomal structure and biogenesis	Cysteinyl-tRNA synthetase	COG0215	2636	-6.96	80.02	30.54	336
INFORMATION STORAGE AND PROCESSING	Translation, ribosomal structure and biogenesis	Cytosine/adenosine deaminases	COG0590	601	-6.3	78.93	30.29	198
INFORMATION STORAGE AND PROCESSING	Translation, ribosomal structure and biogenesis	D-Tyr-tRNAtyr deacylase	COG1490	408	-5.48	77	30.39	120
INFORMATION STORAGE AND PROCESSING	Translation, ribosomal structure and biogenesis	Dimethyladenosine transferase (rRNA methylation)	COG0030	360	-5.94	79.11	30.48	93
INFORMATION STORAGE AND PROCESSING	Translation, ribosomal structure and biogenesis	Diphthamide biosynthesis methyltransferase	COG1798	14	-5.92	75.58	30.77	10
INFORMATION STORAGE AND PROCESSING	Translation, ribosomal structure and biogenesis	Diphthamide synthase subunit DPH2	COG1736	6	-6.67	81.86	29.83	5
INFORMATION STORAGE AND PROCESSING	Translation, ribosomal structure and biogenesis	Fibrillarin-like rRNA methylase	COG1889	8	-6.5	78.02	31	8
INFORMATION STORAGE AND PROCESSING	Translation, ribosomal structure and biogenesis	GTP-binding protein required for 40S ribosome biogenesis	COG5192	11	-5.54	73.07	28.55	2
INFORMATION STORAGE AND PROCESSING	Translation, ribosomal structure and biogenesis	GTPases - translation elongation factors	COG0050	7147	-7.84	87.38	31.06	436
INFORMATION STORAGE AND PROCESSING	Translation, ribosomal structure and biogenesis	Glutamyl- and glutaminyl-tRNA synthetases	COG0008	6454	-7.02	80.17	30.57	610
INFORMATION STORAGE AND PROCESSING	Translation, ribosomal structure and biogenesis	Glutathione synthase/Ribosomal protein S6 modification enzyme (glutaminyl transferase)	COG0189	713	-6.27	80.24	30.32	164
INFORMATION STORAGE AND PROCESSING	Translation, ribosomal structure and biogenesis	Glycyl-tRNA synthetase (class II)	COG0423	1514	-7.47	82.01	30.8	122
INFORMATION STORAGE AND PROCESSING	Translation, ribosomal structure and biogenesis	Glycyl-tRNA synthetase, alpha subunit	COG0752	1912	-8.09	85.25	30.78	206
INFORMATION STORAGE AND PROCESSING	Translation, ribosomal structure and biogenesis	Glycyl-tRNA synthetase, beta subunit	COG0751	1207	-6.2	79.83	30.53	141
INFORMATION STORAGE AND PROCESSING	Translation, ribosomal structure and biogenesis	Histidyl-tRNA synthetase	COG0124	1467	-6.53	80.35	30.39	261
INFORMATION STORAGE AND PROCESSING	Translation, ribosomal structure and biogenesis	Hydroxylase for synthesis of 2-methylthio-cis-ribozeatin in tRNA	COG4445	33	-5.91	80.27	30.09	13
INFORMATION STORAGE AND PROCESSING	Translation, ribosomal structure and biogenesis	Isoleucyl-tRNA synthetase	COG0060	6416	-7.01	79.93	30.31	427
INFORMATION STORAGE AND PROCESSING	Translation, ribosomal structure and biogenesis	L-asparaginase/archaeal Glu-tRNAGln amidotransferase subunit D	COG0252	667	-6.03	78.34	30.67	150
INFORMATION STORAGE AND PROCESSING	Translation, ribosomal structure and biogenesis	La protein, small RNA-binding pol III transcript stabilizing protein and related La-motif-containing proteins involved in translation	COG5193	3	-5.33	66.35	30.67	3
INFORMATION STORAGE AND PROCESSING	Translation, ribosomal structure and biogenesis	Leucyl-tRNA synthetase	COG0495	5849	-7.2	80.58	30.33	443
INFORMATION STORAGE AND PROCESSING	Translation, ribosomal structure and biogenesis	Lysyl-tRNA synthetase (class I)	COG1384	141	-7.13	81.68	30.29	46
INFORMATION STORAGE AND PROCESSING	Translation, ribosomal structure and biogenesis	Lysyl-tRNA synthetase (class II)	COG1190	3327	-6.98	81.84	30.82	319
INFORMATION STORAGE AND PROCESSING	Translation, ribosomal structure and biogenesis	Methionine aminopeptidase	COG0024	1512	-6.47	77.41	30.52	319
INFORMATION STORAGE AND PROCESSING	Translation, ribosomal structure and biogenesis	Methionyl-tRNA formyltransferase	COG0223	896	-6.3	78.2	30.41	231
INFORMATION STORAGE AND PROCESSING	Translation, ribosomal structure and biogenesis	Methionyl-tRNA synthetase	COG0143	3666	-7.05	80.42	30.3	371
INFORMATION STORAGE AND PROCESSING	Translation, ribosomal structure and biogenesis	Methylase of polypeptide chain release factors	COG2890	444	-5.8	77.29	30.09	191
INFORMATION STORAGE AND PROCESSING	Translation, ribosomal structure and biogenesis	N-formylmethionyl-tRNA deformylase	COG0242	723	-5.94	77.19	30.39	195
INFORMATION STORAGE AND PROCESSING	Translation, ribosomal structure and biogenesis	N2,N2-dimethylguanosine tRNA methyltransferase	COG1867	5	-6.83	78.62	32	5
INFORMATION STORAGE AND PROCESSING	Translation, ribosomal structure and biogenesis	NAD(FAD)-utilizing enzyme possibly involved in translation	COG1206	731	-6.18	78.94	30.46	109
INFORMATION STORAGE AND PROCESSING	Translation, ribosomal structure and biogenesis	NMD protein affecting ribosome stability and mRNA decay	COG1499	6	-8.33	88.57	32.17	4
INFORMATION STORAGE AND PROCESSING	Translation, ribosomal structure and biogenesis	Nucleic-acid-binding protein possibly involved in ribosomal biogenesis	COG5593	1	-5	63.33	30	1
INFORMATION STORAGE AND PROCESSING	Translation, ribosomal structure and biogenesis	Nucleoside-diphosphate-sugar pyrophosphorylase involved in lipopolysaccharide biosynthesis/translation initiation factor 2B, gamma/epsilon subunits (eIF-2Bgamma/eIF-2Bepsilon)	COG1208	2146	-6.61	78.62	30.34	301
INFORMATION STORAGE AND PROCESSING	Translation, ribosomal structure and biogenesis	PUA domain (predicted RNA-binding domain)	COG5270	35	-7.24	84.35	29.85	12
INFORMATION STORAGE AND PROCESSING	Translation, ribosomal structure and biogenesis	Peptide chain release factor 1 (eRF1)	COG1503	77	-7.23	85.54	30.68	29
INFORMATION STORAGE AND PROCESSING	Translation, ribosomal structure and biogenesis	Peptide chain release factor RF-3	COG4108	2230	-7.1	83.76	30.78	212
INFORMATION STORAGE AND PROCESSING	Translation, ribosomal structure and biogenesis	Peptidyl-tRNA hydrolase	COG0193	451	-5.87	77.17	29.58	144
INFORMATION STORAGE AND PROCESSING	Translation, ribosomal structure and biogenesis	Phenylalanyl-tRNA synthetase alpha subunit	COG0016	1962	-7.1	80.75	30.4	283
INFORMATION STORAGE AND PROCESSING	Translation, ribosomal structure and biogenesis	Phenylalanyl-tRNA synthetase alpha subunit (archaeal type)	COG2024	24	-8.95	89.94	31.36	7
INFORMATION STORAGE AND PROCESSING	Translation, ribosomal structure and biogenesis	Phenylalanyl-tRNA synthetase beta subunit	COG0072	1759	-5.96	78.52	30.38	227
INFORMATION STORAGE AND PROCESSING	Translation, ribosomal structure and biogenesis	Polyribonucleotide nucleotidyltransferase (polynucleotide phosphorylase)	COG1185	4306	-6.59	82.17	30.86	367
INFORMATION STORAGE AND PROCESSING	Translation, ribosomal structure and biogenesis	Predicted GTPase, probable translation factor	COG0012	1737	-6.58	81.74	30.65	361
INFORMATION STORAGE AND PROCESSING	Translation, ribosomal structure and biogenesis	Predicted RNA binding protein (contains ribosomal protein S1 domain)	COG1098	3	-5.33	77.41	29.33	3
INFORMATION STORAGE AND PROCESSING	Translation, ribosomal structure and biogenesis	Predicted RNA methylase	COG2263	7	-6.67	80.19	31.11	5
INFORMATION STORAGE AND PROCESSING	Translation, ribosomal structure and biogenesis	Predicted RNA-binding protein	COG1491	18	-6.81	78.16	31.19	10
INFORMATION STORAGE AND PROCESSING	Translation, ribosomal structure and biogenesis	Predicted RNA-binding protein (consists of S1 domain and a Zn-ribbon domain)	COG1096	10	-6.9	88.3	30.2	4
INFORMATION STORAGE AND PROCESSING	Translation, ribosomal structure and biogenesis	Predicted RNA-binding protein (contains PUA domain)	COG2016	13	-7.22	86.49	32	7
INFORMATION STORAGE AND PROCESSING	Translation, ribosomal structure and biogenesis	Predicted RNA-binding protein containing KH domain, possibly ribosomal protein	COG1534	58	-5.67	78.92	30.56	15
INFORMATION STORAGE AND PROCESSING	Translation, ribosomal structure and biogenesis	Predicted RNA-binding protein of the translin family	COG2178	40	-5.52	78.87	29.33	9
INFORMATION STORAGE AND PROCESSING	Translation, ribosomal structure and biogenesis	Predicted exonuclease of the beta-lactamase fold involved in RNA processing	COG1236	1005	-5.93	76.3	30.17	179
INFORMATION STORAGE AND PROCESSING	Translation, ribosomal structure and biogenesis	Predicted exosome subunit	COG1500	13	-7.41	82.14	31.25	10
INFORMATION STORAGE AND PROCESSING	Translation, ribosomal structure and biogenesis	Predicted pseudouridylate synthase	COG1258	19	-5.34	75.16	31.09	10
INFORMATION STORAGE AND PROCESSING	Translation, ribosomal structure and biogenesis	Predicted rRNA methylase	COG1189	408	-5.9	78.48	30.15	91
INFORMATION STORAGE AND PROCESSING	Translation, ribosomal structure and biogenesis	Predicted rRNA methylase (SpoU class)	COG0219	187	-6.15	81.2	29.25	77
INFORMATION STORAGE AND PROCESSING	Translation, ribosomal structure and biogenesis	Predicted regulatory domain of prephenate dehydrogenase	COG4937	18	-6.92	85.86	29.92	4
INFORMATION STORAGE AND PROCESSING	Translation, ribosomal structure and biogenesis	Predicted ribosomal protein	COG2868	1	-11	100	33	1
INFORMATION STORAGE AND PROCESSING	Translation, ribosomal structure and biogenesis	Predicted subunit of tRNA(5-methylaminomethyl-2-thiouridylate) methyltransferase, contains the PP-loop ATPase domain	COG2117	3	-8	93.37	30.33	2
INFORMATION STORAGE AND PROCESSING	Translation, ribosomal structure and biogenesis	Predicted tRNA(5-methylaminomethyl-2-thiouridylate) methyltransferase, contains the PP-loop ATPase domain	COG0482	1230	-6.21	77.68	30.29	279
INFORMATION STORAGE AND PROCESSING	Translation, ribosomal structure and biogenesis	Predicted translation initiation factor 2B subunit, eIF-2B alpha/beta/delta family	COG0182	1261	-6.39	80.36	30.44	144
INFORMATION STORAGE AND PROCESSING	Translation, ribosomal structure and biogenesis	Prolyl-tRNA synthetase	COG0442	3207	-6.79	80.83	30.59	360
INFORMATION STORAGE AND PROCESSING	Translation, ribosomal structure and biogenesis	Protein chain release factor A	COG0216	2220	-6.75	81.83	30.82	330
INFORMATION STORAGE AND PROCESSING	Translation, ribosomal structure and biogenesis	Protein chain release factor B	COG1186	2338	-6.69	80.86	30.71	359
INFORMATION STORAGE AND PROCESSING	Translation, ribosomal structure and biogenesis	Protein implicated in ribosomal biogenesis, Nop56p homolog	COG1498	34	-6.1	81.1	30.03	22
INFORMATION STORAGE AND PROCESSING	Translation, ribosomal structure and biogenesis	Protein involved in ribosomal biogenesis, contains PUA domain	COG1374	2	-5	77.94	28.5	2
INFORMATION STORAGE AND PROCESSING	Translation, ribosomal structure and biogenesis	Protein required for biogenesis of the 60S ribosomal subunit	COG5163	1	-5	79.31	29	1
INFORMATION STORAGE AND PROCESSING	Translation, ribosomal structure and biogenesis	Pseudouridine synthase	COG0130	496	-5.86	77.47	30.38	164
INFORMATION STORAGE AND PROCESSING	Translation, ribosomal structure and biogenesis	Pseudouridylate synthase	COG0101	306	-5.7	78.11	29.66	101
INFORMATION STORAGE AND PROCESSING	Translation, ribosomal structure and biogenesis	Pseudouridylate synthases, 23S RNA-specific	COG0564	1676	-6.13	78.52	30.05	438
INFORMATION STORAGE AND PROCESSING	Translation, ribosomal structure and biogenesis	Putative translation factor (SUA5)	COG0009	804	-6.21	78.23	30.51	191
INFORMATION STORAGE AND PROCESSING	Translation, ribosomal structure and biogenesis	Putative translation initiation inhibitor, yjgF family	COG0251	751	-5.73	76.41	30.55	274
INFORMATION STORAGE AND PROCESSING	Translation, ribosomal structure and biogenesis	Queuine tRNA-ribosyltransferases, contain PUA domain	COG1549	31	-8.26	86.65	31.37	11
INFORMATION STORAGE AND PROCESSING	Translation, ribosomal structure and biogenesis	Queuine/archaeosine tRNA-ribosyltransferase	COG0343	2612	-6.6	79.41	30.58	316
INFORMATION STORAGE AND PROCESSING	Translation, ribosomal structure and biogenesis	RNA-binding protein Rrp4 and related proteins (contain S1 domain and KH domain)	COG1097	22	-7.32	85.59	30.68	9
INFORMATION STORAGE AND PROCESSING	Translation, ribosomal structure and biogenesis	RNA-binding protein involved in rRNA processing	COG3277	2	-7.5	90.33	29.5	2
INFORMATION STORAGE AND PROCESSING	Translation, ribosomal structure and biogenesis	RNA-binding protein of the Puf family, translational repressor	COG5099	5	-5.8	74.84	29	3
INFORMATION STORAGE AND PROCESSING	Translation, ribosomal structure and biogenesis	RNA-binding protein required for 60S ribosomal subunit biogenesis	COG5154	2	-6	76.69	28	2
INFORMATION STORAGE AND PROCESSING	Translation, ribosomal structure and biogenesis	RNA:NAD 2'-phosphotransferase	COG1859	19	-5.53	72.68	30.63	13
INFORMATION STORAGE AND PROCESSING	Translation, ribosomal structure and biogenesis	RNase P protein component	COG0594	4	-7	84.9	31	4
INFORMATION STORAGE AND PROCESSING	Translation, ribosomal structure and biogenesis	RNase P/RNase MRP subunit POP5	COG1369	1	-8	84.38	32	1
INFORMATION STORAGE AND PROCESSING	Translation, ribosomal structure and biogenesis	RNase P/RNase MRP subunit p29	COG1588	1	-5	77.42	31	1
INFORMATION STORAGE AND PROCESSING	Translation, ribosomal structure and biogenesis	RNase PH	COG0689	713	-6.44	82.08	30.55	183
INFORMATION STORAGE AND PROCESSING	Translation, ribosomal structure and biogenesis	RNase PH-related exoribonuclease	COG2123	18	-6.27	77.21	31.47	10
INFORMATION STORAGE AND PROCESSING	Translation, ribosomal structure and biogenesis	Ribonuclease D	COG0349	248	-6.09	78.02	30.26	64
INFORMATION STORAGE AND PROCESSING	Translation, ribosomal structure and biogenesis	Ribonuclease I	COG3719	7	-5.86	78.31	29	7
INFORMATION STORAGE AND PROCESSING	Translation, ribosomal structure and biogenesis	Ribonucleases G and E	COG1530	2926	-6.82	84.27	30.76	263
INFORMATION STORAGE AND PROCESSING	Translation, ribosomal structure and biogenesis	Ribosomal protein HS6-type (S12/L30/L7a)	COG1358	23	-6.17	79.61	30.78	19
INFORMATION STORAGE AND PROCESSING	Translation, ribosomal structure and biogenesis	Ribosomal protein L1	COG0081	1678	-6.84	82.58	30.99	243
INFORMATION STORAGE AND PROCESSING	Translation, ribosomal structure and biogenesis	Ribosomal protein L10	COG0244	391	-6	82.38	30.77	94
INFORMATION STORAGE AND PROCESSING	Translation, ribosomal structure and biogenesis	Ribosomal protein L11	COG0080	1226	-6.82	83.15	30.8	249
INFORMATION STORAGE AND PROCESSING	Translation, ribosomal structure and biogenesis	Ribosomal protein L11 methylase	COG2264	368	-5.55	75.84	29.46	111
INFORMATION STORAGE AND PROCESSING	Translation, ribosomal structure and biogenesis	Ribosomal protein L12E/L44/L45/RPP1/RPP2	COG2058	20	-5.93	82.64	30.33	8
INFORMATION STORAGE AND PROCESSING	Translation, ribosomal structure and biogenesis	Ribosomal protein L13	COG0102	1151	-6.54	79.13	30.52	256
INFORMATION STORAGE AND PROCESSING	Translation, ribosomal structure and biogenesis	Ribosomal protein L13E	COG4352	2	-6.5	88.71	31	2
INFORMATION STORAGE AND PROCESSING	Translation, ribosomal structure and biogenesis	Ribosomal protein L14	COG0093	1030	-6.81	85.75	30.65	222
INFORMATION STORAGE AND PROCESSING	Translation, ribosomal structure and biogenesis	Ribosomal protein L14E/L6E/L27E	COG2163	5	-6.4	80.45	30.4	5
INFORMATION STORAGE AND PROCESSING	Translation, ribosomal structure and biogenesis	Ribosomal protein L15	COG0200	393	-6.54	81.94	30.37	129
INFORMATION STORAGE AND PROCESSING	Translation, ribosomal structure and biogenesis	Ribosomal protein L15E	COG1632	23	-6.55	78.55	29.95	16
INFORMATION STORAGE AND PROCESSING	Translation, ribosomal structure and biogenesis	Ribosomal protein L16/L10E	COG0197	945	-7.17	82.77	30.85	198
INFORMATION STORAGE AND PROCESSING	Translation, ribosomal structure and biogenesis	Ribosomal protein L17	COG0203	569	-6.22	81.45	30.52	136
INFORMATION STORAGE AND PROCESSING	Translation, ribosomal structure and biogenesis	Ribosomal protein L18	COG0256	485	-5.83	80.31	30.36	173
INFORMATION STORAGE AND PROCESSING	Translation, ribosomal structure and biogenesis	Ribosomal protein L18E	COG1727	8	-6.38	80.44	30.75	7
INFORMATION STORAGE AND PROCESSING	Translation, ribosomal structure and biogenesis	Ribosomal protein L19	COG0335	636	-6.16	80.39	30.62	178
INFORMATION STORAGE AND PROCESSING	Translation, ribosomal structure and biogenesis	Ribosomal protein L19E	COG2147	6	-7	81.02	31.17	5
INFORMATION STORAGE AND PROCESSING	Translation, ribosomal structure and biogenesis	Ribosomal protein L2	COG0090	1921	-6.84	80.98	30.82	296
INFORMATION STORAGE AND PROCESSING	Translation, ribosomal structure and biogenesis	Ribosomal protein L20	COG0292	577	-6.35	82.03	30.68	181
INFORMATION STORAGE AND PROCESSING	Translation, ribosomal structure and biogenesis	Ribosomal protein L20A (L18A)	COG2157	4	-7	76.4	31.25	4
INFORMATION STORAGE AND PROCESSING	Translation, ribosomal structure and biogenesis	Ribosomal protein L21	COG0261	347	-6.36	82.36	29.89	92
INFORMATION STORAGE AND PROCESSING	Translation, ribosomal structure and biogenesis	Ribosomal protein L21E	COG2139	2	-7	74.19	31	2
INFORMATION STORAGE AND PROCESSING	Translation, ribosomal structure and biogenesis	Ribosomal protein L22	COG0091	326	-6.1	82.19	30.57	88
INFORMATION STORAGE AND PROCESSING	Translation, ribosomal structure and biogenesis	Ribosomal protein L23	COG0089	293	-5.98	80.5	30.61	81
INFORMATION STORAGE AND PROCESSING	Translation, ribosomal structure and biogenesis	Ribosomal protein L24	COG0198	387	-5.88	77.44	30.27	112
INFORMATION STORAGE AND PROCESSING	Translation, ribosomal structure and biogenesis	Ribosomal protein L24E	COG2075	3	-6.67	73.53	30.67	2
INFORMATION STORAGE AND PROCESSING	Translation, ribosomal structure and biogenesis	Ribosomal protein L25 (general stress protein Ctc)	COG1825	261	-5.83	75.39	30.71	69
INFORMATION STORAGE AND PROCESSING	Translation, ribosomal structure and biogenesis	Ribosomal protein L27	COG0211	526	-6.74	82.98	30.44	168
INFORMATION STORAGE AND PROCESSING	Translation, ribosomal structure and biogenesis	Ribosomal protein L28	COG0227	180	-6.62	82.11	29.69	72
INFORMATION STORAGE AND PROCESSING	Translation, ribosomal structure and biogenesis	Ribosomal protein L29	COG0255	95	-5.58	78.09	30.91	53
INFORMATION STORAGE AND PROCESSING	Translation, ribosomal structure and biogenesis	Ribosomal protein L3	COG0087	904	-6.37	79.21	30.43	225
INFORMATION STORAGE AND PROCESSING	Translation, ribosomal structure and biogenesis	Ribosomal protein L30/L7E	COG1841	77	-5.72	79.83	29.93	41
INFORMATION STORAGE AND PROCESSING	Translation, ribosomal structure and biogenesis	Ribosomal protein L30E	COG1911	1	-8	87.5	32	1
INFORMATION STORAGE AND PROCESSING	Translation, ribosomal structure and biogenesis	Ribosomal protein L31	COG0254	433	-6.79	80.53	29.31	112
INFORMATION STORAGE AND PROCESSING	Translation, ribosomal structure and biogenesis	Ribosomal protein L31E	COG2097	4	-6.75	89.8	26.5	3
INFORMATION STORAGE AND PROCESSING	Translation, ribosomal structure and biogenesis	Ribosomal protein L32	COG0333	92	-6.38	79.92	28.31	42
INFORMATION STORAGE AND PROCESSING	Translation, ribosomal structure and biogenesis	Ribosomal protein L32E	COG1717	7	-7.6	83.23	31.8	5
INFORMATION STORAGE AND PROCESSING	Translation, ribosomal structure and biogenesis	Ribosomal protein L33	COG0267	216	-6.99	83.74	29.2	62
INFORMATION STORAGE AND PROCESSING	Translation, ribosomal structure and biogenesis	Ribosomal protein L34	COG0230	76	-5.89	83.37	29	37
INFORMATION STORAGE AND PROCESSING	Translation, ribosomal structure and biogenesis	Ribosomal protein L34E	COG2174	1	-5	70.97	31	1
INFORMATION STORAGE AND PROCESSING	Translation, ribosomal structure and biogenesis	Ribosomal protein L35	COG0291	144	-6.41	84.69	29.87	58
INFORMATION STORAGE AND PROCESSING	Translation, ribosomal structure and biogenesis	Ribosomal protein L35AE/L33A	COG2451	1	-5	75.86	29	1
INFORMATION STORAGE AND PROCESSING	Translation, ribosomal structure and biogenesis	Ribosomal protein L36	COG0257	87	-6.44	84.01	27.48	44
INFORMATION STORAGE AND PROCESSING	Translation, ribosomal structure and biogenesis	Ribosomal protein L36E	COG5051	1	-10	87.88	33	1
INFORMATION STORAGE AND PROCESSING	Translation, ribosomal structure and biogenesis	Ribosomal protein L37AE/L43A	COG1997	2	-7.5	92.6	28.5	2
INFORMATION STORAGE AND PROCESSING	Translation, ribosomal structure and biogenesis	Ribosomal protein L37E	COG2126	1	-6	84	25	1
INFORMATION STORAGE AND PROCESSING	Translation, ribosomal structure and biogenesis	Ribosomal protein L39E	COG2167	2	-6	86.67	28	2
INFORMATION STORAGE AND PROCESSING	Translation, ribosomal structure and biogenesis	Ribosomal protein L4	COG0088	629	-6.42	81.75	30.64	158
INFORMATION STORAGE AND PROCESSING	Translation, ribosomal structure and biogenesis	Ribosomal protein L40E	COG1552	4	-9.75	96.83	30.75	2
INFORMATION STORAGE AND PROCESSING	Translation, ribosomal structure and biogenesis	Ribosomal protein L44E	COG1631	1	-11	96.77	31	1
INFORMATION STORAGE AND PROCESSING	Translation, ribosomal structure and biogenesis	Ribosomal protein L5	COG0094	1808	-6.73	81.7	31.01	288
INFORMATION STORAGE AND PROCESSING	Translation, ribosomal structure and biogenesis	Ribosomal protein L6P/L9E	COG0097	1049	-6.13	79.14	30.38	237
INFORMATION STORAGE AND PROCESSING	Translation, ribosomal structure and biogenesis	Ribosomal protein L7/L12	COG0222	643	-6.16	85.03	30.85	170
INFORMATION STORAGE AND PROCESSING	Translation, ribosomal structure and biogenesis	Ribosomal protein L9	COG0359	422	-5.93	79.74	30.4	119
INFORMATION STORAGE AND PROCESSING	Translation, ribosomal structure and biogenesis	Ribosomal protein S1	COG0539	4294	-7.04	82.44	30.94	270
INFORMATION STORAGE AND PROCESSING	Translation, ribosomal structure and biogenesis	Ribosomal protein S10	COG0051	818	-7.29	87.7	30.58	167
INFORMATION STORAGE AND PROCESSING	Translation, ribosomal structure and biogenesis	Ribosomal protein S11	COG0100	798	-6.79	82.7	30.6	205
INFORMATION STORAGE AND PROCESSING	Translation, ribosomal structure and biogenesis	Ribosomal protein S12	COG0048	821	-8.14	90.33	30.65	205
INFORMATION STORAGE AND PROCESSING	Translation, ribosomal structure and biogenesis	Ribosomal protein S13	COG0099	760	-6.49	81.44	30.58	195
INFORMATION STORAGE AND PROCESSING	Translation, ribosomal structure and biogenesis	Ribosomal protein S14	COG0199	256	-6.75	84.74	29.34	86
INFORMATION STORAGE AND PROCESSING	Translation, ribosomal structure and biogenesis	Ribosomal protein S15P/S13E	COG0184	509	-6.31	81.32	30.56	136
INFORMATION STORAGE AND PROCESSING	Translation, ribosomal structure and biogenesis	Ribosomal protein S16	COG0228	338	-6.16	78.06	30.34	113
INFORMATION STORAGE AND PROCESSING	Translation, ribosomal structure and biogenesis	Ribosomal protein S17	COG0186	504	-6.33	78.91	30.52	135
INFORMATION STORAGE AND PROCESSING	Translation, ribosomal structure and biogenesis	Ribosomal protein S17E	COG1383	9	-7.11	90.1	29.22	8
INFORMATION STORAGE AND PROCESSING	Translation, ribosomal structure and biogenesis	Ribosomal protein S18	COG0238	327	-7.12	84.69	30.33	94
INFORMATION STORAGE AND PROCESSING	Translation, ribosomal structure and biogenesis	Ribosomal protein S19	COG0185	697	-7.51	84.49	30.27	165
INFORMATION STORAGE AND PROCESSING	Translation, ribosomal structure and biogenesis	Ribosomal protein S19E (S16A)	COG2238	10	-5.5	72.69	30.7	8
INFORMATION STORAGE AND PROCESSING	Translation, ribosomal structure and biogenesis	Ribosomal protein S2	COG0052	1974	-6.96	82.48	30.75	262
INFORMATION STORAGE AND PROCESSING	Translation, ribosomal structure and biogenesis	Ribosomal protein S20	COG0268	86	-5.8	83.86	30.32	37
INFORMATION STORAGE AND PROCESSING	Translation, ribosomal structure and biogenesis	Ribosomal protein S21	COG0828	231	-6.94	86.85	30.11	59
INFORMATION STORAGE AND PROCESSING	Translation, ribosomal structure and biogenesis	Ribosomal protein S24E	COG2004	3	-7.75	89.89	30.25	3
INFORMATION STORAGE AND PROCESSING	Translation, ribosomal structure and biogenesis	Ribosomal protein S25	COG4901	1	-6	79.31	29	1
INFORMATION STORAGE AND PROCESSING	Translation, ribosomal structure and biogenesis	Ribosomal protein S26	COG4830	2	-7	80.31	31.5	2
INFORMATION STORAGE AND PROCESSING	Translation, ribosomal structure and biogenesis	Ribosomal protein S27AE	COG1998	2	-9	100	29.5	1
INFORMATION STORAGE AND PROCESSING	Translation, ribosomal structure and biogenesis	Ribosomal protein S27E	COG2051	1	-8	87.88	33	1
INFORMATION STORAGE AND PROCESSING	Translation, ribosomal structure and biogenesis	Ribosomal protein S28E/S33	COG2053	18	-6.44	81.89	30.22	9
INFORMATION STORAGE AND PROCESSING	Translation, ribosomal structure and biogenesis	Ribosomal protein S3	COG0092	1626	-6.9	83.38	30.73	229
INFORMATION STORAGE AND PROCESSING	Translation, ribosomal structure and biogenesis	Ribosomal protein S3AE	COG1890	22	-7.65	88.35	31.18	10
INFORMATION STORAGE AND PROCESSING	Translation, ribosomal structure and biogenesis	Ribosomal protein S4 and related proteins	COG0522	1259	-6.55	81.64	30.41	212
INFORMATION STORAGE AND PROCESSING	Translation, ribosomal structure and biogenesis	Ribosomal protein S4E	COG1471	10	-6.9	81.46	31.1	4
INFORMATION STORAGE AND PROCESSING	Translation, ribosomal structure and biogenesis	Ribosomal protein S5	COG0098	1046	-6.56	83.1	30.96	205
INFORMATION STORAGE AND PROCESSING	Translation, ribosomal structure and biogenesis	Ribosomal protein S6	COG0360	276	-6.38	80.99	30.09	88
INFORMATION STORAGE AND PROCESSING	Translation, ribosomal structure and biogenesis	Ribosomal protein S6E (S10)	COG2125	6	-6.83	85.82	29.5	5
INFORMATION STORAGE AND PROCESSING	Translation, ribosomal structure and biogenesis	Ribosomal protein S7	COG0049	1005	-6.52	82.35	30.46	239
INFORMATION STORAGE AND PROCESSING	Translation, ribosomal structure and biogenesis	Ribosomal protein S8	COG0096	732	-6.1	79.89	30.6	162
INFORMATION STORAGE AND PROCESSING	Translation, ribosomal structure and biogenesis	Ribosomal protein S8E	COG2007	10	-5.7	83.28	28.5	9
INFORMATION STORAGE AND PROCESSING	Translation, ribosomal structure and biogenesis	Ribosomal protein S9	COG0103	615	-6.19	81.66	30.15	150
INFORMATION STORAGE AND PROCESSING	Translation, ribosomal structure and biogenesis	Ribosome recycling factor	COG0233	1225	-5.99	77.63	30.93	215
INFORMATION STORAGE AND PROCESSING	Translation, ribosomal structure and biogenesis	Ribosome-associated heat shock protein implicated in the recycling of the 50S subunit (S4 paralog)	COG1188	45	-5.57	78.18	29.09	29
INFORMATION STORAGE AND PROCESSING	Translation, ribosomal structure and biogenesis	Ribosome-associated protein Y (PSrp-1)	COG1544	314	-6.25	80.57	30.45	63
INFORMATION STORAGE AND PROCESSING	Translation, ribosomal structure and biogenesis	Ribosome-binding factor A	COG0858	142	-6.11	77.94	30.68	49
INFORMATION STORAGE AND PROCESSING	Translation, ribosomal structure and biogenesis	RimM protein, required for 16S rRNA processing	COG0806	73	-5.79	77.64	29.87	41
INFORMATION STORAGE AND PROCESSING	Translation, ribosomal structure and biogenesis	S-adenosylmethionine:tRNA-ribosyltransferase-isomerase (queuine synthetase)	COG0809	1359	-6.18	78.03	30.57	253
INFORMATION STORAGE AND PROCESSING	Translation, ribosomal structure and biogenesis	SAM-dependent methyltransferases related to tRNA (uracil-5-)-methyltransferase	COG2265	601	-5.78	75.48	30.35	150
INFORMATION STORAGE AND PROCESSING	Translation, ribosomal structure and biogenesis	Selenocysteine-specific translation elongation factor	COG3276	718	-6.25	81.19	30.43	57
INFORMATION STORAGE AND PROCESSING	Translation, ribosomal structure and biogenesis	Seryl-tRNA synthetase	COG0172	2641	-6.72	81.12	30.55	338
INFORMATION STORAGE AND PROCESSING	Translation, ribosomal structure and biogenesis	Small protein A (tmRNA-binding)	COG2913	38	-6.33	78.68	29.94	22
INFORMATION STORAGE AND PROCESSING	Translation, ribosomal structure and biogenesis	Superfamily II DNA and RNA helicases	COG0513	5580	-6.27	80.31	30.76	878
INFORMATION STORAGE AND PROCESSING	Translation, ribosomal structure and biogenesis	Threonyl-tRNA synthetase	COG0441	5298	-7.02	80.69	30.63	419
INFORMATION STORAGE AND PROCESSING	Translation, ribosomal structure and biogenesis	Translation elongation factor EF-1alpha (GTPase)	COG5256	168	-6.83	80.5	30.9	45
INFORMATION STORAGE AND PROCESSING	Translation, ribosomal structure and biogenesis	Translation elongation factor EF-1beta	COG2092	7	-6.29	77.7	30.86	6
INFORMATION STORAGE AND PROCESSING	Translation, ribosomal structure and biogenesis	Translation elongation factor P (EF-P)/translation initiation factor 5A (eIF-5A)	COG0231	1346	-6.91	81.46	30.62	208
INFORMATION STORAGE AND PROCESSING	Translation, ribosomal structure and biogenesis	Translation elongation factor Ts	COG0264	1045	-6.07	79.66	30.58	191
INFORMATION STORAGE AND PROCESSING	Translation, ribosomal structure and biogenesis	Translation elongation factors (GTPases)	COG0480	12009	-6.91	82.54	30.81	662
INFORMATION STORAGE AND PROCESSING	Translation, ribosomal structure and biogenesis	Translation initiation factor 1 (IF-1)	COG0361	745	-7.43	86.79	30.46	171
INFORMATION STORAGE AND PROCESSING	Translation, ribosomal structure and biogenesis	Translation initiation factor 1 (eIF-1/SUI1) and related proteins	COG0023	99	-5.87	77.47	30.16	35
INFORMATION STORAGE AND PROCESSING	Translation, ribosomal structure and biogenesis	Translation initiation factor 2 (IF-2; GTPase)	COG0532	4357	-6.46	81.44	30.98	382
INFORMATION STORAGE AND PROCESSING	Translation, ribosomal structure and biogenesis	Translation initiation factor 2, alpha subunit (eIF-2alpha)	COG1093	17	-7.12	83.54	30.59	13
INFORMATION STORAGE AND PROCESSING	Translation, ribosomal structure and biogenesis	Translation initiation factor 2, beta subunit (eIF-2beta)/eIF-5 N-terminal domain	COG1601	4	-7.5	81.27	31.75	4
INFORMATION STORAGE AND PROCESSING	Translation, ribosomal structure and biogenesis	Translation initiation factor 2, gamma subunit (eIF-2gamma; GTPase)	COG5257	106	-6.71	81.02	31.05	37
INFORMATION STORAGE AND PROCESSING	Translation, ribosomal structure and biogenesis	Translation initiation factor 2B subunit, eIF-2B alpha/beta/delta family	COG1184	15	-5.94	82.82	29.5	10
INFORMATION STORAGE AND PROCESSING	Translation, ribosomal structure and biogenesis	Translation initiation factor 3 (IF-3)	COG0290	1005	-6.73	80.38	31	212
INFORMATION STORAGE AND PROCESSING	Translation, ribosomal structure and biogenesis	Translation initiation factor 4E (eIF-4E)	COG5053	6	-5.17	77.63	27	5
INFORMATION STORAGE AND PROCESSING	Translation, ribosomal structure and biogenesis	Translation initiation factor 6 (eIF-6)	COG1976	8	-7	84.97	31.38	5
INFORMATION STORAGE AND PROCESSING	Translation, ribosomal structure and biogenesis	Truncated, possibly inactive, lysyl-tRNA synthetase (class II)	COG2269	168	-6.04	79.21	29.71	39
INFORMATION STORAGE AND PROCESSING	Translation, ribosomal structure and biogenesis	Tryptophanyl-tRNA synthetase	COG0180	2621	-6.55	79.59	30.45	304
INFORMATION STORAGE AND PROCESSING	Translation, ribosomal structure and biogenesis	Tyrosyl-tRNA synthetase	COG0162	2687	-6.95	81.28	30.89	359
INFORMATION STORAGE AND PROCESSING	Translation, ribosomal structure and biogenesis	Uncharacterized domain/protein associated with RNAses G and E	COG3557	3	-6.33	77.28	30.67	3
INFORMATION STORAGE AND PROCESSING	Translation, ribosomal structure and biogenesis	Uncharacterized protein containing piwi/argonaute domain	COG1431	1	-5	77.78	27	1
INFORMATION STORAGE AND PROCESSING	Translation, ribosomal structure and biogenesis	Valyl-tRNA synthetase	COG0525	6753	-7.29	81.3	30.42	438
INFORMATION STORAGE AND PROCESSING	Translation, ribosomal structure and biogenesis	rRNA methylase	COG0565	194	-5.89	79.97	29.81	67
INFORMATION STORAGE AND PROCESSING	Translation, ribosomal structure and biogenesis	rRNA methylases	COG0566	715	-5.93	78.02	30.27	206
INFORMATION STORAGE AND PROCESSING	Translation, ribosomal structure and biogenesis	tRNA and rRNA cytosine-C5-methylases	COG0144	551	-5.82	78.14	29.75	186
INFORMATION STORAGE AND PROCESSING	Translation, ribosomal structure and biogenesis	tRNA delta(2)-isopentenylpyrophosphate transferase	COG0324	593	-5.66	75.76	30.21	145
INFORMATION STORAGE AND PROCESSING	Translation, ribosomal structure and biogenesis	tRNA nucleotidyltransferase (CCA-adding enzyme)	COG1746	21	-6.84	81.16	30.84	10
INFORMATION STORAGE AND PROCESSING	Translation, ribosomal structure and biogenesis	tRNA nucleotidyltransferase/poly(A) polymerase	COG0617	1843	-6.15	79.04	30.44	270
INFORMATION STORAGE AND PROCESSING	Translation, ribosomal structure and biogenesis	tRNA splicing endonuclease	COG1676	16	-6.08	77.65	30.69	8
INFORMATION STORAGE AND PROCESSING	Translation, ribosomal structure and biogenesis	tRNA(1-methyladenosine) methyltransferase and related methyltransferases	COG2519	53	-5.73	74.28	30.55	22
INFORMATION STORAGE AND PROCESSING	Translation, ribosomal structure and biogenesis	tRNA-(guanine-N1)-methyltransferase	COG0336	1037	-6.22	77.34	30.47	222
INFORMATION STORAGE AND PROCESSING	Translation, ribosomal structure and biogenesis	tRNA-dihydrouridine synthase	COG0042	1088	-6.29	79.37	30.35	283
				207019
METABOLISM	Amino acid transport and metabolism	1-aminocyclopropane-1-carboxylate deaminase	COG2515	209	-5.67	77.58	30.22	59
METABOLISM	Amino acid transport and metabolism	3-dehydroquinate dehydratase	COG0710	47	-6.27	79.05	30.58	13
METABOLISM	Amino acid transport and metabolism	3-dehydroquinate dehydratase II	COG0757	666	-6.06	78.48	30.43	162
METABOLISM	Amino acid transport and metabolism	3-dehydroquinate synthetase	COG0337	837	-6.24	79.17	30.47	227
METABOLISM	Amino acid transport and metabolism	3-deoxy-D-arabino-heptulosonate 7-phosphate (DAHP) synthase	COG0722	3515	-6.5	80.22	30.56	393
METABOLISM	Amino acid transport and metabolism	3-isopropylmalate dehydratase large subunit	COG0065	3126	-6.77	81.33	30.56	331
METABOLISM	Amino acid transport and metabolism	3-isopropylmalate dehydratase small subunit	COG0066	1074	-6.65	81.72	30.03	227
METABOLISM	Amino acid transport and metabolism	4-aminobutyrate aminotransferase and related aminotransferases	COG0160	1583	-6.05	76.26	30.26	276
METABOLISM	Amino acid transport and metabolism	5,10-methylenetetrahydrofolate reductase	COG0685	1071	-6.01	77.34	30.18	152
METABOLISM	Amino acid transport and metabolism	5-carboxymethyl-2-hydroxymuconate isomerase	COG3232	3	-6.67	76.97	32	3
METABOLISM	Amino acid transport and metabolism	5-enolpyruvylshikimate-3-phosphate synthase	COG0128	792	-5.83	79.2	30.7	184
METABOLISM	Amino acid transport and metabolism	ABC-type amino acid transport system, permease component	COG4597	1232	-5.97	79.19	30.7	383
METABOLISM	Amino acid transport and metabolism	ABC-type arginine transport system, ATPase component	COG4161	3	-5.67	78.09	30	3
METABOLISM	Amino acid transport and metabolism	ABC-type arginine transport system, permease component	COG4215	12	-6.27	79.56	30.55	10
METABOLISM	Amino acid transport and metabolism	ABC-type arginine/histidine transport system, permease component	COG4160	37	-5.57	74.93	30.51	13
METABOLISM	Amino acid transport and metabolism	ABC-type branched-chain amino acid transport system, permease component	COG4177	3642	-6.32	81.17	30.4	535
METABOLISM	Amino acid transport and metabolism	ABC-type branched-chain amino acid transport systems, ATPase component	COG0411	7093	-5.96	79.85	30.56	1133
METABOLISM	Amino acid transport and metabolism	ABC-type branched-chain amino acid transport systems, periplasmic component	COG0683	4660	-6.55	81.3	30.5	634
METABOLISM	Amino acid transport and metabolism	ABC-type dipeptide transport system, periplasmic component	COG0747	2728	-6.2	76.71	29.99	554
METABOLISM	Amino acid transport and metabolism	ABC-type histidine transport system, ATPase component	COG4598	35	-6.25	82.87	30.09	21
METABOLISM	Amino acid transport and metabolism	ABC-type oligopeptide transport system, ATPase component	COG4608	3034	-6.18	79.09	30.68	447
METABOLISM	Amino acid transport and metabolism	ABC-type oligopeptide transport system, periplasmic component	COG4166	366	-5.99	74.49	30.45	171
METABOLISM	Amino acid transport and metabolism	ABC-type polar amino acid transport system, ATPase component	COG1126	1751	-6.62	82.3	30.97	484
METABOLISM	Amino acid transport and metabolism	ABC-type proline/glycine betaine transport system, ATPase component	COG4175	79	-6.38	81.92	30.49	32
METABOLISM	Amino acid transport and metabolism	ABC-type proline/glycine betaine transport system, permease component	COG4176	26	-6.63	82.31	31.26	16
METABOLISM	Amino acid transport and metabolism	ABC-type proline/glycine betaine transport systems, ATPase components	COG1125	102	-5.85	78.43	30.24	69
METABOLISM	Amino acid transport and metabolism	ABC-type proline/glycine betaine transport systems, periplasmic components	COG2113	23	-6.65	78.97	30.04	11
METABOLISM	Amino acid transport and metabolism	ABC-type proline/glycine betaine transport systems, permease component	COG1174	91	-6.18	82.02	30.37	53
METABOLISM	Amino acid transport and metabolism	ABC-type spermidine/putrescine transport system, permease component I	COG1176	725	-6.14	78	30.39	200
METABOLISM	Amino acid transport and metabolism	ABC-type spermidine/putrescine transport system, permease component II	COG1177	847	-6.14	79.19	30.76	198
METABOLISM	Amino acid transport and metabolism	ABC-type spermidine/putrescine transport systems, ATPase components	COG3842	2070	-6.25	79.83	30.63	502
METABOLISM	Amino acid transport and metabolism	ACT-domain-containing protein, predicted allosteric regulator of homoserine dehydrogenase	COG2061	5	-8.75	96.12	32	2
METABOLISM	Amino acid transport and metabolism	ATP phosphoribosyltransferase	COG0040	1295	-6.39	81.77	30.71	116
METABOLISM	Amino acid transport and metabolism	ATP phosphoribosyltransferase involved in histidine biosynthesis	COG3705	187	-6.09	81.43	29.84	39
METABOLISM	Amino acid transport and metabolism	Acetolactate synthase	COG3962	307	-6.64	80.55	30.65	46
METABOLISM	Amino acid transport and metabolism	Acetolactate synthase, small (regulatory) subunit	COG0440	678	-6.16	82.85	30.84	127
METABOLISM	Amino acid transport and metabolism	Acetylglutamate kinase	COG0548	1491	-6.48	82.97	30.56	199
METABOLISM	Amino acid transport and metabolism	Acetylglutamate semialdehyde dehydrogenase	COG0002	1123	-6.05	79.08	30.19	198
METABOLISM	Amino acid transport and metabolism	Acetylglutamate synthase	COG5630	4	-5.25	76.05	27.5	4
METABOLISM	Amino acid transport and metabolism	Acetylornithine deacetylase/Succinyl-diaminopimelate desuccinylase and related deacylases	COG0624	2890	-6.15	77.66	30	525
METABOLISM	Amino acid transport and metabolism	Alanine dehydrogenase	COG0686	1040	-6.3	78.53	30.62	182
METABOLISM	Amino acid transport and metabolism	Alanine-alpha-ketoisovalerate (or valine-pyruvate) aminotransferase	COG3977	45	-6.09	74.97	30.22	24
METABOLISM	Amino acid transport and metabolism	Allophanate hydrolase subunit 1	COG2049	201	-6.39	78.87	29.95	80
METABOLISM	Amino acid transport and metabolism	Allophanate hydrolase subunit 2	COG1984	187	-6.33	79.32	30.27	70
METABOLISM	Amino acid transport and metabolism	Amino acid permeases	COG0814	12	-6.92	81.96	31.33	11
METABOLISM	Amino acid transport and metabolism	Amino acid transporters	COG0833	3174	-6.7	81.72	30.37	457
METABOLISM	Amino acid transport and metabolism	Aminopeptidase C	COG3579	84	-5.89	72.73	30	13
METABOLISM	Amino acid transport and metabolism	Aminopeptidase N	COG0308	2707	-6.92	79.39	30.18	373
METABOLISM	Amino acid transport and metabolism	Anaerobic glycerol-3-phosphate dehydrogenase	COG3075	2	-5.5	74.58	30	2
METABOLISM	Amino acid transport and metabolism	Anthranilate phosphoribosyltransferase	COG0547	959	-6.28	81.02	30.42	165
METABOLISM	Amino acid transport and metabolism	Archaeal S-adenosylmethionine synthetase	COG1812	214	-6.53	81.39	30.38	31
METABOLISM	Amino acid transport and metabolism	Arginase/agmatinase/formimionoglutamate hydrolase, arginase family	COG0010	624	-6.05	78.04	29.91	167
METABOLISM	Amino acid transport and metabolism	Arginine decarboxylase (spermidine biosynthesis)	COG1166	2621	-7.29	84.03	30.73	90
METABOLISM	Amino acid transport and metabolism	Arginine degradation protein (predicted deacylase)	COG4187	4	-6.25	76.14	29.25	3
METABOLISM	Amino acid transport and metabolism	Arginine deiminase	COG2235	174	-7.05	82.36	30.01	35
METABOLISM	Amino acid transport and metabolism	Arginine kinase	COG3869	72	-5.47	75.08	29.93	23
METABOLISM	Amino acid transport and metabolism	Arginine/lysine/ornithine decarboxylases	COG1982	731	-7.6	85.45	30.69	94
METABOLISM	Amino acid transport and metabolism	Arginine/ornithine N-succinyltransferase beta subunit	COG3138	113	-7.12	84.17	30.29	12
METABOLISM	Amino acid transport and metabolism	Argininosuccinate lyase	COG0165	1751	-6.51	81.28	30.77	284
METABOLISM	Amino acid transport and metabolism	Argininosuccinate synthase	COG0137	3074	-6.97	82.67	30.6	319
METABOLISM	Amino acid transport and metabolism	Asparaginase	COG1446	377	-6	77.86	30.43	79
METABOLISM	Amino acid transport and metabolism	Asparagine synthase (glutamine-hydrolyzing)	COG0367	3028	-6.13	77.68	30.41	339
METABOLISM	Amino acid transport and metabolism	Asparagine synthetase A	COG2502	313	-6.54	78.79	30.35	52
METABOLISM	Amino acid transport and metabolism	Aspartate ammonia-lyase	COG1027	1840	-6.5	82.01	30.6	160
METABOLISM	Amino acid transport and metabolism	Aspartate-semialdehyde dehydrogenase	COG0136	2380	-6.69	81.64	30.63	312
METABOLISM	Amino acid transport and metabolism	Aspartate/tyrosine/aromatic aminotransferase	COG0436	8412	-6.47	80.02	30.57	1031
METABOLISM	Amino acid transport and metabolism	Aspartokinases	COG0527	2585	-6.3	81.06	30.79	305
METABOLISM	Amino acid transport and metabolism	Aspartyl aminopeptidase	COG1362	92	-6.11	78.3	29.59	42
METABOLISM	Amino acid transport and metabolism	Benzoyl-CoA reductase/2-hydroxyglutaryl-CoA dehydratase subunit, BcrC/BadD/HgdB	COG1775	368	-6.62	79.07	30.19	62
METABOLISM	Amino acid transport and metabolism	Bifunctional PLP-dependent enzyme with beta-cystathionase and maltose regulon repressor activities	COG1168	328	-5.44	72.48	29.77	78
METABOLISM	Amino acid transport and metabolism	Branched-chain amino acid ABC-type transport system, permease components	COG0559	3649	-6.42	82.53	30.48	526
METABOLISM	Amino acid transport and metabolism	Branched-chain amino acid permeases	COG1114	4	-7	83.2	31.75	4
METABOLISM	Amino acid transport and metabolism	Carbamate kinase	COG0549	319	-5.45	74.5	30.05	84
METABOLISM	Amino acid transport and metabolism	Carboxypeptidase C (cathepsin A)	COG2939	245	-5.83	75.26	29.73	32
METABOLISM	Amino acid transport and metabolism	Choline dehydrogenase and related flavoproteins	COG2303	1293	-6.17	78.15	29.81	309
METABOLISM	Amino acid transport and metabolism	Chorismate mutase	COG1605	610	-6.27	79.72	30.29	106
METABOLISM	Amino acid transport and metabolism	Chorismate synthase	COG0082	1156	-6.24	79.36	30.38	269
METABOLISM	Amino acid transport and metabolism	Cystathionine beta-lyases/cystathionine gamma-synthases	COG0626	2427	-5.98	77.59	30.37	457
METABOLISM	Amino acid transport and metabolism	Cysteine sulfinate desulfinase/cysteine desulfurase and related enzymes	COG1104	2838	-6.08	78.28	30.5	377
METABOLISM	Amino acid transport and metabolism	Cysteine synthase	COG0031	4436	-6.41	80.6	30.63	553
METABOLISM	Amino acid transport and metabolism	D-aminopeptidase	COG2362	19	-5.32	70.46	30.84	8
METABOLISM	Amino acid transport and metabolism	D-serine dehydratase	COG3048	5	-7.4	85.59	32.2	4
METABOLISM	Amino acid transport and metabolism	Di- and tripeptidases	COG2195	1226	-6.15	76.65	30.56	184
METABOLISM	Amino acid transport and metabolism	Diaminopimelate decarboxylase	COG0019	2373	-6.4	79.74	30.42	339
METABOLISM	Amino acid transport and metabolism	Diaminopimelate epimerase	COG0253	591	-6.31	79.88	29.92	129
METABOLISM	Amino acid transport and metabolism	Dihydrodipicolinate reductase	COG0289	633	-6.5	81.24	30.55	129
METABOLISM	Amino acid transport and metabolism	Dipeptidase	COG4690	724	-6.24	76.49	30.13	37
METABOLISM	Amino acid transport and metabolism	Dipeptide/tripeptide permease	COG3104	1107	-6.21	79.12	29.83	138
METABOLISM	Amino acid transport and metabolism	Dipeptidyl aminopeptidases/acylaminoacyl-peptidases	COG1506	3953	-6.31	76.38	30.18	374
METABOLISM	Amino acid transport and metabolism	Ethanolamine ammonia-lyase, large subunit	COG4303	496	-6.72	79.76	30.79	55
METABOLISM	Amino acid transport and metabolism	Ethanolamine ammonia-lyase, small subunit	COG4302	199	-6.67	77.99	30.81	15
METABOLISM	Amino acid transport and metabolism	Ethanolamine utilization protein	COG4810	51	-5.23	81.37	28.55	22
METABOLISM	Amino acid transport and metabolism	Ethanolamine utilization protein, possible chaperonin	COG4820	37	-5.73	75.31	30.71	18
METABOLISM	Amino acid transport and metabolism	Ethanolamine utilization protein, possible chaperonin protecting lyase from inhibition	COG4819	21	-5.23	73.03	30.54	6
METABOLISM	Amino acid transport and metabolism	Gamma-aminobutyrate permease and related permeases	COG1113	43	-7.48	87.14	30.71	32
METABOLISM	Amino acid transport and metabolism	Gamma-glutamyl phosphate reductase	COG0014	1608	-6.49	81.51	30.7	240
METABOLISM	Amino acid transport and metabolism	Gamma-glutamyltransferase	COG0405	1218	-6.08	77.52	30.41	258
METABOLISM	Amino acid transport and metabolism	Glutamate 5-kinase	COG0263	796	-6.17	80.14	30.94	154
METABOLISM	Amino acid transport and metabolism	Glutamate decarboxylase and related PLP-dependent proteins	COG0076	1348	-6.42	78.64	30.17	181
METABOLISM	Amino acid transport and metabolism	Glutamate dehydrogenase/leucine dehydrogenase	COG0334	4217	-7.21	82.29	30.79	339
METABOLISM	Amino acid transport and metabolism	Glutamate formiminotransferase	COG3643	256	-5.62	74.58	30.17	41
METABOLISM	Amino acid transport and metabolism	Glutamate mutase epsilon subunit	COG4865	33	-6.58	78.01	30.91	12
METABOLISM	Amino acid transport and metabolism	Glutamate synthase domain 1	COG0067	6242	-6.97	82.77	30.63	315
METABOLISM	Amino acid transport and metabolism	Glutamate synthase domain 2	COG0069	7390	-6.98	82.84	30.66	395
METABOLISM	Amino acid transport and metabolism	Glutamate synthase domain 3	COG0070	6012	-6.92	82.62	30.6	312
METABOLISM	Amino acid transport and metabolism	Glutaminase	COG2066	124	-5.92	77.28	30.42	47
METABOLISM	Amino acid transport and metabolism	Glutamine amidotransferase	COG0118	752	-5.91	78.08	29.8	151
METABOLISM	Amino acid transport and metabolism	Glutamine synthetase	COG0174	4918	-7.1	81.55	30.66	504
METABOLISM	Amino acid transport and metabolism	Glutathionylspermidine synthase	COG0754	72	-6.19	74.28	30.2	23
METABOLISM	Amino acid transport and metabolism	Glycine cleavage system H protein (lipoate-binding)	COG0509	907	-5.86	75.27	30.41	188
METABOLISM	Amino acid transport and metabolism	Glycine cleavage system T protein (aminomethyltransferase)	COG0404	1735	-6.14	77.24	30.21	324
METABOLISM	Amino acid transport and metabolism	Glycine cleavage system protein P (pyridoxal-binding), C-terminal domain	COG1003	3808	-6.81	80.97	30.65	311
METABOLISM	Amino acid transport and metabolism	Glycine cleavage system protein P (pyridoxal-binding), N-terminal domain	COG0403	3255	-6.85	81.62	30.73	297
METABOLISM	Amino acid transport and metabolism	Glycine cleavage system regulatory protein	COG2716	127	-6.29	79.32	30.52	18
METABOLISM	Amino acid transport and metabolism	Glycine/D-amino acid oxidases (deaminating)	COG0665	1319	-6.13	77.3	29.79	361
METABOLISM	Amino acid transport and metabolism	Glycine/serine hydroxymethyltransferase	COG0112	3291	-6.92	82.29	30.88	441
METABOLISM	Amino acid transport and metabolism	H+/gluconate symporter and related permeases	COG2610	253	-6.22	78.15	30.81	95
METABOLISM	Amino acid transport and metabolism	Histidine ammonia-lyase	COG2986	818	-6.08	80.05	30.41	141
METABOLISM	Amino acid transport and metabolism	Histidinol dehydrogenase	COG0141	1381	-6.45	81.56	30.57	265
METABOLISM	Amino acid transport and metabolism	Histidinol phosphatase and related phosphatases	COG0241	516	-6.22	77.46	30.36	101
METABOLISM	Amino acid transport and metabolism	Histidinol-phosphate/aromatic aminotransferase and cobyric acid decarboxylase	COG0079	1390	-6.19	79.29	30.27	254
METABOLISM	Amino acid transport and metabolism	Homocysteine/selenocysteine methylase (S-methylmethionine-dependent)	COG2040	200	-6.18	76.83	30.68	21
METABOLISM	Amino acid transport and metabolism	Homoserine acetyltransferase	COG2021	1142	-6.72	80.81	30.04	157
METABOLISM	Amino acid transport and metabolism	Homoserine dehydrogenase	COG0460	1630	-6.11	79.98	30.66	250
METABOLISM	Amino acid transport and metabolism	Homoserine kinase	COG0083	82	-5.49	77.44	29.24	31
METABOLISM	Amino acid transport and metabolism	Homoserine trans-succinylase	COG1897	482	-6.64	75.9	30.65	65
METABOLISM	Amino acid transport and metabolism	Hydantoin racemase	COG4126	23	-5.86	78.97	29.91	16
METABOLISM	Amino acid transport and metabolism	Imidazoleglycerol-phosphate dehydratase	COG0131	1117	-6.48	78.89	30.75	218
METABOLISM	Amino acid transport and metabolism	Imidazoleglycerol-phosphate synthase	COG0107	1758	-6.32	81.15	30.68	286
METABOLISM	Amino acid transport and metabolism	Indole-3-glycerol phosphate synthase	COG0134	476	-5.7	78.45	30.76	155
METABOLISM	Amino acid transport and metabolism	Isocitrate/isopropylmalate dehydrogenase	COG0473	3779	-6.67	81.64	30.67	445
METABOLISM	Amino acid transport and metabolism	Isopropylmalate/homocitrate/citramalate synthases	COG0119	7678	-6.52	81.08	30.57	658
METABOLISM	Amino acid transport and metabolism	Kynureninase	COG3844	190	-6.2	76.44	29.97	61
METABOLISM	Amino acid transport and metabolism	L-asparaginase II	COG4448	15	-5.35	71.39	30.65	12
METABOLISM	Amino acid transport and metabolism	L-serine deaminase	COG1760	582	-6.53	82.35	29.97	106
METABOLISM	Amino acid transport and metabolism	Lactoylglutathione lyase and related lyases	COG0346	1792	-6.36	79.74	29.89	501
METABOLISM	Amino acid transport and metabolism	Leucyl aminopeptidase	COG0260	1135	-6.12	78.56	30.34	251
METABOLISM	Amino acid transport and metabolism	Leucyl aminopeptidase (aminopeptidase T)	COG2309	806	-6.25	76.61	30.47	115
METABOLISM	Amino acid transport and metabolism	Lysine 2,3-aminomutase	COG1509	1516	-6.53	79.01	30.26	118
METABOLISM	Amino acid transport and metabolism	Lysophospholipase L1 and related esterases	COG2755	409	-5.93	75.46	30.04	121
METABOLISM	Amino acid transport and metabolism	Methenyl tetrahydrofolate cyclohydrolase	COG3404	86	-5.52	74.05	29.96	21
METABOLISM	Amino acid transport and metabolism	Methionine synthase I (cobalamin-dependent), methyltransferase domain	COG0646	4855	-6.39	80.67	30.64	296
METABOLISM	Amino acid transport and metabolism	Methionine synthase I, cobalamin-binding domain	COG1410	5177	-6.46	81.08	30.66	291
METABOLISM	Amino acid transport and metabolism	Methionine synthase II (cobalamin-independent)	COG0620	473	-6.92	80.71	30.25	122
METABOLISM	Amino acid transport and metabolism	Methylaspartate ammonia-lyase	COG3799	31	-6.45	78.56	30.21	8
METABOLISM	Amino acid transport and metabolism	Monoamine oxidase	COG1231	184	-6.97	80.66	30.71	29
METABOLISM	Amino acid transport and metabolism	N-Dimethylarginine dimethylaminohydrolase	COG1834	86	-6.06	78.55	29.56	39
METABOLISM	Amino acid transport and metabolism	N-acetylglutamate synthase (N-acetylornithine aminotransferase)	COG1364	933	-6.04	81.76	30.11	153
METABOLISM	Amino acid transport and metabolism	N-acetylglutamate synthase and related acetyltransferases	COG1246	351	-6.6	80.44	30.43	64
METABOLISM	Amino acid transport and metabolism	N-formylglutamate amidohydrolase	COG3741	56	-6.11	78.53	29.72	32
METABOLISM	Amino acid transport and metabolism	NAD-specific glutamate dehydrogenase	COG2902	865	-6.47	80.83	30.52	115
METABOLISM	Amino acid transport and metabolism	Na+/alanine symporter	COG1115	403	-6.29	78.96	30.49	108
METABOLISM	Amino acid transport and metabolism	Na+/glutamate symporter	COG0786	48	-5.96	78.29	30.11	29
METABOLISM	Amino acid transport and metabolism	Na+/serine symporter	COG3633	31	-5.59	76.1	31.06	20
METABOLISM	Amino acid transport and metabolism	Nitric oxide synthase, oxygenase domain	COG4362	4	-5.75	74.27	28.5	3
METABOLISM	Amino acid transport and metabolism	Nitrogen regulatory protein PII	COG0347	1364	-6.82	83.46	30.75	284
METABOLISM	Amino acid transport and metabolism	O-acetylhomoserine sulfhydrylase	COG2873	3110	-6.76	81.02	30.77	300
METABOLISM	Amino acid transport and metabolism	Oligoendopeptidase F	COG1164	918	-5.92	75.51	30.01	156
METABOLISM	Amino acid transport and metabolism	Ornithine carbamoyltransferase	COG0078	2835	-6.55	80.16	30.59	350
METABOLISM	Amino acid transport and metabolism	Ornithine/acetylornithine aminotransferase	COG4992	3281	-6.36	78.14	30.56	404
METABOLISM	Amino acid transport and metabolism	Peptidase E	COG3340	130	-5.81	73.86	30.19	33
METABOLISM	Amino acid transport and metabolism	Peptidylarginine deiminase and related enzymes	COG2957	590	-6.11	76.46	29.58	92
METABOLISM	Amino acid transport and metabolism	Phenylalanine-4-hydroxylase	COG3186	303	-6.8	82.55	30.02	47
METABOLISM	Amino acid transport and metabolism	Phosphoglycerate dehydrogenase and related dehydrogenases	COG0111	2537	-5.94	78.06	30.8	517
METABOLISM	Amino acid transport and metabolism	Phosphoribosyl-AMP cyclohydrolase	COG0139	741	-6.49	78.87	30.45	186
METABOLISM	Amino acid transport and metabolism	Phosphoribosyl-ATP pyrophosphohydrolase	COG0140	435	-6.08	77.9	30.8	111
METABOLISM	Amino acid transport and metabolism	Phosphoribosylanthranilate isomerase	COG0135	180	-5.29	74.5	30.36	84
METABOLISM	Amino acid transport and metabolism	Phosphoribosylformimino-5-aminoimidazole carboxamide ribonucleotide (ProFAR) isomerase	COG0106	704	-6.2	80.59	30.28	130
METABOLISM	Amino acid transport and metabolism	Phosphoribosylpyrophosphate synthetase	COG0462	1936	-6.34	81.08	30.77	296
METABOLISM	Amino acid transport and metabolism	Phosphoserine aminotransferase	COG1932	1460	-6.14	78.39	30.59	200
METABOLISM	Amino acid transport and metabolism	Phosphoserine phosphatase	COG0560	694	-6.53	82.42	30.36	147
METABOLISM	Amino acid transport and metabolism	Predicted N-formylglutamate amidohydrolase	COG3931	16	-5.4	75.83	30.07	12
METABOLISM	Amino acid transport and metabolism	Predicted Zn peptidase	COG2856	38	-6.26	80.65	29.95	20
METABOLISM	Amino acid transport and metabolism	Predicted alternative 3-dehydroquinate synthase	COG1465	30	-7.33	85.15	31.29	14
METABOLISM	Amino acid transport and metabolism	Predicted amino acid aldolase or racemase	COG3616	122	-6.06	77.21	30.06	47
METABOLISM	Amino acid transport and metabolism	Predicted amino acid racemase	COG3457	8	-5.25	74.6	29.75	2
METABOLISM	Amino acid transport and metabolism	Predicted branched-chain amino acid permease (azaleucine resistance)	COG1296	56	-5.33	74.87	30.63	28
METABOLISM	Amino acid transport and metabolism	Predicted branched-chain amino acid permeases (azaleucine resistance)	COG1687	2	-7	80.76	31.5	2
METABOLISM	Amino acid transport and metabolism	Predicted carboxypeptidase	COG2866	395	-6.29	76.44	29.66	78
METABOLISM	Amino acid transport and metabolism	Predicted homoserine dehydrogenase	COG4091	258	-6.53	81.25	30.07	40
METABOLISM	Amino acid transport and metabolism	Predicted ornithine cyclodeaminase, mu-crystallin homolog	COG2423	131	-6.5	81.2	30.53	49
METABOLISM	Amino acid transport and metabolism	Prephenate dehydratase	COG0077	798	-6.02	78.74	30.3	127
METABOLISM	Amino acid transport and metabolism	Prephenate dehydrogenase	COG0287	341	-6.23	80.67	30.33	96
METABOLISM	Amino acid transport and metabolism	Proline dehydrogenase	COG0506	1000	-6.44	79.82	30.39	143
METABOLISM	Amino acid transport and metabolism	Proline racemase	COG3938	247	-6.75	79	30.34	52
METABOLISM	Amino acid transport and metabolism	Protease II	COG1770	1039	-6.33	76.13	30.68	128
METABOLISM	Amino acid transport and metabolism	Putative periplasmic protein kinase ArgK and related GTPases of G3E family	COG1703	2359	-7.16	85.17	30.84	138
METABOLISM	Amino acid transport and metabolism	Putative threonine efflux protein	COG1280	234	-5.69	78.08	30.09	116
METABOLISM	Amino acid transport and metabolism	Pyrroline-5-carboxylate reductase	COG0345	406	-5.8	79.83	30.29	101
METABOLISM	Amino acid transport and metabolism	S-adenosylmethionine decarboxylase	COG1586	147	-6.77	80.91	29.47	64
METABOLISM	Amino acid transport and metabolism	Saccharopine dehydrogenase and related proteins	COG1748	1307	-7.64	82.83	30.77	110
METABOLISM	Amino acid transport and metabolism	Sarcosine oxidase delta subunit	COG4311	5	-7.2	77.61	29.6	5
METABOLISM	Amino acid transport and metabolism	Sarcosine oxidase gamma subunit	COG4583	1	-5	67.86	28	1
METABOLISM	Amino acid transport and metabolism	Selenocysteine lyase	COG0520	2802	-6.05	76.31	30.27	387
METABOLISM	Amino acid transport and metabolism	Selenocysteine synthase [seryl-tRNASer selenium transferase]	COG1921	759	-5.73	78.3	30.68	81
METABOLISM	Amino acid transport and metabolism	Selenophosphate synthase	COG0709	751	-6.34	79.09	30.46	96
METABOLISM	Amino acid transport and metabolism	Serine acetyltransferase	COG1045	1104	-6.77	80.97	30.49	242
METABOLISM	Amino acid transport and metabolism	Serine proteases of the peptidase family S9A	COG1505	1264	-6.36	76.86	30.5	117
METABOLISM	Amino acid transport and metabolism	Serine-pyruvate aminotransferase/archaeal aspartate aminotransferase	COG0075	1041	-6.37	79.62	30.36	184
METABOLISM	Amino acid transport and metabolism	Shikimate 5-dehydrogenase	COG0169	361	-5.54	75.6	29.97	135
METABOLISM	Amino acid transport and metabolism	Shikimate kinase	COG0703	153	-5.82	77.03	30.58	70
METABOLISM	Amino acid transport and metabolism	Spermidine synthase	COG0421	542	-5.88	77.1	30.12	110
METABOLISM	Amino acid transport and metabolism	Spermidine/putrescine-binding periplasmic protein	COG0687	1108	-6.62	78.07	30.38	217
METABOLISM	Amino acid transport and metabolism	Succinylarginine dihydrolase	COG3724	11	-5.91	80.03	29.18	6
METABOLISM	Amino acid transport and metabolism	Succinylglutamate desuccinylase	COG2988	2	-5	79.96	27.5	2
METABOLISM	Amino acid transport and metabolism	Tetrahydrodipicolinate N-succinyltransferase	COG2171	698	-7.13	84.56	30.56	149
METABOLISM	Amino acid transport and metabolism	Threonine aldolase	COG2008	891	-6.08	78.7	30.31	149
METABOLISM	Amino acid transport and metabolism	Threonine dehydratase	COG1171	1222	-6.1	79.51	30.6	302
METABOLISM	Amino acid transport and metabolism	Threonine synthase	COG0498	2316	-6.49	80.88	30.45	286
METABOLISM	Amino acid transport and metabolism	Transcriptional regulator of aromatic amino acids metabolism	COG3283	102	-5.59	74.43	30.87	30
METABOLISM	Amino acid transport and metabolism	Transcriptional regulator of met regulon	COG3060	2	-8.5	100	29	2
METABOLISM	Amino acid transport and metabolism	Transcriptional regulators containing a DNA-binding HTH domain and an aminotransferase domain (MocR family) and their eukaryotic orthologs	COG1167	787	-5.57	75.19	30.21	257
METABOLISM	Amino acid transport and metabolism	Transglutaminase-like enzymes, putative cysteine proteases	COG1305	1308	-6.54	78.75	30.09	247
METABOLISM	Amino acid transport and metabolism	Tryptophan 2,3-dioxygenase (vermilion)	COG3483	206	-6.23	80	30	51
METABOLISM	Amino acid transport and metabolism	Tryptophan synthase alpha chain	COG0159	512	-5.83	76.96	30.64	149
METABOLISM	Amino acid transport and metabolism	Tryptophan synthase beta chain	COG0133	2910	-6.92	82.15	30.77	333
METABOLISM	Amino acid transport and metabolism	Tryptophanase	COG3033	2063	-6.07	78.57	30.35	54
METABOLISM	Amino acid transport and metabolism	Uncharacterized conserved protein, possibly involved in methylthioadenosine recycling	COG4359	21	-6.38	86.37	28.14	3
METABOLISM	Amino acid transport and metabolism	Uncharacterized protein involved in cysteine biosynthesis	COG2981	8	-6.75	81.21	31.38	6
METABOLISM	Amino acid transport and metabolism	Urea amidohydrolase (urease) alpha subunit	COG0804	399	-7.57	86.7	30.43	111
METABOLISM	Amino acid transport and metabolism	Urea amidohydrolase (urease) beta subunit	COG0832	44	-6.67	85.56	29.84	29
METABOLISM	Amino acid transport and metabolism	Urea amidohydrolase (urease) gamma subunit	COG0831	50	-6.37	85.33	29.71	37
METABOLISM	Amino acid transport and metabolism	Urea transporter	COG4413	3	-5	73.48	29.33	2
METABOLISM	Amino acid transport and metabolism	Urocanate hydratase	COG2987	2204	-7.34	84	30.53	158
METABOLISM	Amino acid transport and metabolism	Usg protein, probable subunit of phosphoribosylanthranilate isomerase	COG5425	5	-7.4	83.51	29.6	5
METABOLISM	Amino acid transport and metabolism	V8-like Glu-specific endopeptidase	COG3591	2	-7.5	71.22	33	2
METABOLISM	Amino acid transport and metabolism	Xaa-Pro aminopeptidase	COG0006	2294	-6.14	77.18	30.12	414
METABOLISM	Amino acid transport and metabolism	Zinc metalloprotease (elastase)	COG3227	523	-6.12	76.09	30.03	84
METABOLISM	Amino acid transport and metabolism	Zn-dependent carboxypeptidase	COG2317	559	-6.02	75.6	30.07	82
METABOLISM	Amino acid transport and metabolism	Zn-dependent dipeptidase, microsomal dipeptidase homolog	COG2355	369	-5.63	74.93	29.97	83
METABOLISM	Amino acid transport and metabolism	Zn-dependent oligopeptidases	COG0339	2092	-6.35	77.88	30.27	216
				269253
METABOLISM	Carbohydrate transport and metabolism	1,4-alpha-glucan branching enzyme	COG0296	4448	-7.09	78.77	30.39	331
METABOLISM	Carbohydrate transport and metabolism	2,4-dihydroxyhept-2-ene-1,7-dioic acid aldolase	COG3836	131	-6.22	78.29	30.9	56
METABOLISM	Carbohydrate transport and metabolism	2-keto-3-deoxy-6-phosphogluconate aldolase	COG0800	165	-6.2	76.95	30.66	43
METABOLISM	Carbohydrate transport and metabolism	2-keto-3-deoxy-galactonokinase	COG3734	3	-5.25	76.54	29	3
METABOLISM	Carbohydrate transport and metabolism	3-carboxymuconate cyclase	COG2706	62	-5.91	75.92	30.11	24
METABOLISM	Carbohydrate transport and metabolism	3-hexulose-6-phosphate synthase and related proteins	COG0269	61	-6.43	82.95	30.19	25
METABOLISM	Carbohydrate transport and metabolism	3-phosphoglycerate kinase	COG0126	2557	-6.15	79.67	30.69	340
METABOLISM	Carbohydrate transport and metabolism	4-alpha-glucanotransferase	COG1640	1464	-6.24	76.45	29.77	144
METABOLISM	Carbohydrate transport and metabolism	5-keto 4-deoxyuronate isomerase	COG3717	144	-7.09	77.64	30.88	28
METABOLISM	Carbohydrate transport and metabolism	6-phosphofructokinase	COG0205	4146	-6.51	80.6	30.54	283
METABOLISM	Carbohydrate transport and metabolism	6-phosphogluconate dehydrogenase	COG0362	1225	-6.81	80.89	30.71	152
METABOLISM	Carbohydrate transport and metabolism	6-phosphogluconolactonase/Glucosamine-6-phosphate isomerase/deaminase	COG0363	504	-6.02	76.85	29.66	169
METABOLISM	Carbohydrate transport and metabolism	ABC-type glucose/galactose transport system, permease component	COG4211	8	-6.11	80.85	30.56	8
METABOLISM	Carbohydrate transport and metabolism	ABC-type maltose transport systems, permease component	COG3833	170	-6.6	81.14	30.07	30
METABOLISM	Carbohydrate transport and metabolism	ABC-type polysaccharide transport system, permease component	COG4209	135	-5.6	72.37	30.34	47
METABOLISM	Carbohydrate transport and metabolism	ABC-type ribose transport system, auxiliary component	COG1869	18	-5.21	76.25	29.74	16
METABOLISM	Carbohydrate transport and metabolism	ABC-type sugar transport system, ATPase component	COG1129	2394	-5.87	77.66	30.77	457
METABOLISM	Carbohydrate transport and metabolism	ABC-type sugar transport system, periplasmic component	COG1653	2271	-6.24	78.47	30.4	636
METABOLISM	Carbohydrate transport and metabolism	ABC-type sugar transport system, permease component	COG0395	2116	-6.12	76.69	30.5	541
METABOLISM	Carbohydrate transport and metabolism	ABC-type sugar transport systems, ATPase components	COG3839	2453	-6.51	81.31	30.72	588
METABOLISM	Carbohydrate transport and metabolism	ABC-type sugar transport systems, permease components	COG1175	2079	-6.06	76.31	30.37	526
METABOLISM	Carbohydrate transport and metabolism	ABC-type xylose transport system, periplasmic component	COG4213	680	-6.26	80.54	30.78	56
METABOLISM	Carbohydrate transport and metabolism	ABC-type xylose transport system, permease component	COG4214	344	-5.9	78.69	30.69	52
METABOLISM	Carbohydrate transport and metabolism	ADP-glucose pyrophosphorylase	COG0448	2161	-6.68	79.47	30.45	178
METABOLISM	Carbohydrate transport and metabolism	Alpha-L-arabinofuranosidase	COG3534	1415	-6.64	77.06	30.07	86
METABOLISM	Carbohydrate transport and metabolism	Alpha-L-fucosidase	COG3669	2614	-6.47	75.47	29.72	114
METABOLISM	Carbohydrate transport and metabolism	Alpha-amylase/alpha-mannosidase	COG1449	1520	-6.38	78.01	29.49	95
METABOLISM	Carbohydrate transport and metabolism	Alpha-galactosidase	COG3345	260	-6.37	75.53	30.23	52
METABOLISM	Carbohydrate transport and metabolism	Alpha-galactosidases/6-phospho-beta-glucosidases, family 4 of glycosyl hydrolases	COG1486	530	-6.5	78.3	30.46	71
METABOLISM	Carbohydrate transport and metabolism	Alpha-glucosidases, family 31 of glycosyl hydrolases	COG1501	1337	-6.54	75.98	30.13	145
METABOLISM	Carbohydrate transport and metabolism	Alpha-glucuronidase	COG3661	271	-6.94	80.2	30.45	19
METABOLISM	Carbohydrate transport and metabolism	Alpha-mannosidase	COG0383	635	-6.25	75.13	29.77	91
METABOLISM	Carbohydrate transport and metabolism	Altronate dehydratase	COG2721	587	-6.56	81.57	30.3	103
METABOLISM	Carbohydrate transport and metabolism	Arabinogalactan endo-1,4-beta-galactosidase	COG3867	128	-5.94	74.11	29.53	27
METABOLISM	Carbohydrate transport and metabolism	Arabinose efflux permease	COG2814	52	-6.08	79.63	30.75	27
METABOLISM	Carbohydrate transport and metabolism	Archaeal ADP-dependent phosphofructokinase/glucokinase	COG4809	16	-7.11	80.98	30.11	5
METABOLISM	Carbohydrate transport and metabolism	Archaeal fructose 1,6-bisphosphatase	COG1980	124	-6.46	81.14	29.85	26
METABOLISM	Carbohydrate transport and metabolism	Archaeal fructose-1,6-bisphosphatase and related enzymes of inositol monophosphatase family	COG0483	800	-5.96	76.97	29.62	224
METABOLISM	Carbohydrate transport and metabolism	Beta- N-acetylglucosaminidase	COG4193	1	-6	75	32	1
METABOLISM	Carbohydrate transport and metabolism	Beta-1,4-xylanase	COG3693	497	-5.97	75.06	29.67	54
METABOLISM	Carbohydrate transport and metabolism	Beta-fructosidases (levanase/invertase)	COG1621	249	-7	75.83	29.72	45
METABOLISM	Carbohydrate transport and metabolism	Beta-galactosidase	COG1874	680	-6.18	73.84	29.63	116
METABOLISM	Carbohydrate transport and metabolism	Beta-galactosidase, beta subunit	COG2731	16	-6.12	79.03	28.94	6
METABOLISM	Carbohydrate transport and metabolism	Beta-galactosidase/beta-glucuronidase	COG3250	4479	-6.45	75.97	29.76	308
METABOLISM	Carbohydrate transport and metabolism	Beta-glucanase/Beta-glucan synthetase	COG2273	585	-6.23	74.94	29.18	62
METABOLISM	Carbohydrate transport and metabolism	Beta-glucosidase-related glycosidases	COG1472	3905	-6.19	76.76	30.22	419
METABOLISM	Carbohydrate transport and metabolism	Beta-glucosidase/6-phospho-beta-glucosidase/beta-galactosidase	COG2723	985	-6.54	76.79	29.82	195
METABOLISM	Carbohydrate transport and metabolism	Beta-mannanase	COG4124	70	-6.34	73.76	29.1	18
METABOLISM	Carbohydrate transport and metabolism	Beta-xylosidase	COG3507	1791	-6.78	77.99	30.02	134
METABOLISM	Carbohydrate transport and metabolism	Cellobiohydrolase A (1,4-beta-cellobiosidase A)	COG5297	101	-5.86	76.91	28.88	19
METABOLISM	Carbohydrate transport and metabolism	Cellobiose phosphorylase	COG3459	4914	-6.68	80.04	30.22	74
METABOLISM	Carbohydrate transport and metabolism	Cellulase M and related proteins	COG1363	477	-6.02	76.69	30.29	90
METABOLISM	Carbohydrate transport and metabolism	Chitinase	COG3469	188	-6.22	78.11	30.15	59
METABOLISM	Carbohydrate transport and metabolism	Citrate lyase beta subunit	COG2301	214	-5.99	78.98	30.32	83
METABOLISM	Carbohydrate transport and metabolism	D-mannonate dehydratase	COG1312	271	-6.57	78.21	30.27	58
METABOLISM	Carbohydrate transport and metabolism	DhnA-type fructose-1,6-bisphosphate aldolase and related enzymes	COG1830	1177	-6.86	82.08	30.73	115
METABOLISM	Carbohydrate transport and metabolism	Dihydroxyacetone kinase	COG2376	302	-6.23	79.84	30.39	75
METABOLISM	Carbohydrate transport and metabolism	Dihydroxyacid dehydratase/phosphogluconate dehydratase	COG0129	4413	-6.91	83.02	30.61	528
METABOLISM	Carbohydrate transport and metabolism	Endo-beta-N-acetylglucosaminidase D	COG4724	5	-7	85.35	29.4	5
METABOLISM	Carbohydrate transport and metabolism	Endo-beta-mannanase	COG3934	54	-5.75	73.31	29.23	15
METABOLISM	Carbohydrate transport and metabolism	Endoglucanase	COG2730	555	-5.96	74.28	29.51	92
METABOLISM	Carbohydrate transport and metabolism	Endoglucanase C-terminal domain/subunit and related proteins	COG4305	10	-5.8	74.18	29.5	3
METABOLISM	Carbohydrate transport and metabolism	Endoglucanase Y	COG3405	217	-6.77	81.67	29.73	10
METABOLISM	Carbohydrate transport and metabolism	Enolase	COG0148	3862	-6.71	82.57	30.94	436
METABOLISM	Carbohydrate transport and metabolism	Exo-beta-1,3-glucanase	COG5309	333	-6.23	75.62	29.9	45
METABOLISM	Carbohydrate transport and metabolism	Exopolysaccharide biosynthesis protein related to N-acetylglucosamine-1-phosphodiester alpha-N-acetylglucosaminidase	COG4632	11	-5.64	67.78	30.73	8
METABOLISM	Carbohydrate transport and metabolism	Fructosamine-3-kinase	COG3001	73	-6.18	75.36	30.09	31
METABOLISM	Carbohydrate transport and metabolism	Fructose-1,6-bisphosphatase	COG0158	893	-6.72	81.24	30.61	132
METABOLISM	Carbohydrate transport and metabolism	Fructose-1,6-bisphosphatase/sedoheptulose 1,7-bisphosphatase and related proteins	COG1494	423	-5.93	79.01	30.46	100
METABOLISM	Carbohydrate transport and metabolism	Fructose-1,6-bisphosphate aldolase	COG3588	232	-5.77	78.3	30.59	59
METABOLISM	Carbohydrate transport and metabolism	Fructose-1-phosphate kinase and related fructose-6-phosphate kinase (PfkB)	COG1105	10	-5.6	79.94	29	7
METABOLISM	Carbohydrate transport and metabolism	Fructose-2,6-bisphosphatase	COG0406	218	-5.8	76.58	29.84	99
METABOLISM	Carbohydrate transport and metabolism	Fructose/tagatose bisphosphate aldolase	COG0191	2562	-7.09	83.78	30.98	248
METABOLISM	Carbohydrate transport and metabolism	Fucose 4-O-acetylase and related acetyltransferases	COG3594	3	-6	73.14	29.5	3
METABOLISM	Carbohydrate transport and metabolism	Fucose dissimilation pathway protein FucU	COG4154	46	-5.7	78.47	29.74	21
METABOLISM	Carbohydrate transport and metabolism	Fucose permease	COG0738	914	-6.15	78.54	30.47	114
METABOLISM	Carbohydrate transport and metabolism	Galactokinase	COG0153	323	-5.82	78.18	29.46	93
METABOLISM	Carbohydrate transport and metabolism	Galactose mutarotase and related enzymes	COG2017	764	-5.68	73.89	30.08	112
METABOLISM	Carbohydrate transport and metabolism	Galactose-1-phosphate uridyltransferase	COG4468	3	-7	80.64	29.33	3
METABOLISM	Carbohydrate transport and metabolism	Glucan phosphorylase	COG0058	6664	-6.5	79.24	30.36	343
METABOLISM	Carbohydrate transport and metabolism	Glucoamylase and related glycosyl hydrolases	COG3387	715	-6.38	78.19	29.86	144
METABOLISM	Carbohydrate transport and metabolism	Glucokinase	COG0837	63	-5.54	77.41	30.36	23
METABOLISM	Carbohydrate transport and metabolism	Gluconate kinase	COG3265	52	-5.69	73.93	30.25	29
METABOLISM	Carbohydrate transport and metabolism	Gluconolactonase	COG3386	414	-6.02	76	29.68	122
METABOLISM	Carbohydrate transport and metabolism	Glucose dehydrogenase	COG4993	872	-6.62	77.54	29.91	121
METABOLISM	Carbohydrate transport and metabolism	Glucose-6-P dehydrogenase subunit	COG3429	9	-6.11	84.1	28.45	8
METABOLISM	Carbohydrate transport and metabolism	Glucose-6-phosphate 1-dehydrogenase	COG0364	1446	-6.51	78.49	30.63	247
METABOLISM	Carbohydrate transport and metabolism	Glucose-6-phosphate isomerase	COG0166	2624	-6.67	80.46	30.76	311
METABOLISM	Carbohydrate transport and metabolism	Glucose/sorbosone dehydrogenases	COG2133	1587	-6.28	76.13	29.79	251
METABOLISM	Carbohydrate transport and metabolism	Glucuronate isomerase	COG1904	590	-6.74	77.36	30.48	67
METABOLISM	Carbohydrate transport and metabolism	Glyceraldehyde-3-phosphate dehydrogenase/erythrose-4-phosphate dehydrogenase	COG0057	3649	-6.74	82.06	30.58	489
METABOLISM	Carbohydrate transport and metabolism	Glycerate kinase	COG1929	90	-5.55	76.01	30.51	57
METABOLISM	Carbohydrate transport and metabolism	Glycerol uptake facilitator and related permeases (Major Intrinsic Protein Family)	COG0580	467	-6.62	81.53	30.19	152
METABOLISM	Carbohydrate transport and metabolism	Glycogen debranching enzyme	COG3408	1102	-6.62	79.16	29.77	92
METABOLISM	Carbohydrate transport and metabolism	Glycogen synthase	COG0297	1176	-6.5	78.5	30.41	144
METABOLISM	Carbohydrate transport and metabolism	Glycosidases	COG0366	7875	-6.79	78	30.14	726
METABOLISM	Carbohydrate transport and metabolism	Hexokinase	COG5026	24	-5.92	78.56	28.21	6
METABOLISM	Carbohydrate transport and metabolism	Hydroxypyruvate isomerase	COG3622	392	-6.23	76.42	30.15	66
METABOLISM	Carbohydrate transport and metabolism	L-arabinose isomerase	COG2160	1057	-6.61	79.12	30.64	54
METABOLISM	Carbohydrate transport and metabolism	L-fucose isomerase and related proteins	COG2407	1223	-6.6	79.27	30.33	45
METABOLISM	Carbohydrate transport and metabolism	L-rhamnose isomerase	COG4806	704	-6.09	76.13	30.43	35
METABOLISM	Carbohydrate transport and metabolism	Maltooligosyl trehalose synthase	COG3280	838	-6.06	77.63	29.95	68
METABOLISM	Carbohydrate transport and metabolism	Maltoporin (phage lambda and maltose receptor)	COG4580	27	-6.31	76.54	29.31	9
METABOLISM	Carbohydrate transport and metabolism	Maltose-binding periplasmic proteins/domains	COG2182	173	-5.96	77.48	29.51	16
METABOLISM	Carbohydrate transport and metabolism	Mannitol-1-phosphate/altronate dehydrogenases	COG0246	117	-6.35	78.17	30.25	57
METABOLISM	Carbohydrate transport and metabolism	Mannitol/fructose-specific phosphotransferase system, IIA domain	COG4668	84	-6.21	77.51	30.98	41
METABOLISM	Carbohydrate transport and metabolism	Mannose-6-phosphate isomerase	COG0662	1095	-6.33	78.42	30.12	239
METABOLISM	Carbohydrate transport and metabolism	Mannosyltransferase	COG5020	2	-5	74.85	26	2
METABOLISM	Carbohydrate transport and metabolism	Membrane-anchored protein predicted to be involved in regulation of amylopullulanase	COG4945	57	-7	83.54	29.08	5
METABOLISM	Carbohydrate transport and metabolism	Methylglyoxal synthase	COG1803	208	-6.67	78.61	30.61	37
METABOLISM	Carbohydrate transport and metabolism	Muramidase (phage lambda lysozyme)	COG4678	2	-6	76.67	30	2
METABOLISM	Carbohydrate transport and metabolism	N-acetyl-beta-hexosaminidase	COG3525	945	-6.21	75.1	30.34	107
METABOLISM	Carbohydrate transport and metabolism	N-acetylglucosamine-6-phosphate deacetylase	COG1820	73	-5.45	76.47	29.36	44
METABOLISM	Carbohydrate transport and metabolism	N-acyl-D-glucosamine 2-epimerase	COG2942	264	-7.02	77.58	29.87	27
METABOLISM	Carbohydrate transport and metabolism	N-terminal domain of the phosphotransferase system fructose-specific component IIB	COG3925	3	-8	88.48	31.67	2
METABOLISM	Carbohydrate transport and metabolism	Na+/melibiose symporter and related transporters	COG2211	666	-6.18	77.77	30.16	88
METABOLISM	Carbohydrate transport and metabolism	Neuraminidase (sialidase)	COG4409	135	-5.83	74.58	30.01	17
METABOLISM	Carbohydrate transport and metabolism	Neutral trehalase	COG1626	100	-6.75	78.54	29.94	30
METABOLISM	Carbohydrate transport and metabolism	Nucleoside-diphosphate-sugar epimerases	COG0451	12239	-6.69	79.62	30.54	1305
METABOLISM	Carbohydrate transport and metabolism	PEP phosphonomutase and related enzymes	COG2513	363	-6.1	79.94	30.54	124
METABOLISM	Carbohydrate transport and metabolism	Pectate lyase	COG3866	57	-6.26	75.53	30.12	21
METABOLISM	Carbohydrate transport and metabolism	Pectin methylesterase	COG4677	77	-6.23	75.4	29.85	20
METABOLISM	Carbohydrate transport and metabolism	Pentose-5-phosphate-3-epimerase	COG0036	1179	-6.51	80.16	30.6	249
METABOLISM	Carbohydrate transport and metabolism	Phosphoenolpyruvate synthase/pyruvate phosphate dikinase	COG0574	8395	-6.5	80.76	30.5	447
METABOLISM	Carbohydrate transport and metabolism	Phosphoenolpyruvate-protein kinase (PTS system EI component in bacteria)	COG1080	1220	-6.06	79.09	30.5	192
METABOLISM	Carbohydrate transport and metabolism	Phosphoglucomutase	COG0033	1196	-6.81	81.36	30.54	130
METABOLISM	Carbohydrate transport and metabolism	Phosphoglycerate mutase 1	COG0588	769	-6.6	79.47	30.37	154
METABOLISM	Carbohydrate transport and metabolism	Phosphoglyceromutase	COG0696	1717	-6.35	79.5	30.31	193
METABOLISM	Carbohydrate transport and metabolism	Phosphoheptose isomerase	COG0279	547	-5.97	77.33	30.74	123
METABOLISM	Carbohydrate transport and metabolism	Phosphoketolase	COG3957	1672	-7.71	84.65	30.48	95
METABOLISM	Carbohydrate transport and metabolism	Phosphomannomutase	COG1109	4696	-6.47	79.99	30.43	592
METABOLISM	Carbohydrate transport and metabolism	Phosphomannose isomerase	COG1482	474	-6.39	77.6	30.33	70
METABOLISM	Carbohydrate transport and metabolism	Phosphopentomutase	COG1015	387	-6.4	80.3	29.98	62
METABOLISM	Carbohydrate transport and metabolism	Phosphotransferase system IIA components	COG2190	54	-6.74	82.01	31.02	38
METABOLISM	Carbohydrate transport and metabolism	Phosphotransferase system IIB components	COG1264	98	-6.98	84.24	30.64	70
METABOLISM	Carbohydrate transport and metabolism	Phosphotransferase system IIC components, glucose/maltose/N-acetylglucosamine-specific	COG1263	103	-7.02	84.19	30.73	73
METABOLISM	Carbohydrate transport and metabolism	Phosphotransferase system cellobiose-specific component IIA	COG1447	2	-8	89.66	30.5	2
METABOLISM	Carbohydrate transport and metabolism	Phosphotransferase system cellobiose-specific component IIC	COG1455	36	-6.47	80.23	30.06	20
METABOLISM	Carbohydrate transport and metabolism	Phosphotransferase system fructose-specific component IIB	COG1445	47	-6.66	82.81	30.72	38
METABOLISM	Carbohydrate transport and metabolism	Phosphotransferase system sorbitol-specific component IIBC	COG3732	7	-6.29	83.24	29.29	5
METABOLISM	Carbohydrate transport and metabolism	Phosphotransferase system sorbitol-specific component IIC	COG3730	3	-5.67	76.6	29.67	3
METABOLISM	Carbohydrate transport and metabolism	Phosphotransferase system, HPr-related proteins	COG1925	237	-5.71	78.69	30.52	81
METABOLISM	Carbohydrate transport and metabolism	Phosphotransferase system, fructose-specific IIC component	COG1299	48	-6.67	82.92	30.77	38
METABOLISM	Carbohydrate transport and metabolism	Phosphotransferase system, galactitol-specific IIB component	COG3414	5	-5.2	76.99	30	3
METABOLISM	Carbohydrate transport and metabolism	Phosphotransferase system, galactitol-specific IIC component	COG3775	60	-5.97	74.58	30.51	13
METABOLISM	Carbohydrate transport and metabolism	Phosphotransferase system, mannitol-specific IIBC component	COG2213	83	-6.63	79.38	30.97	30
METABOLISM	Carbohydrate transport and metabolism	Phosphotransferase system, mannose/fructose-specific component IIA	COG2893	155	-5.89	79.92	30.03	31
METABOLISM	Carbohydrate transport and metabolism	Phosphotransferase system, mannose/fructose/N-acetylgalactosamine-specific component IIB	COG3444	15	-5.33	73.72	29.47	7
METABOLISM	Carbohydrate transport and metabolism	Phosphotransferase system, mannose/fructose/N-acetylgalactosamine-specific component IIC	COG3715	7	-5.57	75.39	28.71	2
METABOLISM	Carbohydrate transport and metabolism	Phosphotransferase system, mannose/fructose/N-acetylgalactosamine-specific component IID	COG3716	48	-6.19	82.9	28.79	14
METABOLISM	Carbohydrate transport and metabolism	Predicted 6-phosphogluconate dehydrogenase	COG1023	451	-6.21	77.44	30.18	91
METABOLISM	Carbohydrate transport and metabolism	Predicted N-acetylglucosamine kinase	COG2971	12	-5.67	75.02	29.42	10
METABOLISM	Carbohydrate transport and metabolism	Predicted N-acetylglucosaminyl transferase	COG2956	82	-6.56	84.58	29.71	23
METABOLISM	Carbohydrate transport and metabolism	Predicted bile acid beta-glucosidase	COG4354	377	-6.72	79	29.59	17
METABOLISM	Carbohydrate transport and metabolism	Predicted extracellular endo alpha-1,4 polygalactosaminidase or related polysaccharide hydrolase	COG2342	4	-5.75	73.15	28.5	4
METABOLISM	Carbohydrate transport and metabolism	Predicted glycosyl hydrolase	COG4833	7	-6.5	73	30.12	4
METABOLISM	Carbohydrate transport and metabolism	Predicted glycosylase	COG2152	915	-6.78	77.58	30.36	62
METABOLISM	Carbohydrate transport and metabolism	Predicted mannose-6-phosphate isomerase	COG4101	45	-6.95	81.6	30.51	15
METABOLISM	Carbohydrate transport and metabolism	Predicted neuraminidase (sialidase)	COG4692	171	-5.85	73.59	29.82	15
METABOLISM	Carbohydrate transport and metabolism	Predicted nucleoside-diphosphate sugar epimerases	COG1086	2986	-6.33	79.27	30.84	292
METABOLISM	Carbohydrate transport and metabolism	Predicted nucleoside-diphosphate-sugar epimerases	COG0702	1077	-5.81	76.48	30.18	195
METABOLISM	Carbohydrate transport and metabolism	Predicted phosphoglycerate mutase, AP superfamily	COG3635	851	-6.04	75.85	30.24	52
METABOLISM	Carbohydrate transport and metabolism	Predicted sugar kinase	COG0061	937	-5.91	78.12	30.32	209
METABOLISM	Carbohydrate transport and metabolism	Predicted sugar phosphatases of the HAD superfamily	COG0647	152	-5.71	74.78	30.43	53
METABOLISM	Carbohydrate transport and metabolism	Predicted tagatose 6-phosphate kinase	COG4573	72	-5.54	76.15	30.1	25
METABOLISM	Carbohydrate transport and metabolism	Predicted transcriptional regulator/sugar kinase	COG1548	7	-6	79.28	31.14	6
METABOLISM	Carbohydrate transport and metabolism	Predicted xylanase/chitin deacetylase	COG0726	1041	-6.37	77.69	30.22	298
METABOLISM	Carbohydrate transport and metabolism	Putative L-xylulose-5-phosphate 3-epimerase	COG3623	107	-6.07	75.26	30.24	12
METABOLISM	Carbohydrate transport and metabolism	Putative N-acetylmannosamine-6-phosphate epimerase	COG3010	4	-5	72.79	30.25	3
METABOLISM	Carbohydrate transport and metabolism	Putative alpha-1,2-mannosidase	COG3537	1756	-6.73	77.24	30.2	110
METABOLISM	Carbohydrate transport and metabolism	Putative glucose uptake permease	COG4975	1	-10	100	33	1
METABOLISM	Carbohydrate transport and metabolism	Putative glycerate kinase	COG2379	287	-5.36	77.16	30.14	73
METABOLISM	Carbohydrate transport and metabolism	Pyruvate kinase	COG0469	1784	-6.07	80.23	30.82	317
METABOLISM	Carbohydrate transport and metabolism	Ribose 5-phosphate isomerase	COG0120	176	-5.92	79.96	30.31	87
METABOLISM	Carbohydrate transport and metabolism	Ribose 5-phosphate isomerase RpiB	COG0698	511	-5.95	76.75	30.57	118
METABOLISM	Carbohydrate transport and metabolism	Ribose/xylose/arabinose/galactoside ABC-type transport systems, permease components	COG1172	715	-5.63	77.72	30.53	284
METABOLISM	Carbohydrate transport and metabolism	Ribulose 1,5-bisphosphate carboxylase, large subunit	COG1850	484	-7.99	87.03	30.59	78
METABOLISM	Carbohydrate transport and metabolism	Ribulose-5-phosphate 4-epimerase and related epimerases and aldolases	COG0235	1079	-6.23	77.7	30.39	208
METABOLISM	Carbohydrate transport and metabolism	Sugar (pentulose and hexulose) kinases	COG1070	1342	-5.92	75.8	30.21	205
METABOLISM	Carbohydrate transport and metabolism	Sugar kinases, ribokinase family	COG0524	2217	-6.29	79.34	30.3	275
METABOLISM	Carbohydrate transport and metabolism	Sugar phosphate isomerases/epimerases	COG1082	1472	-6.25	76.6	30.08	206
METABOLISM	Carbohydrate transport and metabolism	Sugar phosphate permease	COG2271	145	-6.25	78.56	29.73	53
METABOLISM	Carbohydrate transport and metabolism	TRAP-type C4-dicarboxylate transport system, large permease component	COG1593	2732	-6.44	80.92	30.55	363
METABOLISM	Carbohydrate transport and metabolism	TRAP-type C4-dicarboxylate transport system, periplasmic component	COG1638	1545	-6.7	80.95	30.66	215
METABOLISM	Carbohydrate transport and metabolism	TRAP-type C4-dicarboxylate transport system, small permease component	COG3090	311	-7.12	81.57	30.22	61
METABOLISM	Carbohydrate transport and metabolism	Tagatose-1,6-bisphosphate aldolase	COG3684	44	-6.33	79.9	30.33	13
METABOLISM	Carbohydrate transport and metabolism	Transaldolase	COG0176	1608	-6	78.89	30.66	259
METABOLISM	Carbohydrate transport and metabolism	Transcriptional regulator/sugar kinase	COG1940	910	-5.88	76	30.04	227
METABOLISM	Carbohydrate transport and metabolism	Transcriptional regulators of sugar metabolism	COG1349	58	-6.49	82.8	30.85	46
METABOLISM	Carbohydrate transport and metabolism	Transketolase	COG0021	3147	-6.74	80.48	30.52	410
METABOLISM	Carbohydrate transport and metabolism	Transketolase, C-terminal subunit	COG3958	598	-6.01	78.12	30.68	92
METABOLISM	Carbohydrate transport and metabolism	Transketolase, N-terminal subunit	COG3959	746	-5.86	75.71	30.41	99
METABOLISM	Carbohydrate transport and metabolism	Trehalose and maltose hydrolases (possible phosphorylases)	COG1554	595	-6.58	77.33	30.47	78
METABOLISM	Carbohydrate transport and metabolism	Trehalose utilization protein	COG4813	99	-6.92	78.13	30.12	19
METABOLISM	Carbohydrate transport and metabolism	Trehalose-6-phosphatase	COG1877	278	-5.78	76.67	29.88	47
METABOLISM	Carbohydrate transport and metabolism	Trehalose-6-phosphate synthase	COG0380	828	-6.39	78.23	29.94	95
METABOLISM	Carbohydrate transport and metabolism	Triosephosphate isomerase	COG0149	1181	-5.87	78.15	30.33	231
METABOLISM	Carbohydrate transport and metabolism	Type II secretory pathway, pullulanase PulA and related glycosidases	COG1523	3032	-6.91	79.74	30.24	277
METABOLISM	Carbohydrate transport and metabolism	UDP-glucose pyrophosphorylase	COG4284	27	-5.5	76.01	29.82	17
METABOLISM	Carbohydrate transport and metabolism	Uncharacterized enzyme involved in inositol metabolism	COG3718	109	-6.62	78	29.76	30
METABOLISM	Carbohydrate transport and metabolism	Uncharacterized enzymes related to aldose 1-epimerase	COG0676	49	-6.42	77.77	29.8	21
METABOLISM	Carbohydrate transport and metabolism	Uncharacterized protein conserved in bacteria	COG3855	37	-6.92	79.89	30.92	18
METABOLISM	Carbohydrate transport and metabolism	Uncharacterized protein, probably involved in trehalose biosynthesis	COG3281	1263	-7.41	80.81	30.49	74
METABOLISM	Carbohydrate transport and metabolism	Xylose isomerase	COG2115	1110	-6.96	80.68	30.8	78
				192008
METABOLISM	Coenzyme transport and metabolism	1,4-dihydroxy-2-naphthoate octaprenyltransferase	COG1575	196	-6.08	76.4	30.17	51
METABOLISM	Coenzyme transport and metabolism	2-polyprenyl-3-methyl-5-hydroxy-6-metoxy-1,4-benzoquinol methylase	COG2227	227	-6.38	77.89	30.48	77
METABOLISM	Coenzyme transport and metabolism	2-succinyl-6-hydroxy-2,4-cyclohexadiene-1-carboxylate synthase	COG1165	74	-5.68	75.85	30.36	45
METABOLISM	Coenzyme transport and metabolism	3'-phosphoadenosine 5'-phosphosulfate sulfotransferase (PAPS reductase)/FAD synthetase and related enzymes	COG0175	1618	-7.12	81.55	30.37	287
METABOLISM	Coenzyme transport and metabolism	3,4-dihydroxy-2-butanone 4-phosphate synthase	COG0108	2264	-6.54	80.89	30.91	265
METABOLISM	Coenzyme transport and metabolism	3-polyprenyl-4-hydroxybenzoate decarboxylase	COG0163	442	-6.05	78.39	30.73	116
METABOLISM	Coenzyme transport and metabolism	3-polyprenyl-4-hydroxybenzoate decarboxylase and related decarboxylases	COG0043	1852	-6.92	80.31	30.36	175
METABOLISM	Coenzyme transport and metabolism	4-hydroxybenzoate polyprenyltransferase and related prenyltransferases	COG0382	727	-6.05	77.93	30.01	187
METABOLISM	Coenzyme transport and metabolism	4-hydroxybenzoate synthetase (chorismate lyase)	COG3161	6	-5	78.83	28.33	3
METABOLISM	Coenzyme transport and metabolism	5,10-methylene-tetrahydrofolate dehydrogenase/Methenyl tetrahydrofolate cyclohydrolase	COG0190	1982	-6.14	78.82	30.61	348
METABOLISM	Coenzyme transport and metabolism	5-formyltetrahydrofolate cyclo-ligase	COG0212	98	-6.38	79.34	28.95	47
METABOLISM	Coenzyme transport and metabolism	6-pyruvoyl-tetrahydropterin synthase	COG0720	503	-6.47	76.41	30.12	114
METABOLISM	Coenzyme transport and metabolism	7,8-dihydro-6-hydroxymethylpterin-pyrophosphokinase	COG0801	217	-5.36	73.37	29.83	97
METABOLISM	Coenzyme transport and metabolism	7-keto-8-aminopelargonate synthetase and related enzymes	COG0156	3060	-6.24	78.73	30.71	334
METABOLISM	Coenzyme transport and metabolism	ABC-type cobalamin transport system, permease component	COG4139	1	-5	70	30	1
METABOLISM	Coenzyme transport and metabolism	ABC-type cobalamin/Fe3+-siderophores transport systems, ATPase components	COG1120	184	-5.7	78.05	30.26	103
METABOLISM	Coenzyme transport and metabolism	ABC-type thiamine transport system, periplasmic component	COG4143	58	-5.33	75.03	30.35	15
METABOLISM	Coenzyme transport and metabolism	ABC-type tungstate transport system, periplasmic component	COG4662	364	-5.87	80.27	30.83	43
METABOLISM	Coenzyme transport and metabolism	ABC-type tungstate transport system, permease component	COG2998	906	-5.94	76.7	30.67	67
METABOLISM	Coenzyme transport and metabolism	ATP:corrinoid adenosyltransferase	COG2109	197	-5.96	78.13	30.08	70
METABOLISM	Coenzyme transport and metabolism	Adenosyl cobinamide kinase/adenosyl cobinamide phosphate guanylyltransferase	COG2087	58	-5.52	78.81	29.64	26
METABOLISM	Coenzyme transport and metabolism	Adenosylmethionine-8-amino-7-oxononanoate aminotransferase	COG0161	1690	-6.37	79.23	30.13	380
METABOLISM	Coenzyme transport and metabolism	Anthranilate/para-aminobenzoate synthases component I	COG0147	2352	-6.14	79.97	30.47	392
METABOLISM	Coenzyme transport and metabolism	Anthranilate/para-aminobenzoate synthases component II	COG0512	1166	-6.32	78.83	30.15	249
METABOLISM	Coenzyme transport and metabolism	Archaeal riboflavin synthase	COG1731	16	-7.67	90.91	30.27	8
METABOLISM	Coenzyme transport and metabolism	Archaeal shikimate kinase	COG1685	5	-5.8	82.56	29.4	4
METABOLISM	Coenzyme transport and metabolism	Aspartate 1-decarboxylase	COG0853	412	-6.32	80.19	30.71	81
METABOLISM	Coenzyme transport and metabolism	Aspartate oxidase	COG0029	1908	-6.47	80.59	30.25	184
METABOLISM	Coenzyme transport and metabolism	Biotin synthase and related enzymes	COG0502	780	-6.43	79.38	30.27	179
METABOLISM	Coenzyme transport and metabolism	Biotin-(acetyl-CoA carboxylase) ligase	COG0340	221	-5.79	76.54	30.3	67
METABOLISM	Coenzyme transport and metabolism	Branched-chain amino acid aminotransferase/4-amino-4-deoxychorismate lyase	COG0115	2411	-6.22	77.8	30.5	415
METABOLISM	Coenzyme transport and metabolism	Cobalamin biosynthesis protein CbiD	COG1903	106	-5.96	82.41	29.37	31
METABOLISM	Coenzyme transport and metabolism	Cobalamin biosynthesis protein CbiG	COG2073	75	-5.85	78.52	31.12	25
METABOLISM	Coenzyme transport and metabolism	Cobalamin biosynthesis protein CbiK, Co2+ chelatase	COG4822	6	-6.17	73.04	31	5
METABOLISM	Coenzyme transport and metabolism	Cobalamin biosynthesis protein CobD/CbiB	COG1270	192	-6.27	78.74	30.26	64
METABOLISM	Coenzyme transport and metabolism	Cobalamin biosynthesis protein CobN and related Mg-chelatases	COG1429	187	-7.04	82.33	30.52	78
METABOLISM	Coenzyme transport and metabolism	Cobalamin biosynthesis protein CobT (nicotinate-mononucleotide:5, 6-dimethylbenzimidazole phosphoribosyltransferase)	COG4547	42	-7.4	86.81	30.98	24
METABOLISM	Coenzyme transport and metabolism	Cobalamin-5-phosphate synthase	COG0368	63	-5.78	80.09	30.07	26
METABOLISM	Coenzyme transport and metabolism	Cobyric acid synthase	COG1492	386	-5.95	79.23	30.25	121
METABOLISM	Coenzyme transport and metabolism	Cobyrinic acid a,c-diamide synthase	COG1797	327	-5.91	76.34	30.36	72
METABOLISM	Coenzyme transport and metabolism	Coenzyme F390 synthetase	COG1541	3886	-6.67	80.89	30.55	260
METABOLISM	Coenzyme transport and metabolism	Coproporphyrinogen III oxidase	COG0408	368	-7.54	82.2	30.03	112
METABOLISM	Coenzyme transport and metabolism	Coproporphyrinogen III oxidase and related Fe-S oxidoreductases	COG0635	1157	-6.23	79.18	29.63	249
METABOLISM	Coenzyme transport and metabolism	Cytosine/uracil/thiamine/allantoin permeases	COG1953	97	-6.37	78.97	29.9	27
METABOLISM	Coenzyme transport and metabolism	Delta-aminolevulinic acid dehydratase	COG0113	2001	-6.71	81.56	30.8	282
METABOLISM	Coenzyme transport and metabolism	Demethylmenaquinone methyltransferase	COG0684	220	-6.27	79.24	30.19	84
METABOLISM	Coenzyme transport and metabolism	Dephospho-CoA kinase	COG0237	66	-5.29	76.58	29.82	46
METABOLISM	Coenzyme transport and metabolism	Dethiobiotin synthetase	COG0132	94	-5.36	75.56	30.86	49
METABOLISM	Coenzyme transport and metabolism	Dihydrofolate reductase	COG0262	1143	-6.4	79.01	29.96	211
METABOLISM	Coenzyme transport and metabolism	Dihydroneopterin aldolase	COG1539	58	-5.82	78.02	30.05	34
METABOLISM	Coenzyme transport and metabolism	Dihydropteroate synthase and related enzymes	COG0294	667	-5.57	76.72	30.04	190
METABOLISM	Coenzyme transport and metabolism	Dihydroxynaphthoic acid synthase	COG0447	581	-7.37	84.97	30.57	108
METABOLISM	Coenzyme transport and metabolism	Dinucleotide-utilizing enzymes involved in molybdopterin and thiamine biosynthesis family 1	COG1179	198	-5.92	78.83	30.26	65
METABOLISM	Coenzyme transport and metabolism	Dinucleotide-utilizing enzymes involved in molybdopterin and thiamine biosynthesis family 2	COG0476	1343	-6.23	78.88	30.31	256
METABOLISM	Coenzyme transport and metabolism	FAD synthase	COG0196	304	-5.63	76.03	29.98	107
METABOLISM	Coenzyme transport and metabolism	Flavodoxin	COG4635	59	-6.22	75.87	30.18	29
METABOLISM	Coenzyme transport and metabolism	Flavoprotein involved in thiazole biosynthesis	COG1635	15	-6.31	77.43	30.38	11
METABOLISM	Coenzyme transport and metabolism	Folylpolyglutamate synthase	COG0285	670	-5.75	76.77	30.54	180
METABOLISM	Coenzyme transport and metabolism	GTP cyclohydrolase I	COG0302	1157	-6.7	79.48	30.87	218
METABOLISM	Coenzyme transport and metabolism	GTP cyclohydrolase II	COG0807	2608	-6.58	81.13	30.83	311
METABOLISM	Coenzyme transport and metabolism	GTP:adenosylcobinamide-phosphate guanylyltransferase	COG2266	4	-9	91.43	32	2
METABOLISM	Coenzyme transport and metabolism	Gamma-glutamylcysteine synthetase	COG3572	306	-6.3	80.65	29.93	75
METABOLISM	Coenzyme transport and metabolism	Geranylgeranyl pyrophosphate synthase	COG0142	1534	-6.3	80.77	30.36	354
METABOLISM	Coenzyme transport and metabolism	Glutamate-1-semialdehyde aminotransferase	COG0001	2556	-6.34	79.18	30.43	338
METABOLISM	Coenzyme transport and metabolism	Glutamyl-tRNA reductase	COG0373	768	-5.98	80.24	30.61	114
METABOLISM	Coenzyme transport and metabolism	Hydroxyethylthiazole kinase, sugar kinase family	COG2145	61	-6.08	82.33	30.2	27
METABOLISM	Coenzyme transport and metabolism	Hydroxymethylpyrimidine/phosphomethylpyrimidine kinase	COG0351	301	-6.02	80.51	30.31	90
METABOLISM	Coenzyme transport and metabolism	Ketol-acid reductoisomerase	COG0059	2588	-7.25	84.38	30.92	292
METABOLISM	Coenzyme transport and metabolism	Ketopantoate hydroxymethyltransferase	COG0413	1508	-6.07	79.01	30.84	189
METABOLISM	Coenzyme transport and metabolism	Ketopantoate reductase	COG1893	202	-5.89	78.37	30.05	57
METABOLISM	Coenzyme transport and metabolism	Lipoate synthase	COG0320	1272	-6.18	77.58	30.48	258
METABOLISM	Coenzyme transport and metabolism	Lipoate-protein ligase A	COG0095	99	-5.71	75.71	30.22	49
METABOLISM	Coenzyme transport and metabolism	Lipoate-protein ligase B	COG0321	446	-6.35	78.84	29.85	111
METABOLISM	Coenzyme transport and metabolism	Membrane-associated lipoprotein involved in thiamine biosynthesis	COG1477	217	-5.71	74.45	29.89	75
METABOLISM	Coenzyme transport and metabolism	Methenyltetrahydromethanopterin cyclohydrolase	COG3252	29	-7.76	84.27	31.12	10
METABOLISM	Coenzyme transport and metabolism	Methyl coenzyme M reductase, alpha subunit	COG4058	36	-8.86	89.67	31.29	8
METABOLISM	Coenzyme transport and metabolism	Methyl coenzyme M reductase, beta subunit	COG4054	28	-7.41	86.53	30.68	9
METABOLISM	Coenzyme transport and metabolism	Methyl coenzyme M reductase, gamma subunit	COG4057	9	-7.33	85.76	30.56	7
METABOLISM	Coenzyme transport and metabolism	Methyl coenzyme M reductase, subunit C	COG4056	5	-8	86.72	32	4
METABOLISM	Coenzyme transport and metabolism	Methyl coenzyme M reductase, subunit D	COG4055	5	-6.2	81.09	30.6	4
METABOLISM	Coenzyme transport and metabolism	Methylase involved in ubiquinone/menaquinone biosynthesis	COG2226	535	-6.01	78.82	30.2	160
METABOLISM	Coenzyme transport and metabolism	Mg-chelatase subunit ChlD	COG1240	190	-6.38	80.51	31.14	38
METABOLISM	Coenzyme transport and metabolism	Mg-chelatase subunit ChlI	COG1239	645	-6.69	81.62	31	109
METABOLISM	Coenzyme transport and metabolism	Molybdenum cofactor biosynthesis enzyme	COG0315	1437	-5.94	79.18	30.22	350
METABOLISM	Coenzyme transport and metabolism	Molybdopterin biosynthesis enzyme	COG0303	908	-5.72	76.58	30.18	215
METABOLISM	Coenzyme transport and metabolism	Molybdopterin biosynthesis enzymes	COG0521	380	-6.1	80.66	30.33	117
METABOLISM	Coenzyme transport and metabolism	Molybdopterin converting factor, large subunit	COG0314	189	-6.03	78.69	29.39	68
METABOLISM	Coenzyme transport and metabolism	Molybdopterin converting factor, small subunit	COG1977	83	-6.02	79.52	29.64	31
METABOLISM	Coenzyme transport and metabolism	Molybdopterin-binding protein	COG3585	14	-5.36	76.26	31.21	10
METABOLISM	Coenzyme transport and metabolism	Molybdopterin-guanine dinucleotide biosynthesis protein	COG1763	198	-6.41	79.85	30.35	49
METABOLISM	Coenzyme transport and metabolism	Molybdopterin-guanine dinucleotide biosynthesis protein A	COG0746	141	-5.88	78.2	30.42	38
METABOLISM	Coenzyme transport and metabolism	NAD synthase	COG0171	2214	-6.29	79.88	30.38	250
METABOLISM	Coenzyme transport and metabolism	Na+/panthothenate symporter	COG4145	4	-5.25	78.4	30.25	4
METABOLISM	Coenzyme transport and metabolism	NaMN:DMB phosphoribosyltransferase	COG2038	424	-5.79	78.22	30.52	84
METABOLISM	Coenzyme transport and metabolism	Nicotinamide mononucleotide adenylyltransferase	COG1056	37	-6.08	76.13	30.43	20
METABOLISM	Coenzyme transport and metabolism	Nicotinamide mononucleotide transporter	COG3201	51	-5.85	71.3	30.17	23
METABOLISM	Coenzyme transport and metabolism	Nicotinate-nucleotide pyrophosphorylase	COG0157	656	-5.89	79.64	30.39	173
METABOLISM	Coenzyme transport and metabolism	Nicotinic acid mononucleotide adenylyltransferase	COG1057	236	-5.86	76.43	29.48	64
METABOLISM	Coenzyme transport and metabolism	Nicotinic acid phosphoribosyltransferase	COG1488	942	-6.04	78.58	30.36	185
METABOLISM	Coenzyme transport and metabolism	O-succinylbenzoate synthase	COG1441	1	-8	87.1	31	1
METABOLISM	Coenzyme transport and metabolism	Outer membrane cobalamin receptor protein	COG4206	144	-5.75	76.73	29.66	47
METABOLISM	Coenzyme transport and metabolism	Panthothenate kinase	COG1072	55	-6.58	80.75	30.75	35
METABOLISM	Coenzyme transport and metabolism	Panthothenate synthetase	COG0414	992	-5.87	77.69	30.53	212
METABOLISM	Coenzyme transport and metabolism	Phosphopantetheine adenylyltransferase	COG0669	705	-5.99	79.24	30.32	154
METABOLISM	Coenzyme transport and metabolism	Phosphopantetheinyl transferase	COG2091	13	-5.67	77.57	29.87	11
METABOLISM	Coenzyme transport and metabolism	Phosphopantothenoylcysteine synthetase/decarboxylase	COG0452	831	-5.84	78.59	30.59	217
METABOLISM	Coenzyme transport and metabolism	Pimeloyl-CoA synthetase	COG1424	38	-5.74	74.23	30.39	3
METABOLISM	Coenzyme transport and metabolism	Porphobilinogen deaminase	COG0181	758	-6.07	80.91	30.71	153
METABOLISM	Coenzyme transport and metabolism	Precorrin isomerase	COG2082	70	-6.41	82.03	30.44	31
METABOLISM	Coenzyme transport and metabolism	Precorrin-2 methylase	COG2243	67	-5.89	79.51	30.24	22
METABOLISM	Coenzyme transport and metabolism	Precorrin-3B methylase	COG1010	142	-5.99	80.06	30.59	45
METABOLISM	Coenzyme transport and metabolism	Precorrin-4 methylase	COG2875	126	-6.01	82.67	30.41	39
METABOLISM	Coenzyme transport and metabolism	Precorrin-6B methylase 1	COG2241	198	-6.88	82.72	30.89	20
METABOLISM	Coenzyme transport and metabolism	Precorrin-6B methylase 2	COG2242	195	-6.88	82.76	30.87	16
METABOLISM	Coenzyme transport and metabolism	Precorrin-6x reductase	COG2099	4	-7	80.68	32	4
METABOLISM	Coenzyme transport and metabolism	Predicted ATPase/kinase involved in NAD metabolism	COG3172	46	-6.13	76.69	29.77	10
METABOLISM	Coenzyme transport and metabolism	Predicted HD superfamily hydrolase involved in NAD metabolism	COG1713	2	-6.5	76.57	32	2
METABOLISM	Coenzyme transport and metabolism	Predicted glutamine amidotransferase involved in pyridoxine biosynthesis	COG0311	82	-5.14	75.82	29.52	41
METABOLISM	Coenzyme transport and metabolism	Protoheme ferro-lyase (ferrochelatase)	COG0276	526	-6.02	78.76	29.72	141
METABOLISM	Coenzyme transport and metabolism	Protoporphyrinogen oxidase	COG1232	953	-6.42	78.09	29.77	84
METABOLISM	Coenzyme transport and metabolism	Pterin-4a-carbinolamine dehydratase	COG2154	205	-6.68	77.15	29.96	68
METABOLISM	Coenzyme transport and metabolism	Putative p-aminobenzoyl-glutamate transporter	COG2978	251	-5.95	76.6	30.63	56
METABOLISM	Coenzyme transport and metabolism	Pyridoxal phosphate biosynthesis protein	COG0854	1654	-6.11	79.42	30.41	276
METABOLISM	Coenzyme transport and metabolism	Pyridoxal/pyridoxine/pyridoxamine kinase	COG2240	10	-7.2	81.74	30.2	8
METABOLISM	Coenzyme transport and metabolism	Pyridoxamine-phosphate oxidase	COG0259	225	-5.9	75.18	30.16	103
METABOLISM	Coenzyme transport and metabolism	Pyridoxine biosynthesis enzyme	COG0214	576	-7.1	86.1	30.96	104
METABOLISM	Coenzyme transport and metabolism	Pyrimidine deaminase	COG0117	486	-5.67	75.81	30.31	148
METABOLISM	Coenzyme transport and metabolism	Pyrimidine reductase, riboflavin biosynthesis	COG1985	531	-5.7	76.08	30.31	168
METABOLISM	Coenzyme transport and metabolism	Pyrroloquinoline quinone (Coenzyme PQQ) biosynthesis protein C	COG5424	30	-7.14	78.2	31	25
METABOLISM	Coenzyme transport and metabolism	Quinolinate synthase	COG0379	1905	-6.48	80.34	30.51	199
METABOLISM	Coenzyme transport and metabolism	Riboflavin synthase alpha chain	COG0307	398	-5.87	78.24	30.49	109
METABOLISM	Coenzyme transport and metabolism	Riboflavin synthase beta-chain	COG0054	616	-6.24	80.39	30.56	138
METABOLISM	Coenzyme transport and metabolism	S-adenosylhomocysteine hydrolase	COG0499	5791	-7.47	85.59	30.98	257
METABOLISM	Coenzyme transport and metabolism	S-adenosylmethionine synthetase	COG0192	3461	-6.82	82.41	30.59	375
METABOLISM	Coenzyme transport and metabolism	Siroheme synthase (precorrin-2 oxidase/ferrochelatase domain)	COG1648	141	-6.26	79	30.68	55
METABOLISM	Coenzyme transport and metabolism	Sulfur transfer protein involved in thiamine biosynthesis	COG2104	23	-6.41	81.88	31.09	9
METABOLISM	Coenzyme transport and metabolism	Tetrahydromethanopterin S-methyltransferase, subunit A	COG4063	25	-6.79	82.59	30.54	15
METABOLISM	Coenzyme transport and metabolism	Tetrahydromethanopterin S-methyltransferase, subunit B	COG4062	1	-6	79.31	29	1
METABOLISM	Coenzyme transport and metabolism	Tetrahydromethanopterin S-methyltransferase, subunit C	COG4061	10	-8	87.27	31.11	6
METABOLISM	Coenzyme transport and metabolism	Tetrahydromethanopterin S-methyltransferase, subunit D	COG4060	8	-6.86	84.59	29.57	6
METABOLISM	Coenzyme transport and metabolism	Tetrahydromethanopterin S-methyltransferase, subunit E	COG4059	16	-8.23	85.81	31.31	6
METABOLISM	Coenzyme transport and metabolism	Tetrahydromethanopterin S-methyltransferase, subunit F	COG4218	1	-8	96.88	32	1
METABOLISM	Coenzyme transport and metabolism	Tetrahydromethanopterin S-methyltransferase, subunit G	COG4064	3	-7.33	93.03	28.67	3
METABOLISM	Coenzyme transport and metabolism	Tetrahydromethanopterin S-methyltransferase, subunit H	COG1962	30	-8.07	87.82	30.89	11
METABOLISM	Coenzyme transport and metabolism	Thiamine biosynthesis ATP pyrophosphatase	COG0301	60	-6.36	78.91	30.87	33
METABOLISM	Coenzyme transport and metabolism	Thiamine biosynthesis protein ThiC	COG0422	2349	-7.74	86.05	30.74	262
METABOLISM	Coenzyme transport and metabolism	Thiamine monophosphate kinase	COG0611	321	-5.68	76.36	30.6	74
METABOLISM	Coenzyme transport and metabolism	Thiamine monophosphate synthase	COG0352	262	-5.72	77.73	30.38	88
METABOLISM	Coenzyme transport and metabolism	Thiamine pyrophosphate-requiring enzymes [acetolactate synthase, pyruvate dehydrogenase (cytochrome), glyoxylate carboligase, phosphonopyruvate decarboxylase]	COG0028	5494	-6.68	81.02	30.52	666
METABOLISM	Coenzyme transport and metabolism	Thiamine pyrophosphokinase	COG1564	10	-5.5	78.66	29.6	4
METABOLISM	Coenzyme transport and metabolism	Transcriptional regulator of a riboflavin/FAD biosynthetic operon	COG1339	7	-8.17	82.52	32.33	4
METABOLISM	Coenzyme transport and metabolism	Trimethylamine:corrinoid methyltransferase	COG5598	86	-6.39	80.39	30.38	22
METABOLISM	Coenzyme transport and metabolism	Triphosphoribosyl-dephospho-CoA synthetase	COG1767	12	-6.92	81.63	30.75	8
METABOLISM	Coenzyme transport and metabolism	Ubiquinone biosynthesis protein COQ7	COG2941	62	-6	81.09	30.14	25
METABOLISM	Coenzyme transport and metabolism	Uncharacterized enzyme of heme biosynthesis	COG3071	34	-5.93	81.34	30.49	18
METABOLISM	Coenzyme transport and metabolism	Uncharacterized enzyme of thiazole biosynthesis	COG2022	863	-6.66	83.86	30.84	128
METABOLISM	Coenzyme transport and metabolism	Uncharacterized protein involved in ubiquinone biosynthesis	COG5031	1	-6	80.65	31	1
METABOLISM	Coenzyme transport and metabolism	Uroporphyrinogen-III decarboxylase	COG0407	1274	-6.7	82.2	30.35	198
METABOLISM	Coenzyme transport and metabolism	Uroporphyrinogen-III methylase	COG0007	657	-6.01	77.85	30.41	159
METABOLISM	Coenzyme transport and metabolism	Uroporphyrinogen-III synthase	COG1587	403	-5.95	77.36	30.5	51
				99569
METABOLISM	Energy production and conversion	2-oxoglutarate dehydrogenase complex, dehydrogenase (E1) component, and related enzymes	COG0567	2663	-6.68	80.74	30.39	264
METABOLISM	Energy production and conversion	2-polyprenyl-6-methoxyphenol hydroxylase and related FAD-dependent oxidoreductases	COG0654	780	-6.51	80.69	29.86	283
METABOLISM	Energy production and conversion	2-polyprenylphenol hydroxylase and related flavodoxin oxidoreductases	COG0543	2776	-6.72	81.06	30.29	223
METABOLISM	Energy production and conversion	6Fe-6S prismane cluster-containing protein	COG1151	2520	-7.16	81.8	30.85	144
METABOLISM	Energy production and conversion	ATP/ADP translocase	COG3202	72	-5.83	76.34	30.33	17
METABOLISM	Energy production and conversion	Acetate kinase	COG0282	2131	-6.86	81.5	30.46	224
METABOLISM	Energy production and conversion	Acetyl-CoA hydrolase	COG0427	3496	-6.39	79.55	30.59	162
METABOLISM	Energy production and conversion	Aconitase A	COG1048	5855	-6.77	81.98	30.71	415
METABOLISM	Energy production and conversion	Aconitase B	COG1049	1363	-7.63	87.93	30.75	106
METABOLISM	Energy production and conversion	Acyl-CoA synthetase (NDP forming)	COG1042	2203	-5.88	77.43	30.49	195
METABOLISM	Energy production and conversion	Acylphosphatases	COG1254	41	-5.32	72.46	30.76	29
METABOLISM	Energy production and conversion	Aerobic-type carbon monoxide dehydrogenase, large subunit CoxL/CutL homologs	COG1529	2667	-5.96	77.24	30.23	356
METABOLISM	Energy production and conversion	Aerobic-type carbon monoxide dehydrogenase, middle subunit CoxM/CutM homologs	COG1319	153	-5.86	77.46	29.79	75
METABOLISM	Energy production and conversion	Aerobic-type carbon monoxide dehydrogenase, small subunit CoxS/CutS homologs	COG2080	1644	-6.13	76.04	30.21	301
METABOLISM	Energy production and conversion	Alcohol dehydrogenase, class IV	COG1454	1057	-6.25	79.55	30.46	275
METABOLISM	Energy production and conversion	Aldehyde:ferredoxin oxidoreductase	COG2414	2842	-6.54	79.23	30.36	140
METABOLISM	Energy production and conversion	Anaerobic dehydrogenases, typically selenocysteine-containing	COG0243	8997	-6.64	79.24	30.15	739
METABOLISM	Energy production and conversion	Archaeal flavoproteins	COG1036	24	-7.82	87.12	31.05	10
METABOLISM	Energy production and conversion	Archaeal/vacuolar-type H+-ATPase subunit A	COG1155	1033	-6.89	82.42	30.65	90
METABOLISM	Energy production and conversion	Archaeal/vacuolar-type H+-ATPase subunit B	COG1156	1193	-7.13	83.71	31	94
METABOLISM	Energy production and conversion	Archaeal/vacuolar-type H+-ATPase subunit C	COG1527	17	-7.88	87	31.59	7
METABOLISM	Energy production and conversion	Archaeal/vacuolar-type H+-ATPase subunit D	COG1394	92	-5.78	80.46	31.05	28
METABOLISM	Energy production and conversion	Archaeal/vacuolar-type H+-ATPase subunit E	COG1390	5	-7.8	87.09	32.4	4
METABOLISM	Energy production and conversion	Archaeal/vacuolar-type H+-ATPase subunit F	COG1436	3	-7	88.87	29.33	3
METABOLISM	Energy production and conversion	Archaeal/vacuolar-type H+-ATPase subunit H	COG2811	1	-9	96.88	32	1
METABOLISM	Energy production and conversion	Archaeal/vacuolar-type H+-ATPase subunit I	COG1269	262	-6.25	81.69	29.99	39
METABOLISM	Energy production and conversion	Azurin	COG3241	1	-6	74.19	31	1
METABOLISM	Energy production and conversion	Butyrate kinase	COG3426	283	-5.8	75.44	30.7	51
METABOLISM	Energy production and conversion	C4-dicarboxylate transporter	COG3069	1	-5	75	32	1
METABOLISM	Energy production and conversion	CO dehydrogenase/acetyl-CoA synthase alpha subunit	COG1152	628	-6.52	77.64	30.09	25
METABOLISM	Energy production and conversion	CO dehydrogenase/acetyl-CoA synthase beta subunit	COG1614	612	-6.48	77.64	29.98	27
METABOLISM	Energy production and conversion	CO dehydrogenase/acetyl-CoA synthase delta subunit (corrinoid Fe-S protein)	COG2069	141	-5.78	74.72	30.77	18
METABOLISM	Energy production and conversion	CO dehydrogenase/acetyl-CoA synthase epsilon subunit	COG1880	3	-7.67	83.71	32.67	3
METABOLISM	Energy production and conversion	CO dehydrogenase/acetyl-CoA synthase gamma subunit (corrinoid Fe-S protein)	COG1456	479	-6.1	76.96	30.32	34
METABOLISM	Energy production and conversion	Carbon dioxide concentrating mechanism/carboxysome shell protein	COG4577	189	-6.23	81.43	30.8	58
METABOLISM	Energy production and conversion	Cbb3-type cytochrome oxidase, cytochrome c subunit	COG2993	1071	-7.7	82.5	30.42	96
METABOLISM	Energy production and conversion	Citrate lyase, alpha subunit	COG3051	235	-6.31	79.17	30.71	17
METABOLISM	Energy production and conversion	Citrate synthase	COG0372	3686	-7.18	83.22	30.62	396
METABOLISM	Energy production and conversion	Coenzyme F420-dependent N(5),N(10)-methenyltetrahydromethanopterin dehydrogenase	COG1927	12	-8.14	90.72	30.86	5
METABOLISM	Energy production and conversion	Coenzyme F420-dependent N5,N10-methylene tetrahydromethanopterin reductase and related flavin-dependent oxidoreductases	COG2141	1075	-6.19	78.35	30.25	355
METABOLISM	Energy production and conversion	Coenzyme F420-reducing hydrogenase, alpha subunit	COG3259	1631	-6.32	78.57	29.98	72
METABOLISM	Energy production and conversion	Coenzyme F420-reducing hydrogenase, beta subunit	COG1035	60	-7.09	82.07	30.55	35
METABOLISM	Energy production and conversion	Coenzyme F420-reducing hydrogenase, delta subunit	COG1908	1095	-6.66	78.7	29.87	70
METABOLISM	Energy production and conversion	Coenzyme F420-reducing hydrogenase, gamma subunit	COG1941	628	-6.38	78.56	29.68	64
METABOLISM	Energy production and conversion	Cytochrome B561	COG3038	38	-6.13	78.64	30.53	16
METABOLISM	Energy production and conversion	Cytochrome b	COG3658	32	-5.68	72.37	30.16	19
METABOLISM	Energy production and conversion	Cytochrome b subunit of formate dehydrogenase	COG2864	155	-6.44	79.09	29.59	39
METABOLISM	Energy production and conversion	Cytochrome b subunit of the bc complex	COG1290	1504	-7.07	80.92	30.32	186
METABOLISM	Energy production and conversion	Cytochrome bd-type quinol oxidase, subunit 1	COG1271	1756	-6.9	80.56	30.48	221
METABOLISM	Energy production and conversion	Cytochrome bd-type quinol oxidase, subunit 2	COG1294	959	-6.6	79.21	30.56	138
METABOLISM	Energy production and conversion	Cytochrome c	COG3258	50	-6.46	80.5	29.27	22
METABOLISM	Energy production and conversion	Cytochrome c, mono- and diheme variants	COG2010	1328	-6.86	79.9	29.95	262
METABOLISM	Energy production and conversion	Cytochrome c1	COG2857	637	-6.35	77.14	29.88	94
METABOLISM	Energy production and conversion	Cytochrome c2	COG3474	22	-6.62	76.33	30.67	15
METABOLISM	Energy production and conversion	Cytochrome c5	COG3245	38	-5.78	78.16	28.89	20
METABOLISM	Energy production and conversion	Cytochrome c551/c552	COG4654	82	-6.2	77.87	29.68	26
METABOLISM	Energy production and conversion	Cytochrome c553	COG2863	174	-6.29	78.39	30.28	66
METABOLISM	Energy production and conversion	Cytochrome c556	COG3909	8	-6.62	79.1	30.25	4
METABOLISM	Energy production and conversion	Dehydrogenases (flavoproteins)	COG0644	1054	-6.7	80.33	30.03	223
METABOLISM	Energy production and conversion	Delta 1-pyrroline-5-carboxylate dehydrogenase	COG4230	244	-6.21	82.1	29.96	82
METABOLISM	Energy production and conversion	Desulfoferrodoxin	COG2033	156	-6.23	76.67	30.55	23
METABOLISM	Energy production and conversion	Dissimilatory sulfite reductase (desulfoviridin), alpha and beta subunits	COG2221	689	-7.03	80.92	29.94	54
METABOLISM	Energy production and conversion	Electron transfer flavoprotein, alpha subunit	COG2025	1330	-6.54	81.39	30.78	257
METABOLISM	Energy production and conversion	Electron transfer flavoprotein, beta subunit	COG2086	1086	-6.32	82	30.62	195
METABOLISM	Energy production and conversion	F0F1-type ATP synthase, alpha subunit	COG0056	4447	-7.03	84.88	31.09	381
METABOLISM	Energy production and conversion	F0F1-type ATP synthase, beta subunit	COG0055	4645	-7.28	86.14	31.07	393
METABOLISM	Energy production and conversion	F0F1-type ATP synthase, delta subunit (mitochondrial oligomycin sensitivity protein)	COG0712	98	-5.57	81.21	29.91	42
METABOLISM	Energy production and conversion	F0F1-type ATP synthase, epsilon subunit (mitochondrial delta subunit)	COG0355	243	-5.98	80.04	30.29	69
METABOLISM	Energy production and conversion	F0F1-type ATP synthase, gamma subunit	COG0224	942	-5.99	81.43	30.56	161
METABOLISM	Energy production and conversion	F0F1-type ATP synthase, subunit I	COG3312	1	-11	100	33	1
METABOLISM	Energy production and conversion	F0F1-type ATP synthase, subunit a	COG0356	1186	-6.46	80.19	30.43	155
METABOLISM	Energy production and conversion	F0F1-type ATP synthase, subunit b	COG0711	137	-6.12	82.57	30.12	46
METABOLISM	Energy production and conversion	F0F1-type ATP synthase, subunit c/Archaeal/vacuolar-type H+-ATPase, subunit K	COG0636	236	-6.44	85.47	30.44	69
METABOLISM	Energy production and conversion	FAD/FMN-containing dehydrogenases	COG0277	5867	-6.58	80.88	30.23	721
METABOLISM	Energy production and conversion	FOG: HEAT repeat	COG1413	122	-5.91	78.11	30.94	40
METABOLISM	Energy production and conversion	Fe-S oxidoreductase	COG1032	15077	-6.59	79.62	30.15	1032
METABOLISM	Energy production and conversion	Fe-S oxidoreductase, related to NifB/MoaA family	COG1625	218	-5.87	75.83	30.57	49
METABOLISM	Energy production and conversion	Fe-S oxidoreductases	COG0731	128	-5.96	76.23	29.71	34
METABOLISM	Energy production and conversion	Fe-S-cluster-containing hydrogenase components 1	COG0437	4456	-7.01	79.7	29.42	345
METABOLISM	Energy production and conversion	Fe-S-cluster-containing hydrogenase components 2	COG1142	293	-7.11	81.41	29.76	36
METABOLISM	Energy production and conversion	Ferredoxin	COG1146	6690	-6.66	77.93	29.5	691
METABOLISM	Energy production and conversion	Ferredoxin-like protein	COG2440	25	-7.84	76.51	30.2	6
METABOLISM	Energy production and conversion	Ferredoxin-thioredoxin reductase, catalytic subunit	COG4802	105	-6.72	75.16	29.26	17
METABOLISM	Energy production and conversion	Flavodoxin reductases (ferredoxin-NADPH reductases) family 1	COG1018	279	-6.33	79.51	30.15	116
METABOLISM	Energy production and conversion	Flavodoxins	COG0716	99	-6.17	75.58	30.06	51
METABOLISM	Energy production and conversion	Formate hydrogenlyase subunit 4	COG0650	753	-6.55	82.6	30.46	64
METABOLISM	Energy production and conversion	Formate hydrogenlyase subunit 6/NADH:ubiquinone oxidoreductase 23 kD subunit (chain I)	COG1143	1408	-7.24	82.34	29.9	162
METABOLISM	Energy production and conversion	Formylmethanofuran dehydrogenase subunit A	COG1229	113	-7.66	83.13	30.61	27
METABOLISM	Energy production and conversion	Formylmethanofuran dehydrogenase subunit B	COG1029	61	-7.28	83.01	30.05	24
METABOLISM	Energy production and conversion	Formylmethanofuran dehydrogenase subunit C	COG2218	30	-7.58	86.03	30.25	14
METABOLISM	Energy production and conversion	Formylmethanofuran dehydrogenase subunit D	COG1153	11	-7.75	87.72	30.58	8
METABOLISM	Energy production and conversion	Formylmethanofuran dehydrogenase subunit E	COG2191	164	-6.1	76.79	29.88	28
METABOLISM	Energy production and conversion	Formylmethanofuran:tetrahydromethanopterin formyltransferase	COG2037	32	-7.29	83.99	30.14	15
METABOLISM	Energy production and conversion	Fumarase	COG0114	1415	-6.49	81	30.83	280
METABOLISM	Energy production and conversion	Galactose-1-phosphate uridylyltransferase	COG1085	1202	-6.46	77.76	29.7	102
METABOLISM	Energy production and conversion	Glycerol dehydrogenase and related enzymes	COG0371	129	-5.97	77.92	30.39	51
METABOLISM	Energy production and conversion	Glycerol kinase	COG0554	2287	-6.56	79.67	30.53	295
METABOLISM	Energy production and conversion	Glycerol-3-phosphate dehydrogenase	COG0578	1579	-6.09	79.75	30.31	319
METABOLISM	Energy production and conversion	Glycerophosphoryl diester phosphodiesterase	COG0584	371	-5.53	75.27	29.93	151
METABOLISM	Energy production and conversion	Glycosyl transferases, related to UDP-glucuronosyltransferase	COG1819	291	-6.03	76.21	29.81	71
METABOLISM	Energy production and conversion	H+/citrate symporter	COG2851	21	-6	77.9	30.58	16
METABOLISM	Energy production and conversion	Heme/copper-type cytochrome/quinol oxidase, subunit 3	COG1845	816	-6.71	81.28	29.04	157
METABOLISM	Energy production and conversion	Heme/copper-type cytochrome/quinol oxidase, subunit 4	COG3125	4	-7	83.54	31	4
METABOLISM	Energy production and conversion	Heme/copper-type cytochrome/quinol oxidases, subunit 1	COG0843	4615	-7.12	80.39	30.5	346
METABOLISM	Energy production and conversion	Heme/copper-type cytochrome/quinol oxidases, subunit 2	COG1622	979	-6.46	77.2	30.01	177
METABOLISM	Energy production and conversion	Hemoglobin-like flavoprotein	COG1017	17	-5.68	79.89	29.47	13
METABOLISM	Energy production and conversion	Heterodisulfide reductase, subunit A and related polyferredoxins	COG1148	3775	-6.51	78.08	30.41	110
METABOLISM	Energy production and conversion	Heterodisulfide reductase, subunit B	COG2048	338	-6.56	79.59	29.99	49
METABOLISM	Energy production and conversion	Heterodisulfide reductase, subunit C	COG1150	159	-6.97	81.91	29.62	28
METABOLISM	Energy production and conversion	Hydrogenase 4 membrane component (E)	COG4237	377	-6.24	82.19	30.9	19
METABOLISM	Energy production and conversion	Indolepyruvate ferredoxin oxidoreductase, alpha and beta subunits	COG4231	2348	-6.53	80.74	30.41	176
METABOLISM	Energy production and conversion	Inorganic pyrophosphatase	COG3808	7033	-6.79	82.59	30.52	271
METABOLISM	Energy production and conversion	Inorganic pyrophosphatase/exopolyphosphatase	COG1227	158	-5.77	78.62	29.98	27
METABOLISM	Energy production and conversion	Isocitrate dehydrogenases	COG0538	3389	-7.27	83.74	30.77	279
METABOLISM	Energy production and conversion	Isocitrate lyase	COG2224	1377	-7.34	85.19	30.59	147
METABOLISM	Energy production and conversion	L-lactate dehydrogenase (FMN-dependent) and related alpha-hydroxy acid dehydrogenases	COG1304	385	-6.24	79.15	30.77	144
METABOLISM	Energy production and conversion	L-lactate permease	COG1620	632	-6.63	82.71	30.67	78
METABOLISM	Energy production and conversion	Malate synthase	COG2225	1314	-7.05	82.99	30.45	146
METABOLISM	Energy production and conversion	Malate/L-lactate dehydrogenases	COG2055	217	-5.97	76.25	30.11	42
METABOLISM	Energy production and conversion	Malate/lactate dehydrogenases	COG0039	2455	-6.41	81.18	30.65	256
METABOLISM	Energy production and conversion	Malic enzyme	COG0281	4909	-6.67	81.63	30.94	483
METABOLISM	Energy production and conversion	Membrane domain of membrane-anchored glycerophosphoryl diester phosphodiesterase	COG4781	2	-8	87.1	32	2
METABOLISM	Energy production and conversion	MinD superfamily P-loop ATPase containing an inserted ferredoxin domain	COG1149	47	-5.94	77.08	30.18	21
METABOLISM	Energy production and conversion	Monomeric isocitrate dehydrogenase	COG2838	1678	-7.34	85.68	30.99	116
METABOLISM	Energy production and conversion	NAD(P)H-nitrite reductase	COG1251	668	-7.1	82.73	30.45	148
METABOLISM	Energy production and conversion	NAD-dependent aldehyde dehydrogenases	COG1012	8775	-6.41	79.56	30.45	1812
METABOLISM	Energy production and conversion	NAD/NADP transhydrogenase alpha subunit	COG3288	923	-6.27	82.58	30.5	190
METABOLISM	Energy production and conversion	NAD/NADP transhydrogenase beta subunit	COG1282	1336	-6.82	84.15	30.83	177
METABOLISM	Energy production and conversion	NADH dehydrogenase, FAD-containing subunit	COG1252	597	-6.07	77.88	30	124
METABOLISM	Energy production and conversion	NADH dehydrogenase/NADH:ubiquinone oxidoreductase 75 kD subunit (chain G)	COG1034	2512	-6.75	79.52	30.19	251
METABOLISM	Energy production and conversion	NADH:flavin oxidoreductases, Old Yellow Enzyme family	COG1902	2102	-6.37	79.59	30.07	424
METABOLISM	Energy production and conversion	NADH:ubiquinone oxidoreductase 17.2 kD subunit	COG3761	8	-5.78	78.61	27.22	8
METABOLISM	Energy production and conversion	NADH:ubiquinone oxidoreductase 20 kD subunit and related Fe-S oxidoreductases	COG0377	2438	-7.4	82.86	30.3	213
METABOLISM	Energy production and conversion	NADH:ubiquinone oxidoreductase 24 kD subunit	COG1905	1340	-6.26	77.3	30.04	202
METABOLISM	Energy production and conversion	NADH:ubiquinone oxidoreductase 27 kD subunit	COG0852	2107	-6.71	78.42	30.17	210
METABOLISM	Energy production and conversion	NADH:ubiquinone oxidoreductase 49 kD subunit 7	COG0649	4443	-6.74	79.56	30.47	292
METABOLISM	Energy production and conversion	NADH:ubiquinone oxidoreductase subunit 1 (chain H)	COG1005	3178	-6.57	79.67	30.48	237
METABOLISM	Energy production and conversion	NADH:ubiquinone oxidoreductase subunit 11 or 4L (chain K)	COG0713	603	-6.01	80.36	30.82	126
METABOLISM	Energy production and conversion	NADH:ubiquinone oxidoreductase subunit 2 (chain N)	COG1007	2406	-6.2	79.47	30.47	211
METABOLISM	Energy production and conversion	NADH:ubiquinone oxidoreductase subunit 3 (chain A)	COG0838	947	-6.52	78.16	30.15	165
METABOLISM	Energy production and conversion	NADH:ubiquinone oxidoreductase subunit 4 (chain M)	COG1008	4659	-6.86	81.54	30.68	243
METABOLISM	Energy production and conversion	NADH:ubiquinone oxidoreductase subunit 6 (chain J)	COG0839	623	-5.96	81.56	30.8	118
METABOLISM	Energy production and conversion	NADH:ubiquinone oxidoreductase, NADH-binding (51 kD) subunit	COG1894	8004	-6.65	79.14	30.48	357
METABOLISM	Energy production and conversion	Na+-transporting NADH:ubiquinone oxidoreductase, subunit NqrA	COG1726	110	-5.77	74.86	30.6	31
METABOLISM	Energy production and conversion	Na+-transporting NADH:ubiquinone oxidoreductase, subunit NqrB	COG1805	341	-6.36	78.25	30.51	50
METABOLISM	Energy production and conversion	Na+-transporting NADH:ubiquinone oxidoreductase, subunit NqrC	COG2869	74	-5.79	70.73	30.1	18
METABOLISM	Energy production and conversion	Na+-transporting NADH:ubiquinone oxidoreductase, subunit NqrD	COG1347	287	-6.27	79.59	31.09	48
METABOLISM	Energy production and conversion	Na+-transporting NADH:ubiquinone oxidoreductase, subunit NqrE	COG2209	256	-6.28	79.02	31.07	48
METABOLISM	Energy production and conversion	Na+-transporting NADH:ubiquinone oxidoreductase, subunit NqrF	COG2871	513	-6.8	77.32	30.61	65
METABOLISM	Energy production and conversion	Na+-transporting methylmalonyl-CoA/oxaloacetate decarboxylase, beta subunit	COG1883	1000	-6.32	81.77	30.88	98
METABOLISM	Energy production and conversion	Na+/H+ antiporter	COG1757	85	-5.99	76.57	30.42	39
METABOLISM	Energy production and conversion	Na+/H+-dicarboxylate symporters	COG1301	860	-6.13	80.53	30.7	208
METABOLISM	Energy production and conversion	Na+/citrate symporter	COG3493	6	-8	84.38	32.25	4
METABOLISM	Energy production and conversion	Ni,Fe-hydrogenase I cytochrome b subunit	COG1969	91	-5.98	73.68	29.46	21
METABOLISM	Energy production and conversion	Ni,Fe-hydrogenase I large subunit	COG0374	2806	-7.07	81.48	30.41	134
METABOLISM	Energy production and conversion	Ni,Fe-hydrogenase I small subunit	COG1740	1151	-7.25	81.64	29.88	98
METABOLISM	Energy production and conversion	Ni,Fe-hydrogenase III component G	COG3262	216	-6.99	79.67	30.16	32
METABOLISM	Energy production and conversion	Ni,Fe-hydrogenase III large subunit	COG3261	1008	-6.79	80.59	30.07	83
METABOLISM	Energy production and conversion	Ni,Fe-hydrogenase III small subunit	COG3260	822	-6.86	81.22	29.88	75
METABOLISM	Energy production and conversion	Ni,Fe-hydrogenase maturation factor	COG0680	112	-5.74	76.39	30.15	44
METABOLISM	Energy production and conversion	NifU homolog involved in Fe-S cluster formation	COG0822	975	-6.84	83.7	30.18	194
METABOLISM	Energy production and conversion	Nitrate reductase alpha subunit	COG5013	1182	-7.4	81.97	30.11	90
METABOLISM	Energy production and conversion	Nitrate reductase beta subunit	COG1140	645	-7.97	83.77	29.79	87
METABOLISM	Energy production and conversion	Nitrate reductase cytochrome c-type subunit	COG3043	10	-5.58	74.31	29.67	8
METABOLISM	Energy production and conversion	Nitrate reductase delta subunit	COG2180	33	-6.43	80.22	30.86	19
METABOLISM	Energy production and conversion	Nitrate reductase gamma subunit	COG2181	439	-6.44	76.93	30.38	54
METABOLISM	Energy production and conversion	Nitrate/TMAO reductases, membrane-bound tetraheme cytochrome c subunit	COG3005	314	-6.74	77.03	29.63	51
METABOLISM	Energy production and conversion	Nitrogenase molybdenum-iron protein, alpha and beta chains	COG2710	2768	-7.54	84.44	30.71	240
METABOLISM	Energy production and conversion	Nitroreductase	COG0778	1246	-5.99	76.33	30.11	334
METABOLISM	Energy production and conversion	Nitrous oxide reductase	COG4263	806	-7.69	84.86	30.4	32
METABOLISM	Energy production and conversion	Phosphoenolpyruvate carboxykinase (ATP)	COG1866	1579	-6.86	79.04	30.78	161
METABOLISM	Energy production and conversion	Phosphoenolpyruvate carboxykinase (GTP)	COG1274	3492	-7.55	82.32	30.38	112
METABOLISM	Energy production and conversion	Phosphoenolpyruvate carboxylase	COG2352	876	-5.98	79.84	29.59	129
METABOLISM	Energy production and conversion	Phosphoribulokinase	COG3954	338	-7.19	82.31	30.87	54
METABOLISM	Energy production and conversion	Phosphotransacetylase	COG0280	4233	-6.71	82.56	30.97	358
METABOLISM	Energy production and conversion	Plastocyanin	COG3794	10	-6.09	70.38	31.73	8
METABOLISM	Energy production and conversion	Polyferredoxin	COG0348	1376	-6.78	78.76	29.83	188
METABOLISM	Energy production and conversion	Polysulphide reductase	COG5557	4230	-6.89	80.19	30.32	81
METABOLISM	Energy production and conversion	Predicted NADH:ubiquinone oxidoreductase, subunit RnfA	COG4657	400	-6.02	79.51	30.94	54
METABOLISM	Energy production and conversion	Predicted NADH:ubiquinone oxidoreductase, subunit RnfB	COG2878	199	-6.71	78.15	30	54
METABOLISM	Energy production and conversion	Predicted NADH:ubiquinone oxidoreductase, subunit RnfC	COG4656	561	-5.95	76.64	30.36	72
METABOLISM	Energy production and conversion	Predicted NADH:ubiquinone oxidoreductase, subunit RnfD	COG4658	432	-5.82	75.49	30.3	65
METABOLISM	Energy production and conversion	Predicted NADH:ubiquinone oxidoreductase, subunit RnfE	COG4660	301	-5.97	78.03	30.99	57
METABOLISM	Energy production and conversion	Predicted NADH:ubiquinone oxidoreductase, subunit RnfG	COG4659	44	-5.43	77.54	29.61	21
METABOLISM	Energy production and conversion	Predicted acetamidase/formamidase	COG2421	151	-6.3	78.31	30.11	66
METABOLISM	Energy production and conversion	Predicted acyl-CoA transferases/carnitine dehydratase	COG1804	1598	-6.22	77.97	30.29	500
[truncated: 1,085 more rows]

## Sheet: KEGG
level 1	level 2	level 3	function	abundance	avg eValue	avg % ident	avg align len	# hits
Amino Acids and Derivatives	-	Creatine and Creatinine Degradation	Creatinase (EC 3.5.3.3)	4	-9.75	89.81	31.75	3
Amino Acids and Derivatives	-	Creatine and Creatinine Degradation	Creatinine amidohydrolase (EC 3.5.2.10)	202	-5.85	77.16	29.61	44
Amino Acids and Derivatives	-	Creatine and Creatinine Degradation	Cytosine deaminase (EC 3.5.4.1)	263	-6.77	81.88	30.55	73
Amino Acids and Derivatives	-	Creatine and Creatinine Degradation	Cytosine permease	1	-5	78.12	32	1
Amino Acids and Derivatives	-	Creatine and Creatinine Degradation	Dimethylglycine dehydrogenase (EC 1.5.99.2)	22	-6.6	80.57	30.3	4
Amino Acids and Derivatives	-	Creatine and Creatinine Degradation	N-carbamoylsarcosine amidase (EC 3.5.1.59)	32	-6.05	77.9	30.05	9
Amino Acids and Derivatives	-	Creatine and Creatinine Degradation	N-methylhydantoinase (ATP-hydrolyzing) (EC 3.5.2.14)	100	-6.19	80.21	30.68	28
Amino Acids and Derivatives	-	Creatine and Creatinine Degradation	N-methylhydantoinase A (EC 3.5.2.14)	304	-5.93	78.45	30.19	111
Amino Acids and Derivatives	-	Creatine and Creatinine Degradation	N-methylhydantoinase B (EC 3.5.2.14)	336	-6.58	79.79	30.24	90
Amino Acids and Derivatives	-	Creatine and Creatinine Degradation	Sarcosine dehydrogenase (EC 1.5.99.1)	389	-5.81	73.72	30.34	37
Amino Acids and Derivatives	-	Creatine and Creatinine Degradation	Sarcosine dehydrogenase, mitochondrial precursor (EC 1.5.99.1)	4	-5	71.17	30	2
Amino Acids and Derivatives	-	L-2-amino-thiazoline-4-carboxylic acid-Lcysteine conversion	Beta-ureidopropionase (EC 3.5.1.6)	79	-5.78	77.81	29.76	40
Amino Acids and Derivatives	-	L-2-amino-thiazoline-4-carboxylic acid-Lcysteine conversion	Putative N-carbamyl-L-cysteine amidohydrolase	2	-5	71.99	29.5	1
Amino Acids and Derivatives	-	Phosphonoalanine utilization	Phosphonoalanine aminotransferase	5	-5.4	72.49	31.2	2
Amino Acids and Derivatives	-	Phosphonoalanine utilization	Phosphonoalanine and/or phosphonopyruvate ABC transporter ATP-binding protein	3	-5.33	75.13	30.67	2
Amino Acids and Derivatives	-	Phosphonoalanine utilization	Phosphonoalanine and/or phosphonopyruvate ABC transporter periplasmic binding component	1	-7	78.79	33	1
Amino Acids and Derivatives	-	Phosphonoalanine utilization	Phosphonoalanine and/or phosphonopyruvate ABC transporter permease protein	6	-6.17	78.23	31.5	2
Amino Acids and Derivatives	Alanine, serine, and glycine	Alanine biosynthesis	Alanine racemase (EC 5.1.1.1)	416	-5.75	76.58	30.27	95
Amino Acids and Derivatives	Alanine, serine, and glycine	Alanine biosynthesis	Alanine racemase, biosynthetic (EC 5.1.1.1)	14	-5.64	76.5	29.79	11
Amino Acids and Derivatives	Alanine, serine, and glycine	Alanine biosynthesis	Alanine racemase, catabolic (EC 5.1.1.1)	83	-6.46	80.44	29.96	26
Amino Acids and Derivatives	Alanine, serine, and glycine	Alanine biosynthesis	Branched-chain amino acid aminotransferase (EC 2.6.1.42)	2638	-6.31	78.1	30.52	384
Amino Acids and Derivatives	Alanine, serine, and glycine	Alanine biosynthesis	Chaperone protein HscA	533	-6.83	86.38	30.7	82
Amino Acids and Derivatives	Alanine, serine, and glycine	Alanine biosynthesis	Cysteine desulfurase (EC 2.8.1.7)	6949	-6.13	77.49	30.45	991
Amino Acids and Derivatives	Alanine, serine, and glycine	Alanine biosynthesis	Cysteine desulfurase (EC 2.8.1.7), IscS subfamily	1076	-6.64	83.24	30.28	131
Amino Acids and Derivatives	Alanine, serine, and glycine	Alanine biosynthesis	Cysteine desulfurase (EC 2.8.1.7), NifS subfamily	562	-6.48	79.86	30.73	50
Amino Acids and Derivatives	Alanine, serine, and glycine	Alanine biosynthesis	Cysteine desulfurase (EC 2.8.1.7), SufS subfamily	1669	-6.27	77.09	30.59	260
Amino Acids and Derivatives	Alanine, serine, and glycine	Alanine biosynthesis	Cysteine desulfurase CsdA-CsdE (EC 2.8.1.7), main protein CsdA	91	-6.02	75.8	30.48	23
Amino Acids and Derivatives	Alanine, serine, and glycine	Alanine biosynthesis	Ferredoxin, 2Fe-2S	226	-6.7	78.63	29.77	107
Amino Acids and Derivatives	Alanine, serine, and glycine	Alanine biosynthesis	Glutamate-pyruvate aminotransferase (EC 2.6.1.2)	147	-6.04	79.93	29.8	6
Amino Acids and Derivatives	Alanine, serine, and glycine	Alanine biosynthesis	HTH-type transcriptional regulator IlvY	7	-6.29	85.19	30	5
Amino Acids and Derivatives	Alanine, serine, and glycine	Alanine biosynthesis	Iron binding protein IscA for iron-sulfur cluster assembly	140	-7.26	83.37	30.14	50
Amino Acids and Derivatives	Alanine, serine, and glycine	Alanine biosynthesis	Iron-sulfur cluster assembly scaffold protein IscU	602	-6.9	84.41	30.14	145
Amino Acids and Derivatives	Alanine, serine, and glycine	Alanine biosynthesis	Iron-sulfur cluster regulator IscR	240	-6.07	80.61	30.07	73
Amino Acids and Derivatives	Alanine, serine, and glycine	Alanine biosynthesis	Probable valine-pyruvate aminotransferase (EC 2.6.1.66)	15	-5.93	79.6	29.57	7
Amino Acids and Derivatives	Alanine, serine, and glycine	Alanine biosynthesis	Valine--pyruvate aminotransferase (EC 2.6.1.66)	89	-5.81	74.09	30.48	38
Amino Acids and Derivatives	Alanine, serine, and glycine	Glycine Biosynthesis	2-amino-3-ketobutyrate coenzyme A ligase (EC 2.3.1.29)	3497	-6.53	80.26	30.88	215
Amino Acids and Derivatives	Alanine, serine, and glycine	Glycine Biosynthesis	L-threonine 3-dehydrogenase (EC 1.1.1.103)	1370	-6.89	79.47	30.55	153
Amino Acids and Derivatives	Alanine, serine, and glycine	Glycine Biosynthesis	Low-specificity L-threonine aldolase (EC 4.1.2.5)	1108	-6.09	78.64	30.3	220
Amino Acids and Derivatives	Alanine, serine, and glycine	Glycine Biosynthesis	Serine hydroxymethyltransferase (EC 2.1.2.1)	4227	-6.96	82.37	30.92	557
Amino Acids and Derivatives	Alanine, serine, and glycine	Glycine and Serine Utilization	2-amino-3-ketobutyrate coenzyme A ligase (EC 2.3.1.29)	3497	-6.53	80.26	30.88	215
Amino Acids and Derivatives	Alanine, serine, and glycine	Glycine and Serine Utilization	Aminomethyltransferase (glycine cleavage system T protein) (EC 2.1.2.10)	1584	-6.23	78.22	30.25	255
Amino Acids and Derivatives	Alanine, serine, and glycine	Glycine and Serine Utilization	Cystathionine beta-synthase (EC 4.2.1.22)	1133	-6.78	81.77	30.57	110
Amino Acids and Derivatives	Alanine, serine, and glycine	Glycine and Serine Utilization	Cystathionine gamma-lyase (EC 4.4.1.1)	1330	-6.07	78.45	30.37	175
Amino Acids and Derivatives	Alanine, serine, and glycine	Glycine and Serine Utilization	D-3-phosphoglycerate dehydrogenase (EC 1.1.1.95)	3287	-5.98	78.45	30.8	676
Amino Acids and Derivatives	Alanine, serine, and glycine	Glycine and Serine Utilization	D-serine dehydratase (EC 4.3.1.18)	5	-7.4	85.59	32.2	4
Amino Acids and Derivatives	Alanine, serine, and glycine	Glycine and Serine Utilization	D-serine permease DsdX	4	-7.25	93.58	29	4
Amino Acids and Derivatives	Alanine, serine, and glycine	Glycine and Serine Utilization	D-serine/D-alanine/glycine transporter	29	-7.03	82.11	31.31	10
Amino Acids and Derivatives	Alanine, serine, and glycine	Glycine and Serine Utilization	Glycerate kinase (EC 2.7.1.31)	116	-5.58	76.01	30.62	74
Amino Acids and Derivatives	Alanine, serine, and glycine	Glycine and Serine Utilization	Glycine cleavage system H protein	1225	-5.96	75.84	30.39	241
Amino Acids and Derivatives	Alanine, serine, and glycine	Glycine and Serine Utilization	Glycine dehydrogenase [decarboxylating] (glycine cleavage system P protein) (EC 1.4.4.2)	3143	-6.98	81.64	30.85	296
Amino Acids and Derivatives	Alanine, serine, and glycine	Glycine and Serine Utilization	Glycine dehydrogenase [decarboxylating] (glycine cleavage system P1 protein) (EC 1.4.4.2)	1275	-6.67	81.64	30.61	133
Amino Acids and Derivatives	Alanine, serine, and glycine	Glycine and Serine Utilization	Glycine dehydrogenase [decarboxylating] (glycine cleavage system P2 protein) (EC 1.4.4.2)	2144	-6.68	80.34	30.48	150
Amino Acids and Derivatives	Alanine, serine, and glycine	Glycine and Serine Utilization	L-serine dehydratase (EC 4.3.1.17)	670	-6.55	82.47	29.98	124
Amino Acids and Derivatives	Alanine, serine, and glycine	Glycine and Serine Utilization	L-serine dehydratase 1 (EC 4.3.1.17)	1	-8	87.88	33	1
Amino Acids and Derivatives	Alanine, serine, and glycine	Glycine and Serine Utilization	L-serine dehydratase, alpha subunit (EC 4.3.1.17)	51	-6.73	79.91	30.9	13
Amino Acids and Derivatives	Alanine, serine, and glycine	Glycine and Serine Utilization	L-serine dehydratase, beta subunit (EC 4.3.1.17)	2	-5	81	27.5	2
Amino Acids and Derivatives	Alanine, serine, and glycine	Glycine and Serine Utilization	Monoamine oxidase (1.4.3.4)	28	-6.45	76.16	30.18	16
Amino Acids and Derivatives	Alanine, serine, and glycine	Glycine and Serine Utilization	Phosphoserine aminotransferase (EC 2.6.1.52)	1987	-6.25	78.74	30.64	255
Amino Acids and Derivatives	Alanine, serine, and glycine	Glycine and Serine Utilization	Phosphoserine phosphatase (EC 3.1.3.3)	539	-6.45	82.47	30.5	167
Amino Acids and Derivatives	Alanine, serine, and glycine	Glycine and Serine Utilization	Serine hydroxymethyltransferase (EC 2.1.2.1)	4227	-6.96	82.37	30.92	557
Amino Acids and Derivatives	Alanine, serine, and glycine	Glycine and Serine Utilization	Serine transporter	6	-6.33	80.11	30.83	5
Amino Acids and Derivatives	Alanine, serine, and glycine	Glycine and Serine Utilization	Seryl-tRNA synthetase (EC 6.1.1.11)	3703	-6.81	81.43	30.61	452
Amino Acids and Derivatives	Alanine, serine, and glycine	Glycine and Serine Utilization	Threonine dehydratase, catabolic (EC 4.3.1.19)	397	-5.5	75.32	30.56	100
Amino Acids and Derivatives	Alanine, serine, and glycine	Glycine cleavage system	Aminomethyltransferase (glycine cleavage system T protein) (EC 2.1.2.10)	1584	-6.23	78.22	30.25	255
Amino Acids and Derivatives	Alanine, serine, and glycine	Glycine cleavage system	Dihydrolipoamide dehydrogenase (EC 1.8.1.4)	1644	-6.42	79.84	30.81	185
Amino Acids and Derivatives	Alanine, serine, and glycine	Glycine cleavage system	Glycine cleavage system H protein	1225	-5.96	75.84	30.39	241
Amino Acids and Derivatives	Alanine, serine, and glycine	Glycine cleavage system	Glycine cleavage system transcriptional activator GcvA	21	-5.48	81.49	29.57	18
Amino Acids and Derivatives	Alanine, serine, and glycine	Glycine cleavage system	Glycine cleavage system transcriptional antiactivator GcvR	126	-6.25	79.24	30.52	17
Amino Acids and Derivatives	Alanine, serine, and glycine	Glycine cleavage system	Glycine dehydrogenase [decarboxylating] (glycine cleavage system P protein) (EC 1.4.4.2)	3143	-6.98	81.64	30.85	296
Amino Acids and Derivatives	Alanine, serine, and glycine	Glycine cleavage system	Glycine dehydrogenase [decarboxylating] (glycine cleavage system P1 protein) (EC 1.4.4.2)	1275	-6.67	81.64	30.61	133
Amino Acids and Derivatives	Alanine, serine, and glycine	Glycine cleavage system	Glycine dehydrogenase [decarboxylating] (glycine cleavage system P2 protein) (EC 1.4.4.2)	2144	-6.68	80.34	30.48	150
Amino Acids and Derivatives	Alanine, serine, and glycine	Glycine cleavage system	Similar to Glycine cleavage system H protein	31	-5.46	73.31	29.81	9
Amino Acids and Derivatives	Alanine, serine, and glycine	Glycine cleavage system	Sodium/glycine symporter GlyP	90	-6.12	76.33	30.77	29
Amino Acids and Derivatives	Alanine, serine, and glycine	Serine Biosynthesis	D-3-phosphoglycerate dehydrogenase (EC 1.1.1.95)	3287	-5.98	78.45	30.8	676
Amino Acids and Derivatives	Alanine, serine, and glycine	Serine Biosynthesis	Phosphoserine aminotransferase (EC 2.6.1.52)	1987	-6.25	78.74	30.64	255
Amino Acids and Derivatives	Alanine, serine, and glycine	Serine Biosynthesis	Phosphoserine aminotransferase, putative (EC 2.6.1.52)	1	-5	62.5	32	1
Amino Acids and Derivatives	Alanine, serine, and glycine	Serine Biosynthesis	Phosphoserine phosphatase (EC 3.1.3.3)	539	-6.45	82.47	30.5	167
Amino Acids and Derivatives	Alanine, serine, and glycine	Serine Biosynthesis	Serine hydroxymethyltransferase (EC 2.1.2.1)	4227	-6.96	82.37	30.92	557
Amino Acids and Derivatives	Arginine; urea cycle, polyamines	Anaerobic Oxidative Degradation of L-Ornithine	2,4-diaminopentanoate dehydrogenase (EC 1.4.1.12)	33	-5.71	75.45	30.58	9
Amino Acids and Derivatives	Arginine; urea cycle, polyamines	Anaerobic Oxidative Degradation of L-Ornithine	2-amino-4-ketopentanoate thiolase, beta subunit	71	-6.58	81.63	30.73	11
Amino Acids and Derivatives	Arginine; urea cycle, polyamines	Anaerobic Oxidative Degradation of L-Ornithine	D-Ornithine 4,5-aminomutase E subunit (EC 5.4.3.5)	115	-7.32	83.73	30.82	12
Amino Acids and Derivatives	Arginine; urea cycle, polyamines	Anaerobic Oxidative Degradation of L-Ornithine	D-Ornithine 4,5-aminomutase S subunit (EC 5.4.3.5)	5	-5.5	78.36	29.25	4
Amino Acids and Derivatives	Arginine; urea cycle, polyamines	Anaerobic Oxidative Degradation of L-Ornithine	Ornithine racemase (EC 5.1.1.12)	9	-5.11	72.14	30.45	4
Amino Acids and Derivatives	Arginine; urea cycle, polyamines	Anaerobic Oxidative Degradation of L-Ornithine	Probable reactivating factor for D-ornithine aminomutase	11	-5.1	73.8	30	7
Amino Acids and Derivatives	Arginine; urea cycle, polyamines	Arginine Biosynthesis extended	Acetylglutamate kinase (EC 2.7.2.8)	1301	-6.46	82.46	30.6	208
Amino Acids and Derivatives	Arginine; urea cycle, polyamines	Arginine Biosynthesis extended	Acetylornithine aminotransferase (EC 2.6.1.11)	2815	-6.2	77.58	30.44	365
Amino Acids and Derivatives	Arginine; urea cycle, polyamines	Arginine Biosynthesis extended	Acetylornithine aminotransferase 1 (EC 2.6.1.11)	10	-5.9	73.82	30.4	1
Amino Acids and Derivatives	Arginine; urea cycle, polyamines	Arginine Biosynthesis extended	Acetylornithine aminotransferase 2 (EC 2.6.1.11)	57	-5.86	76.16	30.59	6
Amino Acids and Derivatives	Arginine; urea cycle, polyamines	Arginine Biosynthesis extended	Acetylornithine aminotransferase, mitochondrial precursor (EC 2.6.1.11) (ACOAT)	3	-5	66.43	29.67	3
Amino Acids and Derivatives	Arginine; urea cycle, polyamines	Arginine Biosynthesis extended	Acetylornithine deacetylase (EC 3.5.1.16)	664	-5.95	76.5	29.94	148
Amino Acids and Derivatives	Arginine; urea cycle, polyamines	Arginine Biosynthesis extended	Arginine pathway regulatory protein ArgR, repressor of arg regulon	28	-5.59	79.5	30.62	18
Amino Acids and Derivatives	Arginine; urea cycle, polyamines	Arginine Biosynthesis extended	Argininosuccinate lyase (EC 4.3.2.1)	2365	-6.52	81.22	30.77	358
Amino Acids and Derivatives	Arginine; urea cycle, polyamines	Arginine Biosynthesis extended	Argininosuccinate synthase (EC 6.3.4.5)	4381	-7.07	82.89	30.69	415
Amino Acids and Derivatives	Arginine; urea cycle, polyamines	Arginine Biosynthesis extended	Glutamate N-acetyltransferase (EC 2.3.1.35)	1099	-6.02	81.68	30.11	193
Amino Acids and Derivatives	Arginine; urea cycle, polyamines	Arginine Biosynthesis extended	N-acetyl-gamma-glutamyl-phosphate reductase (EC 1.2.1.38)	1203	-6.07	79.42	30.23	246
Amino Acids and Derivatives	Arginine; urea cycle, polyamines	Arginine Biosynthesis extended	N-acetylglutamate synthase (EC 2.3.1.1)	1449	-6.16	81.07	30.23	262
Amino Acids and Derivatives	Arginine; urea cycle, polyamines	Arginine Biosynthesis extended	N-acetylornithine carbamoyltransferase (EC 2.1.3.9)	85	-7.53	82.16	31.42	10
Amino Acids and Derivatives	Arginine; urea cycle, polyamines	Arginine Biosynthesis extended	N-succinyl-L,L-diaminopimelate desuccinylase (EC 3.5.1.18)	345	-6.16	79.73	29.73	120
Amino Acids and Derivatives	Arginine; urea cycle, polyamines	Arginine Biosynthesis extended	Ornithine carbamoyltransferase (EC 2.1.3.3)	3323	-6.58	80.28	30.64	463
Amino Acids and Derivatives	Arginine; urea cycle, polyamines	Arginine Biosynthesis extended	Predicted arginine uptake transporter	4	-9.25	91.5	31.5	2
Amino Acids and Derivatives	Arginine; urea cycle, polyamines	Arginine Deiminase Pathway	Arginine deiminase (EC 3.5.3.6)	260	-7.07	82.12	30.23	48
Amino Acids and Derivatives	Arginine; urea cycle, polyamines	Arginine Deiminase Pathway	Arginine pathway regulatory protein ArgR, repressor of arg regulon	28	-5.59	79.5	30.62	18
Amino Acids and Derivatives	Arginine; urea cycle, polyamines	Arginine Deiminase Pathway	Arginine/ornithine antiporter ArcD	173	-6.22	78.77	30.54	47
Amino Acids and Derivatives	Arginine; urea cycle, polyamines	Arginine Deiminase Pathway	Carbamate kinase (EC 2.7.2.2)	468	-5.49	74.72	30.12	118
Amino Acids and Derivatives	Arginine; urea cycle, polyamines	Arginine Deiminase Pathway	Ornithine carbamoyltransferase (EC 2.1.3.3)	3323	-6.58	80.28	30.64	463
Amino Acids and Derivatives	Arginine; urea cycle, polyamines	Arginine and Ornithine Degradation	Agmatinase (EC 3.5.3.11)	382	-5.96	77.21	29.86	111
Amino Acids and Derivatives	Arginine; urea cycle, polyamines	Arginine and Ornithine Degradation	Agmatine deiminase (EC 3.5.3.12)	698	-6.17	76.79	29.59	122
Amino Acids and Derivatives	Arginine; urea cycle, polyamines	Arginine and Ornithine Degradation	Arginase (EC 3.5.3.1)	367	-6.29	78.81	30.3	69
Amino Acids and Derivatives	Arginine; urea cycle, polyamines	Arginine and Ornithine Degradation	Arginine ABC transporter, ATP-binding protein ArtP	3	-5.67	78.09	30	3
Amino Acids and Derivatives	Arginine; urea cycle, polyamines	Arginine and Ornithine Degradation	Arginine ABC transporter, periplasmic arginine-binding protein ArtI	5	-7	84.82	30.25	3
Amino Acids and Derivatives	Arginine; urea cycle, polyamines	Arginine and Ornithine Degradation	Arginine ABC transporter, permease protein ArtQ	4	-6.5	79.9	31.25	4
Amino Acids and Derivatives	Arginine; urea cycle, polyamines	Arginine and Ornithine Degradation	Arginine N-succinyltransferase (EC 2.3.1.109)	118	-7.1	84.19	30.48	13
Amino Acids and Derivatives	Arginine; urea cycle, polyamines	Arginine and Ornithine Degradation	Arginine N-succinyltransferase, alpha subunit (EC 2.3.1.109)	2	-5.5	85.88	25.5	2
Amino Acids and Derivatives	Arginine; urea cycle, polyamines	Arginine and Ornithine Degradation	Arginine decarboxylase (EC 4.1.1.19)	1003	-7.28	83.73	30.68	120
Amino Acids and Derivatives	Arginine; urea cycle, polyamines	Arginine and Ornithine Degradation	Arginine decarboxylase, catabolic (EC 4.1.1.19)	13	-6.12	77.07	30.38	7
Amino Acids and Derivatives	Arginine; urea cycle, polyamines	Arginine and Ornithine Degradation	Arginine deiminase (EC 3.5.3.6)	260	-7.07	82.12	30.23	48
Amino Acids and Derivatives	Arginine; urea cycle, polyamines	Arginine and Ornithine Degradation	Arginine pathway regulatory protein ArgR, repressor of arg regulon	28	-5.59	79.5	30.62	18
Amino Acids and Derivatives	Arginine; urea cycle, polyamines	Arginine and Ornithine Degradation	Arginine permease RocE	3	-6	82.73	29	2
Amino Acids and Derivatives	Arginine; urea cycle, polyamines	Arginine and Ornithine Degradation	Arginine utilization protein RocB	5	-6	75.91	29	4
Amino Acids and Derivatives	Arginine; urea cycle, polyamines	Arginine and Ornithine Degradation	Arginine utilization regulatory protein RocR	244	-6.03	78.99	30.64	22
Amino Acids and Derivatives	Arginine; urea cycle, polyamines	Arginine and Ornithine Degradation	Arginine/agmatine antiporter	6	-5.67	74.63	27.67	4
Amino Acids and Derivatives	Arginine; urea cycle, polyamines	Arginine and Ornithine Degradation	Arginine/ornithine ABC transporter, ATP-binding protein AotP	23	-6.47	81.72	30.79	12
Amino Acids and Derivatives	Arginine; urea cycle, polyamines	Arginine and Ornithine Degradation	Arginine/ornithine ABC transporter, periplasmic arginine/ornithine binding protein	2	-5	80.95	29	2
Amino Acids and Derivatives	Arginine; urea cycle, polyamines	Arginine and Ornithine Degradation	Arginine/ornithine ABC transporter, permease protein AotM	1	-5	73.33	30	1
Amino Acids and Derivatives	Arginine; urea cycle, polyamines	Arginine and Ornithine Degradation	Arginine/ornithine ABC transporter, permease protein AotQ	4	-5	75.92	29.75	4
Amino Acids and Derivatives	Arginine; urea cycle, polyamines	Arginine and Ornithine Degradation	Arginine/ornithine antiporter ArcD	173	-6.22	78.77	30.54	47
Amino Acids and Derivatives	Arginine; urea cycle, polyamines	Arginine and Ornithine Degradation	Biosynthetic arginine decarboxylase (EC 4.1.1.19)	3077	-7.25	83.53	30.84	125
Amino Acids and Derivatives	Arginine; urea cycle, polyamines	Arginine and Ornithine Degradation	Carbamate kinase (EC 2.7.2.2)	468	-5.49	74.72	30.12	118
Amino Acids and Derivatives	Arginine; urea cycle, polyamines	Arginine and Ornithine Degradation	Delta-1-pyrroline-5-carboxylate dehydrogenase (EC 1.5.1.12)	2470	-6.44	79.83	30.45	275
Amino Acids and Derivatives	Arginine; urea cycle, polyamines	Arginine and Ornithine Degradation	Histidine ABC transporter, ATP-binding protein HisP (TC 3.A.1.3.1)	38	-5.92	81.84	30.08	23
Amino Acids and Derivatives	Arginine; urea cycle, polyamines	Arginine and Ornithine Degradation	Histidine ABC transporter, permease protein HisM (TC 3.A.1.3.1)	6	-6.6	79.82	31.8	5
Amino Acids and Derivatives	Arginine; urea cycle, polyamines	Arginine and Ornithine Degradation	Histidine ABC transporter, permease protein HisQ (TC 3.A.1.3.1)	2	-6.5	81.82	30	2
Amino Acids and Derivatives	Arginine; urea cycle, polyamines	Arginine and Ornithine Degradation	Lysine-arginine-ornithine-binding periplasmic protein precursor (TC 3.A.1.3.1)	2	-8	80.31	32.5	2
Amino Acids and Derivatives	Arginine; urea cycle, polyamines	Arginine and Ornithine Degradation	N-carbamoylputrescine amidase (3.5.1.53)	848	-7.31	81.3	30.31	126
Amino Acids and Derivatives	Arginine; urea cycle, polyamines	Arginine and Ornithine Degradation	NADP-specific glutamate dehydrogenase (EC 1.4.1.4)	4455	-7.33	82.89	30.83	342
Amino Acids and Derivatives	Arginine; urea cycle, polyamines	Arginine and Ornithine Degradation	Ornithine aminotransferase (EC 2.6.1.13)	1881	-6.64	79.04	30.75	118
Amino Acids and Derivatives	Arginine; urea cycle, polyamines	Arginine and Ornithine Degradation	Ornithine carbamoyltransferase (EC 2.1.3.3)	3323	-6.58	80.28	30.64	463
Amino Acids and Derivatives	Arginine; urea cycle, polyamines	Arginine and Ornithine Degradation	Ornithine cyclodeaminase (EC 4.3.1.12)	173	-6.33	79.64	30.58	70
Amino Acids and Derivatives	Arginine; urea cycle, polyamines	Arginine and Ornithine Degradation	Ornithine decarboxylase (EC 4.1.1.17)	989	-7.33	84.03	30.66	116
Amino Acids and Derivatives	Arginine; urea cycle, polyamines	Arginine and Ornithine Degradation	Putrescine aminotransferase (EC 2.6.1.82)	109	-5.83	74.73	30.12	14
Amino Acids and Derivatives	Arginine; urea cycle, polyamines	Arginine and Ornithine Degradation	Succinylarginine dihydrolase (EC 3.5.3.23)	10	-5.9	81.55	28.5	6
Amino Acids and Derivatives	Arginine; urea cycle, polyamines	Arginine and Ornithine Degradation	Succinylglutamate desuccinylase (EC 3.5.1.96)	10	-6.45	76.45	30.91	4
Amino Acids and Derivatives	Arginine; urea cycle, polyamines	Arginine and Ornithine Degradation	Succinylglutamic semialdehyde dehydrogenase (EC 1.2.1.71)	11	-6.18	81.86	29.73	10
Amino Acids and Derivatives	Arginine; urea cycle, polyamines	Arginine and Ornithine Degradation	Succinylornithine transaminase (EC 2.6.1.81)	498	-6.54	79.58	30.59	53
Amino Acids and Derivatives	Arginine; urea cycle, polyamines	Cyanophycin Metabolism	Asparagine synthetase [glutamine-hydrolyzing] (EC 6.3.5.4)	4068	-6.26	78.36	30.43	472
Amino Acids and Derivatives	Arginine; urea cycle, polyamines	Cyanophycin Metabolism	Cyanophycin synthase (EC 6.3.2.29)(EC 6.3.2.30)	462	-6.11	78.18	30.54	78
Amino Acids and Derivatives	Arginine; urea cycle, polyamines	Cyanophycin Metabolism	Cyanophycin synthase II	32	-6.69	81.05	30.56	11
Amino Acids and Derivatives	Arginine; urea cycle, polyamines	Cyanophycin Metabolism	Cyanophycin synthetase-like	3	-6	72.24	32	2
Amino Acids and Derivatives	Arginine; urea cycle, polyamines	Cyanophycin Metabolism	Cyanophycinase (EC 3.4.15.6)	122	-6	76.49	30.34	28
Amino Acids and Derivatives	Arginine; urea cycle, polyamines	Cyanophycin Metabolism	Cyanophycinase 2 (EC 3.4.15.6)	2	-6.5	79.96	30.5	2
Amino Acids and Derivatives	Arginine; urea cycle, polyamines	Cyanophycin Metabolism	Isoaspartyl dipeptidase (EC 3.4.19.5)	49	-5.25	72.97	30.23	25
Amino Acids and Derivatives	Arginine; urea cycle, polyamines	Polyamine Metabolism	4-aminobutyraldehyde dehydrogenase (EC 1.2.1.19)	306	-6.98	82.11	30.59	61
Amino Acids and Derivatives	Arginine; urea cycle, polyamines	Polyamine Metabolism	5'-methylthioadenosine nucleosidase (EC 3.2.2.16)	21	-5.48	75.13	30.76	14
Amino Acids and Derivatives	Arginine; urea cycle, polyamines	Polyamine Metabolism	ABC transporter, periplasmic spermidine putrescine-binding protein PotD (TC 3.A.1.11.1)	861	-6.59	77.7	30.32	142
Amino Acids and Derivatives	Arginine; urea cycle, polyamines	Polyamine Metabolism	Agmatinase (EC 3.5.3.11)	382	-5.96	77.21	29.86	111
Amino Acids and Derivatives	Arginine; urea cycle, polyamines	Polyamine Metabolism	Agmatine deiminase (EC 3.5.3.12)	698	-6.17	76.79	29.59	122
Amino Acids and Derivatives	Arginine; urea cycle, polyamines	Polyamine Metabolism	Agmatine/putrescine antiporter, associated with agmatine catabolism	32	-6.65	76.7	30.48	8
Amino Acids and Derivatives	Arginine; urea cycle, polyamines	Polyamine Metabolism	Arginine decarboxylase (EC 4.1.1.19)	1003	-7.28	83.73	30.68	120
Amino Acids and Derivatives	Arginine; urea cycle, polyamines	Polyamine Metabolism	Arginine decarboxylase, catabolic (EC 4.1.1.19)	13	-6.12	77.07	30.38	7
Amino Acids and Derivatives	Arginine; urea cycle, polyamines	Polyamine Metabolism	Arginine/agmatine antiporter	6	-5.67	74.63	27.67	4
Amino Acids and Derivatives	Arginine; urea cycle, polyamines	Polyamine Metabolism	Arginine/ornithine antiporter	173	-6.22	78.77	30.54	47
Amino Acids and Derivatives	Arginine; urea cycle, polyamines	Polyamine Metabolism	Arginine/ornithine antiporter ArcD	173	-6.22	78.77	30.54	47
Amino Acids and Derivatives	Arginine; urea cycle, polyamines	Polyamine Metabolism	Biosynthetic arginine decarboxylase (EC 4.1.1.19)	3077	-7.25	83.53	30.84	125
Amino Acids and Derivatives	Arginine; urea cycle, polyamines	Polyamine Metabolism	Carbamate kinase (EC 2.7.2.2)	468	-5.49	74.72	30.12	118
Amino Acids and Derivatives	Arginine; urea cycle, polyamines	Polyamine Metabolism	Carboxynorspermidine decarboxylase, putative (EC 4.1.1.-)	142	-6.2	76.2	30.21	12
Amino Acids and Derivatives	Arginine; urea cycle, polyamines	Polyamine Metabolism	Carboxynorspermidine dehydrogenase, putative (EC 1.1.1.-)	208	-8.12	83.52	31	5
Amino Acids and Derivatives	Arginine; urea cycle, polyamines	Polyamine Metabolism	N-carbamoylputrescine amidase (3.5.1.53)	848	-7.31	81.3	30.31	126
Amino Acids and Derivatives	Arginine; urea cycle, polyamines	Polyamine Metabolism	Ornithine decarboxylase (EC 4.1.1.17)	989	-7.33	84.03	30.66	116
Amino Acids and Derivatives	Arginine; urea cycle, polyamines	Polyamine Metabolism	Probable two-component sensor, near polyamine transporter	15	-5.15	73.25	31.23	9
Amino Acids and Derivatives	Arginine; urea cycle, polyamines	Polyamine Metabolism	Putative GntR-family regulatory protein and aminotransferase near polyamine transporter	4	-6	72.66	31.25	3
Amino Acids and Derivatives	Arginine; urea cycle, polyamines	Polyamine Metabolism	Putrescine ABC transporter putrescine-binding protein PotF (TC 3.A.1.11.2)	320	-6.35	77.75	30.34	93
Amino Acids and Derivatives	Arginine; urea cycle, polyamines	Polyamine Metabolism	Putrescine carbamoyltransferase (EC 2.1.3.6)	87	-6.57	79.3	30.65	6
Amino Acids and Derivatives	Arginine; urea cycle, polyamines	Polyamine Metabolism	Putrescine transport ATP-binding protein PotA (TC 3.A.1.11.1)	1216	-6.37	79.72	30.87	253
Amino Acids and Derivatives	Arginine; urea cycle, polyamines	Polyamine Metabolism	Putrescine transport ATP-binding protein PotG (TC 3.A.1.11.2)	414	-6.39	80.62	30.59	102
Amino Acids and Derivatives	Arginine; urea cycle, polyamines	Polyamine Metabolism	Putrescine transport system permease protein PotH (TC 3.A.1.11.2)	275	-6.41	79.81	30.59	88
Amino Acids and Derivatives	Arginine; urea cycle, polyamines	Polyamine Metabolism	Putrescine transport system permease protein PotI (TC 3.A.1.11.2)	166	-6	79.69	30.61	61
Amino Acids and Derivatives	Arginine; urea cycle, polyamines	Polyamine Metabolism	Putrescine-ornithine antiporter	2	-5	73.08	31.5	1
Amino Acids and Derivatives	Arginine; urea cycle, polyamines	Polyamine Metabolism	Putrescine/proton symporter, putrescine/ornithine antiporter PotE	14	-6.69	85.2	30.46	6
Amino Acids and Derivatives	Arginine; urea cycle, polyamines	Polyamine Metabolism	S-adenosylmethionine decarboxylase proenzyme (EC 4.1.1.50), prokaryotic class 1A	39	-7.14	83.45	30.97	23
Amino Acids and Derivatives	Arginine; urea cycle, polyamines	Polyamine Metabolism	S-adenosylmethionine decarboxylase proenzyme (EC 4.1.1.50), prokaryotic class 1B	137	-6.69	79.36	29.09	52
Amino Acids and Derivatives	Arginine; urea cycle, polyamines	Polyamine Metabolism	Spermidine N1-acetyltransferase (EC 2.3.1.57)	13	-5.31	70.16	29.77	4
Amino Acids and Derivatives	Arginine; urea cycle, polyamines	Polyamine Metabolism	Spermidine Putrescine ABC transporter permease component PotB (TC 3.A.1.11.1)	564	-6.04	76.97	30.47	128
Amino Acids and Derivatives	Arginine; urea cycle, polyamines	Polyamine Metabolism	Spermidine Putrescine ABC transporter permease component potC (TC_3.A.1.11.1)	627	-6.26	79.61	30.82	122
Amino Acids and Derivatives	Arginine; urea cycle, polyamines	Polyamine Metabolism	Spermidine synthase (EC 2.5.1.16)	456	-6.03	77.37	30.16	103
Amino Acids and Derivatives	Arginine; urea cycle, polyamines	Polyamine Metabolism	Transcriptional regulator, MerR family, near polyamine transporter	5	-5	74.24	31	5
Amino Acids and Derivatives	Arginine; urea cycle, polyamines	Polyamine Metabolism	Transcriptional regulator, luxR family, associated with agmatine catabolism	1	-6	100	25	1
Amino Acids and Derivatives	Arginine; urea cycle, polyamines	Putrescine utilization pathways	4-aminobutyraldehyde dehydrogenase (EC 1.2.1.19)	306	-6.98	82.11	30.59	61
Amino Acids and Derivatives	Arginine; urea cycle, polyamines	Putrescine utilization pathways	Gamma-aminobutyrate:alpha-ketoglutarate aminotransferase (EC 2.6.1.19)	410	-6.1	77.55	30.12	122
Amino Acids and Derivatives	Arginine; urea cycle, polyamines	Putrescine utilization pathways	Gamma-glutamyl-GABA hydrolase (EC 3.5.1.94)	25	-5.62	73.53	30.62	13
Amino Acids and Derivatives	Arginine; urea cycle, polyamines	Putrescine utilization pathways	Gamma-glutamyl-aminobutyraldehyde dehydrogenase (EC 1.2.1.-)	51	-6.29	79.85	30.67	19
Amino Acids and Derivatives	Arginine; urea cycle, polyamines	Putrescine utilization pathways	Gamma-glutamyl-putrescine oxidase (EC1.4.3.-)	12	-6	76.8	29.92	2
Amino Acids and Derivatives	Arginine; urea cycle, polyamines	Putrescine utilization pathways	Gamma-glutamyl-putrescine synthetase (EC 6.3.1.11)	58	-6.98	80.69	30.51	18
Amino Acids and Derivatives	Arginine; urea cycle, polyamines	Putrescine utilization pathways	Glycine/D-amino acid oxidase (deaminating) in putrescine utilization cluster	6	-6.2	72.67	31.4	4
Amino Acids and Derivatives	Arginine; urea cycle, polyamines	Putrescine utilization pathways	Monoamine/putrescine oxidase (EC 1.4.3.10)	1	-8	90.32	31	1
Amino Acids and Derivatives	Arginine; urea cycle, polyamines	Putrescine utilization pathways	Putative oxidoreductase in putrescine utilization cluster	27	-5.74	76.02	29.87	9
Amino Acids and Derivatives	Arginine; urea cycle, polyamines	Putrescine utilization pathways	Putrescine aminotransferase (EC 2.6.1.82)	109	-5.83	74.73	30.12	14
Amino Acids and Derivatives	Arginine; urea cycle, polyamines	Putrescine utilization pathways	Putrescine importer	2	-6.5	71.88	32	2
Amino Acids and Derivatives	Arginine; urea cycle, polyamines	Putrescine utilization pathways	Putrescine utilization regulator	1	-6	86.67	30	1
Amino Acids and Derivatives	Arginine; urea cycle, polyamines	Putrescine utilization pathways	Similar to gamma-glutamyl-putrescine oxidase	2	-7	81.32	30	2
Amino Acids and Derivatives	Arginine; urea cycle, polyamines	Urea carboxylase and Allophanate hydrolase cluster	Allophanate hydrolase (EC 3.5.1.54)	48	-6.19	81.09	29.38	28
Amino Acids and Derivatives	Arginine; urea cycle, polyamines	Urea carboxylase and Allophanate hydrolase cluster	Allophanate hydrolase 2 subunit 1 (EC 3.5.1.54)	249	-6.36	78.07	30.14	90
Amino Acids and Derivatives	Arginine; urea cycle, polyamines	Urea carboxylase and Allophanate hydrolase cluster	Allophanate hydrolase 2 subunit 2 (EC 3.5.1.54)	234	-6.28	78.65	30.48	84
Amino Acids and Derivatives	Arginine; urea cycle, polyamines	Urea carboxylase and Allophanate hydrolase cluster	Partial urea carboxylase (EC 6.3.4.6)	2	-5.5	90	24.5	1
Amino Acids and Derivatives	Arginine; urea cycle, polyamines	Urea carboxylase and Allophanate hydrolase cluster	Urea carboxylase (EC 6.3.4.6)	180	-6.55	80.65	30.14	51
Amino Acids and Derivatives	Arginine; urea cycle, polyamines	Urea carboxylase and Allophanate hydrolase cluster	Urea carboxylase (EC 6.3.4.6) without Allophanate hydrolase 2 domains	6	-5.17	73.5	30.5	5
Amino Acids and Derivatives	Arginine; urea cycle, polyamines	Urea decomposition	Allophanate hydrolase (EC 3.5.1.54)	48	-6.19	81.09	29.38	28
Amino Acids and Derivatives	Arginine; urea cycle, polyamines	Urea decomposition	Eukaryotic-type low-affinity urea transporter	11	-5	70.27	29.91	3
Amino Acids and Derivatives	Arginine; urea cycle, polyamines	Urea decomposition	HupE-UreJ family metal transporter	46	-5.93	74.47	30.35	18
Amino Acids and Derivatives	Arginine; urea cycle, polyamines	Urea decomposition	Nickel transporter UreH	2	-6.5	84.97	30.5	2
Amino Acids and Derivatives	Arginine; urea cycle, polyamines	Urea decomposition	Partial urea carboxylase (EC 6.3.4.6)	2	-5.5	90	24.5	1
Amino Acids and Derivatives	Arginine; urea cycle, polyamines	Urea decomposition	Urea ABC transporter, ATPase protein UrtD	288	-6.34	83.28	30.33	87
Amino Acids and Derivatives	Arginine; urea cycle, polyamines	Urea decomposition	Urea ABC transporter, ATPase protein UrtE	155	-6.07	80.72	30.45	68
Amino Acids and Derivatives	Arginine; urea cycle, polyamines	Urea decomposition	Urea ABC transporter, permease protein UrtB	201	-6.83	84.31	30.81	67
Amino Acids and Derivatives	Arginine; urea cycle, polyamines	Urea decomposition	Urea ABC transporter, permease protein UrtC	236	-7.68	85.61	30.84	73
Amino Acids and Derivatives	Arginine; urea cycle, polyamines	Urea decomposition	Urea ABC transporter, urea binding protein	388	-7.85	88.44	30.77	103
Amino Acids and Derivatives	Arginine; urea cycle, polyamines	Urea decomposition	Urea carboxylase (EC 6.3.4.6)	180	-6.55	80.65	30.14	51
Amino Acids and Derivatives	Arginine; urea cycle, polyamines	Urea decomposition	Urea carboxylase-related ABC transporter, ATPase protein	126	-5.88	77.77	30.17	42
Amino Acids and Derivatives	Arginine; urea cycle, polyamines	Urea decomposition	Urea carboxylase-related ABC transporter, periplasmic substrate-binding protein	65	-6.42	76.87	30.86	32
Amino Acids and Derivatives	Arginine; urea cycle, polyamines	Urea decomposition	Urea carboxylase-related ABC transporter, permease protein	55	-6.38	82.02	30.21	27
Amino Acids and Derivatives	Arginine; urea cycle, polyamines	Urea decomposition	Urea carboxylase-related amino acid permease	6	-6.5	81.58	30.5	4
Amino Acids and Derivatives	Arginine; urea cycle, polyamines	Urea decomposition	Urea carboxylase-related aminomethyltransferase (EC 2.1.2.10)	69	-6.71	81.83	29.95	38
Amino Acids and Derivatives	Arginine; urea cycle, polyamines	Urea decomposition	Urease accessory protein UreD	13	-6.64	79.96	30.07	11
Amino Acids and Derivatives	Arginine; urea cycle, polyamines	Urea decomposition	Urease accessory protein UreE	20	-7.15	85.42	30.05	12
Amino Acids and Derivatives	Arginine; urea cycle, polyamines	Urea decomposition	Urease accessory protein UreF	16	-6	81.32	30.21	13
Amino Acids and Derivatives	Arginine; urea cycle, polyamines	Urea decomposition	Urease accessory protein UreG	139	-7.14	87	30.59	60
Amino Acids and Derivatives	Arginine; urea cycle, polyamines	Urea decomposition	Urease alpha subunit (EC 3.5.1.5)	482	-7.63	87.02	30.49	140
Amino Acids and Derivatives	Arginine; urea cycle, polyamines	Urea decomposition	Urease beta subunit (EC 3.5.1.5)	50	-6.7	85.33	29.91	34
Amino Acids and Derivatives	Arginine; urea cycle, polyamines	Urea decomposition	Urease gamma subunit (EC 3.5.1.5)	48	-6.22	84.37	29.68	39
Amino Acids and Derivatives	Arginine; urea cycle, polyamines	Urease subunits	Urease accessory protein UreD	13	-6.64	79.96	30.07	11
Amino Acids and Derivatives	Arginine; urea cycle, polyamines	Urease subunits	Urease accessory protein UreE	20	-7.15	85.42	30.05	12
Amino Acids and Derivatives	Arginine; urea cycle, polyamines	Urease subunits	Urease accessory protein UreF	16	-6	81.32	30.21	13
Amino Acids and Derivatives	Arginine; urea cycle, polyamines	Urease subunits	Urease accessory protein UreG	139	-7.14	87	30.59	60
Amino Acids and Derivatives	Arginine; urea cycle, polyamines	Urease subunits	Urease alpha subunit (EC 3.5.1.5)	482	-7.63	87.02	30.49	140
Amino Acids and Derivatives	Arginine; urea cycle, polyamines	Urease subunits	Urease beta subunit (EC 3.5.1.5)	50	-6.7	85.33	29.91	34
Amino Acids and Derivatives	Arginine; urea cycle, polyamines	Urease subunits	Urease gamma subunit (EC 3.5.1.5)	48	-6.22	84.37	29.68	39
Amino Acids and Derivatives	Aromatic amino acids and derivatives	Aromatic amino acid degradation	2,4-dihydroxyhept-2-ene-1,7-dioic acid aldolase (EC 4.1.2.-)	120	-5.98	76.96	30.68	53
Amino Acids and Derivatives	Aromatic amino acids and derivatives	Aromatic amino acid degradation	2-hydroxyhepta-2,4-diene-1,7-dioate isomerase (EC 5.3.3.-)	171	-6.37	78.07	30.13	69
Amino Acids and Derivatives	Aromatic amino acids and derivatives	Aromatic amino acid degradation	2-oxo-hepta-3-ene-1,7-dioic acid hydratase (EC 4.2.-.-)	21	-6.58	82.4	29.95	14
Amino Acids and Derivatives	Aromatic amino acids and derivatives	Aromatic amino acid degradation	3,4-dihydroxyphenylacetate 2,3-dioxygenase (EC 1.13.11.15)	37	-7.12	80.31	29.92	9
Amino Acids and Derivatives	Aromatic amino acids and derivatives	Aromatic amino acid degradation	4-hydroxyphenylpyruvate dioxygenase (EC 1.13.11.27)	1285	-7.07	82.19	30.63	155
Amino Acids and Derivatives	Aromatic amino acids and derivatives	Aromatic amino acid degradation	5-carboxymethyl-2-hydroxymuconate delta-isomerase (EC 5.3.3.10)	244	-6.42	78.44	30.17	24
Amino Acids and Derivatives	Aromatic amino acids and derivatives	Aromatic amino acid degradation	5-carboxymethyl-2-hydroxymuconate semialdehyde dehydrogenase (EC 1.2.1.60)	193	-6.75	81.88	30.25	52
Amino Acids and Derivatives	Aromatic amino acids and derivatives	Aromatic amino acid degradation	5-carboxymethyl-2-oxo-hex-3- ene-1,7-dioate decarboxylase (EC 4.1.1.68)	163	-6.36	78.33	30.02	66
Amino Acids and Derivatives	Aromatic amino acids and derivatives	Aromatic amino acid degradation	5-oxopent-3-ene-1,2,5-tricarboxylate decarboxylase.	58	-6.81	79.16	30.49	11
Amino Acids and Derivatives	Aromatic amino acids and derivatives	Aromatic amino acid degradation	Anthranilate dioxygenase reductase	7	-5.29	74.94	30.14	2
Amino Acids and Derivatives	Aromatic amino acids and derivatives	Aromatic amino acid degradation	Aromatic amino acid transport protein AroP	14	-6.43	86.3	29	10
Amino Acids and Derivatives	Aromatic amino acids and derivatives	Aromatic amino acid degradation	Aromatic ring-opening dioxygenase	6	-5.5	70.98	29.83	5
Amino Acids and Derivatives	Aromatic amino acids and derivatives	Aromatic amino acid degradation	Aromatic-L-amino-acid decarboxylase (EC 4.1.1.28)	749	-6.56	78.32	30.2	59
Amino Acids and Derivatives	Aromatic amino acids and derivatives	Aromatic amino acid degradation	Indoleacetamide hydrolase (EC 3.5.1.-)	16	-5.8	76.11	30.67	12
Amino Acids and Derivatives	Aromatic amino acids and derivatives	Aromatic amino acid degradation	Kynurenine formamidase, bacterial (EC 3.5.1.9)	142	-6.3	77.78	30.55	25
Amino Acids and Derivatives	Aromatic amino acids and derivatives	Aromatic amino acid degradation	Phenylalanine hydroxylase transcriptional activator PhhR	6	-5	73.19	28.83	4
Amino Acids and Derivatives	Aromatic amino acids and derivatives	Aromatic amino acid degradation	Phenylalanine-4-hydroxylase (EC 1.14.16.1)	394	-6.75	82.41	29.9	59
Amino Acids and Derivatives	Aromatic amino acids and derivatives	Aromatic amino acid degradation	Phenylalanine-specific permease	3	-6.67	76.59	30.33	2
Amino Acids and Derivatives	Aromatic amino acids and derivatives	Aromatic amino acid degradation	Predicted 2-keto-4-pentenoate hydratase/2-oxohepta-3-ene-1,7-dioic acid hydratase	202	-5.94	74.92	30.54	32
Amino Acids and Derivatives	Aromatic amino acids and derivatives	Aromatic amino acid degradation	Putative 2,4-dihydroxyhept-2-ene-1,7-dioic acid aldolase	17	-6.46	80.6	30.15	5
Amino Acids and Derivatives	Aromatic amino acids and derivatives	Aromatic amino acid degradation	Putative 5-carboxymethyl-2-hydroxymuconate semialdehyde dehydrogenase oxidoreductase protein (EC 1.2.1.60)	18	-6.88	82.22	30.59	8
Amino Acids and Derivatives	Aromatic amino acids and derivatives	Aromatic amino acid degradation	Putative fumarylacetoacetate (FAA) hydrolase	12	-6.3	75.86	29.5	8
Amino Acids and Derivatives	Aromatic amino acids and derivatives	Aromatic amino acid degradation	Tryptophan 2,3-dioxygenase (EC 1.13.11.11)	288	-6.32	79.33	30.26	69
Amino Acids and Derivatives	Aromatic amino acids and derivatives	Aromatic amino acid degradation	Tryptophan 2-monooxygenase (EC 1.13.12.3)	169	-7.15	81.55	30.69	9
Amino Acids and Derivatives	Aromatic amino acids and derivatives	Aromatic amino acid degradation	Tryptophanase (EC 4.1.99.1)	2743	-6.16	78.87	30.49	82
Amino Acids and Derivatives	Aromatic amino acids and derivatives	Aromatic amino acid interconversions with aryl acids	Amino acid-binding ACT	375	-5.77	80.09	30.68	49
Amino Acids and Derivatives	Aromatic amino acids and derivatives	Aromatic amino acid interconversions with aryl acids	Indolepyruvate ferredoxin oxidoreductase, alpha and beta subunits	605	-6.73	81.59	30.26	111
Amino Acids and Derivatives	Aromatic amino acids and derivatives	Aromatic amino acid interconversions with aryl acids	Indolepyruvate ferredoxin oxidoreductase, alpha and beta subunits like	27	-6.56	81.91	30.7	5
Amino Acids and Derivatives	Aromatic amino acids and derivatives	Aromatic amino acid interconversions with aryl acids	Indolepyruvate oxidoreductase subunit IorA (EC 1.2.7.8)	2146	-6.49	80.6	30.44	133
Amino Acids and Derivatives	Aromatic amino acids and derivatives	Aromatic amino acid interconversions with aryl acids	Indolepyruvate oxidoreductase subunit IorA-like (EC 1.2.7.8)	2	-6	89.39	28.5	1
Amino Acids and Derivatives	Aromatic amino acids and derivatives	Aromatic amino acid interconversions with aryl acids	Indolepyruvate oxidoreductase subunit IorB (EC 1.2.7.8)	534	-6.12	79.21	30.84	62
Amino Acids and Derivatives	Aromatic amino acids and derivatives	Aromatic amino acid interconversions with aryl acids	Phenylacetate-coenzyme A ligase (EC 6.2.1.30)	4452	-6.75	81.3	30.6	288
Amino Acids and Derivatives	Aromatic amino acids and derivatives	Bacilysin biosynthesis	Bacilysin biosynthesis oxidoreductase BacC	3	-5	71.84	29.67	2
Amino Acids and Derivatives	Aromatic amino acids and derivatives	Chorismate: Intermediate for synthesis of Tryptophan, PAPA antibiotics, PABA, 3-hydroxyanthranilate and more.	2-Amino-2-deoxy-isochorismate synthase (EC 4.1.3.-)	7	-5.86	82.02	29.14	3
Amino Acids and Derivatives	Aromatic amino acids and derivatives	Chorismate: Intermediate for synthesis of Tryptophan, PAPA antibiotics, PABA, 3-hydroxyanthranilate and more.	2-keto-3-deoxy-D-arabino-heptulosonate-7-phosphate synthase II PhzC (EC 2.5.1.54)	13	-6.08	81.41	27.92	2
Amino Acids and Derivatives	Aromatic amino acids and derivatives	Chorismate: Intermediate for synthesis of Tryptophan, PAPA antibiotics, PABA, 3-hydroxyanthranilate and more.	Aminodeoxychorismate lyase (EC 4.1.3.38)	257	-5.56	75.73	30.42	82
Amino Acids and Derivatives	Aromatic amino acids and derivatives	Chorismate: Intermediate for synthesis of Tryptophan, PAPA antibiotics, PABA, 3-hydroxyanthranilate and more.	Anthranilate phosphoribosyltransferase (EC 2.4.2.18)	1266	-6.38	81.28	30.55	206
Amino Acids and Derivatives	Aromatic amino acids and derivatives	Chorismate: Intermediate for synthesis of Tryptophan, PAPA antibiotics, PABA, 3-hydroxyanthranilate and more.	Anthranilate synthase, amidotransferase component (EC 4.1.3.27)	1340	-6.41	79.69	30.11	265
Amino Acids and Derivatives	Aromatic amino acids and derivatives	Chorismate: Intermediate for synthesis of Tryptophan, PAPA antibiotics, PABA, 3-hydroxyanthranilate and more.	Anthranilate synthase, aminase component (EC 4.1.3.27)	2363	-6.37	81.28	30.52	309
Amino Acids and Derivatives	Aromatic amino acids and derivatives	Chorismate: Intermediate for synthesis of Tryptophan, PAPA antibiotics, PABA, 3-hydroxyanthranilate and more.	Indole-3-glycerol phosphate synthase (EC 4.1.1.48)	574	-5.71	78.62	30.76	187
Amino Acids and Derivatives	Aromatic amino acids and derivatives	Chorismate: Intermediate for synthesis of Tryptophan, PAPA antibiotics, PABA, 3-hydroxyanthranilate and more.	Isochorismatase (EC 3.3.2.1)	495	-5.9	77.87	30.15	126
Amino Acids and Derivatives	Aromatic amino acids and derivatives	Chorismate: Intermediate for synthesis of Tryptophan, PAPA antibiotics, PABA, 3-hydroxyanthranilate and more.	Isochorismate synthase (EC 5.4.4.2)	20	-5.76	79.9	29.95	12
Amino Acids and Derivatives	Aromatic amino acids and derivatives	Chorismate: Intermediate for synthesis of Tryptophan, PAPA antibiotics, PABA, 3-hydroxyanthranilate and more.	Para-aminobenzoate synthase, amidotransferase component (EC 2.6.1.85)	1096	-6.47	79.75	30.12	221
Amino Acids and Derivatives	Aromatic amino acids and derivatives	Chorismate: Intermediate for synthesis of Tryptophan, PAPA antibiotics, PABA, 3-hydroxyanthranilate and more.	Para-aminobenzoate synthase, aminase component (EC 2.6.1.85)	684	-5.65	76.54	30.46	210
Amino Acids and Derivatives	Aromatic amino acids and derivatives	Chorismate: Intermediate for synthesis of Tryptophan, PAPA antibiotics, PABA, 3-hydroxyanthranilate and more.	Phosphoribosylanthranilate isomerase (EC 5.3.1.24)	267	-5.33	75.4	30.19	115
Amino Acids and Derivatives	Aromatic amino acids and derivatives	Chorismate: Intermediate for synthesis of Tryptophan, PAPA antibiotics, PABA, 3-hydroxyanthranilate and more.	Phosphoribosylformimino-5-aminoimidazole carboxamide ribotide isomerase (EC 5.3.1.16)	912	-6.21	80.4	30.37	164
Amino Acids and Derivatives	Aromatic amino acids and derivatives	Chorismate: Intermediate for synthesis of Tryptophan, PAPA antibiotics, PABA, 3-hydroxyanthranilate and more.	Tryptophan synthase alpha chain (EC 4.2.1.20)	635	-5.84	76.92	30.58	190
Amino Acids and Derivatives	Aromatic amino acids and derivatives	Chorismate: Intermediate for synthesis of Tryptophan, PAPA antibiotics, PABA, 3-hydroxyanthranilate and more.	Tryptophan synthase beta chain (EC 4.2.1.20)	3950	-7.05	83.05	30.7	432
Amino Acids and Derivatives	Aromatic amino acids and derivatives	Chorismate: Intermediate for synthesis of Tryptophan, PAPA antibiotics, PABA, 3-hydroxyanthranilate and more.	Tryptophan synthase beta chain like (EC 4.2.1.20)	3583	-6.84	81	30.58	161
Amino Acids and Derivatives	Aromatic amino acids and derivatives	Chorismate Synthesis	2-amino-3,7-dideoxy-D-threo-hept-6-ulosonate synthase (EC 2.5.1.-)	82	-6.14	78.15	30.62	33
Amino Acids and Derivatives	Aromatic amino acids and derivatives	Chorismate Synthesis	2-keto-3-deoxy-D-arabino-heptulosonate-7-phosphate synthase I alpha (EC 2.5.1.54)	1247	-6.84	81.78	30.61	203
Amino Acids and Derivatives	Aromatic amino acids and derivatives	Chorismate Synthesis	2-keto-3-deoxy-D-arabino-heptulosonate-7-phosphate synthase I beta (EC 2.5.1.54)	2955	-6.38	80.42	30.75	239
Amino Acids and Derivatives	Aromatic amino acids and derivatives	Chorismate Synthesis	2-keto-3-deoxy-D-arabino-heptulosonate-7-phosphate synthase II (EC 2.5.1.54)	355	-6.35	78.89	30.27	98
Amino Acids and Derivatives	Aromatic amino acids and derivatives	Chorismate Synthesis	3,7-dideoxy-D-threo-hepto-2, 6-diulosonate synthase (EC 4.2.3.-)	41	-7	83.11	31	16
Amino Acids and Derivatives	Aromatic amino acids and derivatives	Chorismate Synthesis	3-dehydroquinate dehydratase I (EC 4.2.1.10)	47	-6.22	79.56	30.31	11
Amino Acids and Derivatives	Aromatic amino acids and derivatives	Chorismate Synthesis	3-dehydroquinate dehydratase II (EC 4.2.1.10)	855	-6.06	77.94	30.53	220
Amino Acids and Derivatives	Aromatic amino acids and derivatives	Chorismate Synthesis	3-dehydroquinate synthase (EC 4.2.3.4)	1114	-6.27	79.18	30.48	306
Amino Acids and Derivatives	Aromatic amino acids and derivatives	Chorismate Synthesis	5-Enolpyruvylshikimate-3-phosphate synthase (EC 2.5.1.19)	1027	-5.77	78.53	30.65	244
Amino Acids and Derivatives	Aromatic amino acids and derivatives	Chorismate Synthesis	Arogenate dehydrogenase (EC 1.3.1.43)	10	-5.5	75.97	29	7
Amino Acids and Derivatives	Aromatic amino acids and derivatives	Chorismate Synthesis	Chorismate mutase I (EC 5.4.99.5)	1294	-6.14	78.31	30.58	161
Amino Acids and Derivatives	Aromatic amino acids and derivatives	Chorismate Synthesis	Chorismate mutase II (EC 5.4.99.5)	78	-6.38	79.47	30.17	16
Amino Acids and Derivatives	Aromatic amino acids and derivatives	Chorismate Synthesis	Chorismate synthase (EC 4.2.3.5)	1627	-6.27	79.64	30.45	357
Amino Acids and Derivatives	Aromatic amino acids and derivatives	Chorismate Synthesis	Cyclohexadienyl dehydrogenase (EC 1.3.1.12)(EC 1.3.1.43)	177	-6.02	80.55	30.16	67
Amino Acids and Derivatives	Aromatic amino acids and derivatives	Chorismate Synthesis	Prephenate and/or arogenate dehydrogenase (unknown specificity) (EC 1.3.1.12)(EC 1.3.1.43)	245	-6.28	79.5	30.59	41
Amino Acids and Derivatives	Aromatic amino acids and derivatives	Chorismate Synthesis	Prephenate dehydratase (EC 4.2.1.51)	934	-6.07	78.74	30.44	157
Amino Acids and Derivatives	Aromatic amino acids and derivatives	Chorismate Synthesis	Prephenate dehydrogenase (EC 1.3.1.12)	5	-7.4	87.99	30	2
Amino Acids and Derivatives	Aromatic amino acids and derivatives	Chorismate Synthesis	Quinate/shikimate 5-dehydrogenase I delta (EC 1.1.1.25)	12	-5.25	77.87	30.33	12
Amino Acids and Derivatives	Aromatic amino acids and derivatives	Chorismate Synthesis	Quinate/shikimate dehydrogenase [Pyrroloquinoline-quinone] (EC 1.1.99.25)	7	-6	72.09	30.5	3
Amino Acids and Derivatives	Aromatic amino acids and derivatives	Chorismate Synthesis	Shikimate 5-dehydrogenase I alpha (EC 1.1.1.25)	409	-5.55	75.47	30.07	150
Amino Acids and Derivatives	Aromatic amino acids and derivatives	Chorismate Synthesis	Shikimate 5-dehydrogenase I gamma (EC 1.1.1.25)	7	-6.83	80.88	31.5	5
Amino Acids and Derivatives	Aromatic amino acids and derivatives	Chorismate Synthesis	Shikimate kinase I (EC 2.7.1.71)	164	-5.69	75.79	30.65	86
Amino Acids and Derivatives	Aromatic amino acids and derivatives	Chorismate Synthesis	Shikimate kinase II (EC 2.7.1.71)	5	-5.8	82.56	29.4	4
Amino Acids and Derivatives	Aromatic amino acids and derivatives	Chorismate Synthesis	Shikimate/quinate 5-dehydrogenase I beta (EC 1.1.1.282)	21	-5.61	79.8	29.67	11
Amino Acids and Derivatives	Aromatic amino acids and derivatives	Common Pathway For Synthesis of Aromatic Compounds (DAHP synthase to chorismate)	2-amino-3,7-dideoxy-D-threo-hept-6-ulosonate synthase (EC 2.5.1.-)	82	-6.14	78.15	30.62	33
Amino Acids and Derivatives	Aromatic amino acids and derivatives	Common Pathway For Synthesis of Aromatic Compounds (DAHP synthase to chorismate)	2-keto-3-deoxy-D-arabino-heptulosonate-7-phosphate synthase I alpha (EC 2.5.1.54)	1247	-6.84	81.78	30.61	203
Amino Acids and Derivatives	Aromatic amino acids and derivatives	Common Pathway For Synthesis of Aromatic Compounds (DAHP synthase to chorismate)	2-keto-3-deoxy-D-arabino-heptulosonate-7-phosphate synthase I beta (EC 2.5.1.54)	2955	-6.38	80.42	30.75	239
Amino Acids and Derivatives	Aromatic amino acids and derivatives	Common Pathway For Synthesis of Aromatic Compounds (DAHP synthase to chorismate)	2-keto-3-deoxy-D-arabino-heptulosonate-7-phosphate synthase II (EC 2.5.1.54)	355	-6.35	78.89	30.27	98
Amino Acids and Derivatives	Aromatic amino acids and derivatives	Common Pathway For Synthesis of Aromatic Compounds (DAHP synthase to chorismate)	3,7-dideoxy-D-threo-hepto-2, 6-diulosonate synthase (EC 4.2.3.-)	41	-7	83.11	31	16
Amino Acids and Derivatives	Aromatic amino acids and derivatives	Common Pathway For Synthesis of Aromatic Compounds (DAHP synthase to chorismate)	3-dehydroquinate dehydratase I (EC 4.2.1.10)	47	-6.22	79.56	30.31	11
Amino Acids and Derivatives	Aromatic amino acids and derivatives	Common Pathway For Synthesis of Aromatic Compounds (DAHP synthase to chorismate)	3-dehydroquinate dehydratase II (EC 4.2.1.10)	855	-6.06	77.94	30.53	220
Amino Acids and Derivatives	Aromatic amino acids and derivatives	Common Pathway For Synthesis of Aromatic Compounds (DAHP synthase to chorismate)	3-dehydroquinate synthase (EC 4.2.3.4)	1114	-6.27	79.18	30.48	306
Amino Acids and Derivatives	Aromatic amino acids and derivatives	Common Pathway For Synthesis of Aromatic Compounds (DAHP synthase to chorismate)	5-Enolpyruvylshikimate-3-phosphate synthase (EC 2.5.1.19)	1027	-5.77	78.53	30.65	244
Amino Acids and Derivatives	Aromatic amino acids and derivatives	Common Pathway For Synthesis of Aromatic Compounds (DAHP synthase to chorismate)	Chorismate synthase (EC 4.2.3.5)	1627	-6.27	79.64	30.45	357
Amino Acids and Derivatives	Aromatic amino acids and derivatives	Common Pathway For Synthesis of Aromatic Compounds (DAHP synthase to chorismate)	Quinate/shikimate 5-dehydrogenase I delta (EC 1.1.1.25)	12	-5.25	77.87	30.33	12
Amino Acids and Derivatives	Aromatic amino acids and derivatives	Common Pathway For Synthesis of Aromatic Compounds (DAHP synthase to chorismate)	Shikimate 5-dehydrogenase I alpha (EC 1.1.1.25)	409	-5.55	75.47	30.07	150
Amino Acids and Derivatives	Aromatic amino acids and derivatives	Common Pathway For Synthesis of Aromatic Compounds (DAHP synthase to chorismate)	Shikimate 5-dehydrogenase I gamma (EC 1.1.1.25)	7	-6.83	80.88	31.5	5
Amino Acids and Derivatives	Aromatic amino acids and derivatives	Common Pathway For Synthesis of Aromatic Compounds (DAHP synthase to chorismate)	Shikimate kinase I (EC 2.7.1.71)	164	-5.69	75.79	30.65	86
Amino Acids and Derivatives	Aromatic amino acids and derivatives	Common Pathway For Synthesis of Aromatic Compounds (DAHP synthase to chorismate)	Shikimate kinase II (EC 2.7.1.71)	5	-5.8	82.56	29.4	4
Amino Acids and Derivatives	Aromatic amino acids and derivatives	Common Pathway For Synthesis of Aromatic Compounds (DAHP synthase to chorismate)	Shikimate/quinate 5-dehydrogenase I beta (EC 1.1.1.282)	21	-5.61	79.8	29.67	11
Amino Acids and Derivatives	Aromatic amino acids and derivatives	Common Pathway For Synthesis of Aromatic Compounds (DAHP synthase to chorismate)	Transcriptional repressor protein TrpR	1	-8	93.94	33	1
Amino Acids and Derivatives	Aromatic amino acids and derivatives	Common Pathway For Synthesis of Aromatic Compounds (DAHP synthase to chorismate)	Transcriptional repressor protein TyrR	48	-5.53	74.03	31.02	22
Amino Acids and Derivatives	Aromatic amino acids and derivatives	Indole-pyruvate oxidoreductase complex	Indolepyruvate oxidoreductase subunit IorA (EC 1.2.7.8)	2146	-6.49	80.6	30.44	133
Amino Acids and Derivatives	Aromatic amino acids and derivatives	Indole-pyruvate oxidoreductase complex	Indolepyruvate oxidoreductase subunit IorB (EC 1.2.7.8)	534	-6.12	79.21	30.84	62
Amino Acids and Derivatives	Aromatic amino acids and derivatives	Phenylalanine and Tyrosine Branches from Chorismate	Arogenate dehydratase (EC 4.2.1.91)	41	-5.59	76.42	30.05	4
Amino Acids and Derivatives	Aromatic amino acids and derivatives	Phenylalanine and Tyrosine Branches from Chorismate	Arogenate dehydrogenase (EC 1.3.1.43)	10	-5.5	75.97	29	7
Amino Acids and Derivatives	Aromatic amino acids and derivatives	Phenylalanine and Tyrosine Branches from Chorismate	Aromatic amino acid aminotransferase gamma (EC 2.6.1.57)	2	-5	66.19	32.5	2
Amino Acids and Derivatives	Aromatic amino acids and derivatives	Phenylalanine and Tyrosine Branches from Chorismate	Biosynthetic Aromatic amino acid aminotransferase alpha (EC 2.6.1.57)	1018	-6.34	78.96	30.56	135
Amino Acids and Derivatives	Aromatic amino acids and derivatives	Phenylalanine and Tyrosine Branches from Chorismate	Biosynthetic Aromatic amino acid aminotransferase beta (EC 2.6.1.57)	981	-6	78.09	30.1	130
Amino Acids and Derivatives	Aromatic amino acids and derivatives	Phenylalanine and Tyrosine Branches from Chorismate	Chorismate mutase I (EC 5.4.99.5)	1294	-6.14	78.31	30.58	161
Amino Acids and Derivatives	Aromatic amino acids and derivatives	Phenylalanine and Tyrosine Branches from Chorismate	Chorismate mutase II (EC 5.4.99.5)	78	-6.38	79.47	30.17	16
Amino Acids and Derivatives	Aromatic amino acids and derivatives	Phenylalanine and Tyrosine Branches from Chorismate	Cyclohexadienyl dehydratase (EC 4.2.1.51)(EC 4.2.1.91)	21	-6.67	78.04	30.86	7
Amino Acids and Derivatives	Aromatic amino acids and derivatives	Phenylalanine and Tyrosine Branches from Chorismate	Cyclohexadienyl dehydrogenase (EC 1.3.1.12)(EC 1.3.1.43)	177	-6.02	80.55	30.16	67
Amino Acids and Derivatives	Aromatic amino acids and derivatives	Phenylalanine and Tyrosine Branches from Chorismate	Periplasmic aromatic amino acid aminotransferase beta precursor (EC 2.6.1.57)	2	-6.5	69.91	31.5	2
Amino Acids and Derivatives	Aromatic amino acids and derivatives	Phenylalanine and Tyrosine Branches from Chorismate	Prephenate and/or arogenate dehydrogenase (unknown specificity) (EC 1.3.1.12)(EC 1.3.1.43)	245	-6.28	79.5	30.59	41
Amino Acids and Derivatives	Aromatic amino acids and derivatives	Phenylalanine and Tyrosine Branches from Chorismate	Prephenate dehydratase (EC 4.2.1.51)	934	-6.07	78.74	30.44	157
Amino Acids and Derivatives	Aromatic amino acids and derivatives	Phenylalanine and Tyrosine Branches from Chorismate	Prephenate dehydrogenase (EC 1.3.1.12)	5	-7.4	87.99	30	2
Amino Acids and Derivatives	Aromatic amino acids and derivatives	Phenylalanine and Tyrosine Branches from Chorismate	Transcriptional repressor protein TyrR	48	-5.53	74.03	31.02	22
Amino Acids and Derivatives	Aromatic amino acids and derivatives	Tryptophan catabolism	2-amino-3-carboxymuconate-6-semialdehyde decarboxylase (EC 4.1.1.45)	102	-6.11	74.94	30.01	28
Amino Acids and Derivatives	Aromatic amino acids and derivatives	Tryptophan catabolism	2-aminomuconate deaminase (EC 3.5.99.5)	5	-7.2	84.66	30.2	4
Amino Acids and Derivatives	Aromatic amino acids and derivatives	Tryptophan catabolism	2-aminomuconate semialdehyde dehydrogenase (EC 1.2.1.32)	14	-5.8	76.84	29.2	6
Amino Acids and Derivatives	Aromatic amino acids and derivatives	Tryptophan catabolism	2-keto-4-pentenoate hydratase (EC 4.2.1.-)	57	-6.37	81.11	30.02	16
Amino Acids and Derivatives	Aromatic amino acids and derivatives	Tryptophan catabolism	3-hydroxyanthranilate 3,4-dioxygenase (EC 1.13.11.6)	53	-7.24	79.93	30.32	22
Amino Acids and Derivatives	Aromatic amino acids and derivatives	Tryptophan catabolism	4-hydroxy-2-oxovalerate aldolase (EC 4.1.3.-)	198	-6.45	80.86	29.99	60
Amino Acids and Derivatives	Aromatic amino acids and derivatives	Tryptophan catabolism	4-oxalocrotonate decarboxylase (EC 4.1.1.77)	34	-6.24	80	30.34	17
Amino Acids and Derivatives	Aromatic amino acids and derivatives	Tryptophan catabolism	Acetaldehyde dehydrogenase (EC 1.2.1.10)	378	-6.53	80.33	30.8	103
Amino Acids and Derivatives	Aromatic amino acids and derivatives	Tryptophan catabolism	Kynureninase (EC 3.7.1.3)	312	-6.06	76.11	30.03	87
Amino Acids and Derivatives	Aromatic amino acids and derivatives	Tryptophan catabolism	Kynurenine 3-monooxygenase (EC 1.14.13.9)	45	-6.37	78.62	29.68	20
Amino Acids and Derivatives	Aromatic amino acids and derivatives	Tryptophan catabolism	Kynurenine formamidase (EC 3.5.1.9)	3	-6.33	77.94	30.33	1
Amino Acids and Derivatives	Aromatic amino acids and derivatives	Tryptophan catabolism	Kynurenine formamidase, bacterial (EC 3.5.1.9)	142	-6.3	77.78	30.55	25
Amino Acids and Derivatives	Aromatic amino acids and derivatives	Tryptophan catabolism	Tryptophan 2,3-dioxygenase (EC 1.13.11.11)	288	-6.32	79.33	30.26	69
Amino Acids and Derivatives	Aromatic amino acids and derivatives	Tryptophan synthesis	Acting phosphoribosylanthranilate isomerase (EC 5.3.1.24)	22	-6.28	81.03	30.28	15
Amino Acids and Derivatives	Aromatic amino acids and derivatives	Tryptophan synthesis	Anthranilate phosphoribosyltransferase (EC 2.4.2.18)	1266	-6.38	81.28	30.55	206
Amino Acids and Derivatives	Aromatic amino acids and derivatives	Tryptophan synthesis	Anthranilate synthase, amidotransferase component (EC 4.1.3.27)	1340	-6.41	79.69	30.11	265
Amino Acids and Derivatives	Aromatic amino acids and derivatives	Tryptophan synthesis	Anthranilate synthase, aminase component (EC 4.1.3.27)	2363	-6.37	81.28	30.52	309
Amino Acids and Derivatives	Aromatic amino acids and derivatives	Tryptophan synthesis	Indole-3-glycerol phosphate synthase (EC 4.1.1.48)	574	-5.71	78.62	30.76	187
Amino Acids and Derivatives	Aromatic amino acids and derivatives	Tryptophan synthesis	Para-aminobenzoate synthase, amidotransferase component (EC 2.6.1.85)	1096	-6.47	79.75	30.12	221
Amino Acids and Derivatives	Aromatic amino acids and derivatives	Tryptophan synthesis	Phosphoribosylanthranilate isomerase (EC 5.3.1.24)	267	-5.33	75.4	30.19	115
Amino Acids and Derivatives	Aromatic amino acids and derivatives	Tryptophan synthesis	Tryptophan synthase alpha chain (EC 4.2.1.20)	635	-5.84	76.92	30.58	190
Amino Acids and Derivatives	Aromatic amino acids and derivatives	Tryptophan synthesis	Tryptophan synthase beta chain (EC 4.2.1.20)	3950	-7.05	83.05	30.7	432
Amino Acids and Derivatives	Branched-chain amino acids	Branched-Chain Amino Acid Biosynthesis	(R)-citramalate synthase (EC 2.3.1.182)	3097	-6.46	79.84	30.6	167
Amino Acids and Derivatives	Branched-chain amino acids	Branched-Chain Amino Acid Biosynthesis	2-isopropylmalate synthase (EC 2.3.3.13)	4621	-6.68	82.75	30.7	444
Amino Acids and Derivatives	Branched-chain amino acids	Branched-Chain Amino Acid Biosynthesis	3-isopropylmalate dehydratase large subunit (EC 4.2.1.33)	4198	-6.88	81.77	30.62	412
Amino Acids and Derivatives	Branched-chain amino acids	Branched-Chain Amino Acid Biosynthesis	3-isopropylmalate dehydratase small subunit (EC 4.2.1.33)	1277	-6.76	81.93	30.13	281
Amino Acids and Derivatives	Branched-chain amino acids	Branched-Chain Amino Acid Biosynthesis	3-isopropylmalate dehydrogenase (EC 1.1.1.85)	3523	-6.79	82.33	30.76	368
Amino Acids and Derivatives	Branched-chain amino acids	Branched-Chain Amino Acid Biosynthesis	Acetolactate synthase large subunit (EC 2.2.1.6)	4832	-6.84	81.5	30.68	470
Amino Acids and Derivatives	Branched-chain amino acids	Branched-Chain Amino Acid Biosynthesis	Acetolactate synthase small subunit (EC 2.2.1.6)	885	-6.13	82.37	30.79	161
Amino Acids and Derivatives	Branched-chain amino acids	Branched-Chain Amino Acid Biosynthesis	Branched-chain amino acid aminotransferase (EC 2.6.1.42)	2638	-6.31	78.1	30.52	384
Amino Acids and Derivatives	Branched-chain amino acids	Branched-Chain Amino Acid Biosynthesis	Dihydroxy-acid dehydratase (EC 4.2.1.9)	4760	-6.99	83.44	30.69	552
Amino Acids and Derivatives	Branched-chain amino acids	Branched-Chain Amino Acid Biosynthesis	Ketol-acid reductoisomerase (EC 1.1.1.86)	3599	-7.33	84.52	30.96	368
Amino Acids and Derivatives	Branched-chain amino acids	Branched-Chain Amino Acid Biosynthesis	Leucine dehydrogenase (EC 1.4.1.9)	128	-5.89	76.75	30.44	58
Amino Acids and Derivatives	Branched-chain amino acids	Branched-Chain Amino Acid Biosynthesis	Leucine-responsive regulatory protein, regulator for leucine (or lrp) regulon and high-affinity branched-chain amino acid transport system	30	-6.28	82.5	30.34	22
Amino Acids and Derivatives	Branched-chain amino acids	Branched-Chain Amino Acid Biosynthesis	Threonine dehydratase (EC 4.3.1.19)	641	-6.14	81.01	30.48	127
Amino Acids and Derivatives	Branched-chain amino acids	Branched-Chain Amino Acid Biosynthesis	Threonine dehydratase biosynthetic (EC 4.3.1.19)	526	-6.6	80.94	30.85	121
Amino Acids and Derivatives	Branched-chain amino acids	Branched-Chain Amino Acid Biosynthesis	Threonine dehydratase, catabolic (EC 4.3.1.19)	397	-5.5	75.32	30.56	100
Amino Acids and Derivatives	Branched-chain amino acids	Branched-Chain Amino Acid Biosynthesis	Valine--pyruvate aminotransferase (EC 2.6.1.66)	89	-5.81	74.09	30.48	38
Amino Acids and Derivatives	Branched-chain amino acids	Branched chain amino acid degradation regulons	3-hydroxyacyl-CoA dehydrogenase [isoleucine degradation] (EC 1.1.1.35)	64	-6.05	81.23	30.15	17
Amino Acids and Derivatives	Branched-chain amino acids	Branched chain amino acid degradation regulons	3-hydroxyisobutyrate dehydrogenase (EC 1.1.1.31)	78	-6.04	79.61	30.12	37
Amino Acids and Derivatives	Branched-chain amino acids	Branched chain amino acid degradation regulons	3-hydroxyisobutyryl-CoA hydrolase (EC 3.1.2.4)	19	-5.89	82.48	28.28	14
Amino Acids and Derivatives	Branched-chain amino acids	Branched chain amino acid degradation regulons	3-ketoacyl-CoA thiolase [isoleucine degradation] (EC 2.3.1.16)	107	-6.02	78.41	30.65	41
Amino Acids and Derivatives	Branched-chain amino acids	Branched chain amino acid degradation regulons	Acetoacetyl-CoA synthetase (EC 6.2.1.16)	1737	-6.9	80.3	30.39	176
Amino Acids and Derivatives	Branched-chain amino acids	Branched chain amino acid degradation regulons	Branched-chain acyl-CoA dehydrogenase (EC 1.3.99.12)	54	-6.6	80.78	30.74	34
Amino Acids and Derivatives	Branched-chain amino acids	Branched chain amino acid degradation regulons	Branched-chain alpha-keto acid dehydrogenase, E1 component, alpha subunit (EC 1.2.4.4)	1922	-6.5	79.56	30.57	172
Amino Acids and Derivatives	Branched-chain amino acids	Branched chain amino acid degradation regulons	Branched-chain alpha-keto acid dehydrogenase, E1 component, beta subunit (EC 1.2.4.4)	2216	-6.55	79.44	30.72	197
Amino Acids and Derivatives	Branched-chain amino acids	Branched chain amino acid degradation regulons	Branched-chain amino acid aminotransferase (EC 2.6.1.42)	2638	-6.31	78.1	30.52	384
Amino Acids and Derivatives	Branched-chain amino acids	Branched chain amino acid degradation regulons	Dihydrolipoamide acyltransferase component of branched-chain alpha-keto acid dehydrogenase complex (EC 2.3.1.168)	870	-5.82	78.11	30.47	152
Amino Acids and Derivatives	Branched-chain amino acids	Branched chain amino acid degradation regulons	Electron transfer flavoprotein, alpha subunit	1727	-6.61	81.89	30.69	332
Amino Acids and Derivatives	Branched-chain amino acids	Branched chain amino acid degradation regulons	Electron transfer flavoprotein, beta subunit	1314	-6.28	81.72	30.53	254
Amino Acids and Derivatives	Branched-chain amino acids	Branched chain amino acid degradation regulons	Electron transfer flavoprotein-ubiquinone oxidoreductase (EC 1.5.5.1)	801	-6.9	81.24	30.08	124
Amino Acids and Derivatives	Branched-chain amino acids	Branched chain amino acid degradation regulons	Enoyl-CoA hydratase [isoleucine degradation] (EC 4.2.1.17)	1007	-6.12	78.41	30.45	129
Amino Acids and Derivatives	Branched-chain amino acids	Branched chain amino acid degradation regulons	Enoyl-CoA hydratase [valine degradation] (EC 4.2.1.17)	105	-6	80.31	29.76	50
Amino Acids and Derivatives	Branched-chain amino acids	Branched chain amino acid degradation regulons	Hydroxymethylglutaryl-CoA lyase (EC 4.1.3.4)	568	-6.15	78.97	30.35	146
Amino Acids and Derivatives	Branched-chain amino acids	Branched chain amino acid degradation regulons	Isovaleryl-CoA dehydrogenase (EC 1.3.99.10)	1235	-6.62	81.54	30.56	216
Amino Acids and Derivatives	Branched-chain amino acids	Branched chain amino acid degradation regulons	Leucine dehydrogenase (EC 1.4.1.9)	128	-5.89	76.75	30.44	58
Amino Acids and Derivatives	Branched-chain amino acids	Branched chain amino acid degradation regulons	Methylcrotonyl-CoA carboxylase biotin-containing subunit (EC 6.4.1.4)	988	-6.27	80.03	30.45	212
Amino Acids and Derivatives	Branched-chain amino acids	Branched chain amino acid degradation regulons	Methylcrotonyl-CoA carboxylase carboxyl transferase subunit (EC 6.4.1.4)	2026	-7.17	83.98	30.65	263
Amino Acids and Derivatives	Branched-chain amino acids	Branched chain amino acid degradation regulons	Methylglutaconyl-CoA hydratase (EC 4.2.1.18)	185	-5.72	78.47	29.89	79
Amino Acids and Derivatives	Branched-chain amino acids	Branched chain amino acid degradation regulons	Methylmalonate-semialdehyde dehydrogenase (EC 1.2.1.27)	755	-6.78	80.71	30.63	165
Amino Acids and Derivatives	Branched-chain amino acids	Branched chain amino acid degradation regulons	Predicted transcriptional regulator LiuR of leucine degradation pathway, MerR family	22	-6.9	84.11	30.71	12
Amino Acids and Derivatives	Branched-chain amino acids	Branched chain amino acid degradation regulons	Succinyl-CoA:3-ketoacid-coenzyme A transferase subunit A (EC 2.8.3.5)	349	-6.62	82.65	30.54	98
Amino Acids and Derivatives	Branched-chain amino acids	Branched chain amino acid degradation regulons	Succinyl-CoA:3-ketoacid-coenzyme A transferase subunit B (EC 2.8.3.5)	317	-7.17	85.01	30.75	106
Amino Acids and Derivatives	Branched-chain amino acids	Branched chain amino acid degradation regulons	Transcriptional regulator BkdR of isoleucine and valine catabolism operon	299	-5.6	75.88	30.47	43
Amino Acids and Derivatives	Branched-chain amino acids	HMG CoA Synthesis	Acetoacetyl-CoA synthetase (EC 6.2.1.16)	1737	-6.9	80.3	30.39	176
Amino Acids and Derivatives	Branched-chain amino acids	HMG CoA Synthesis	Acetoacetyl-CoA synthetase [leucine] (EC 6.2.1.16)	204	-7.08	79.13	30.49	33
Amino Acids and Derivatives	Branched-chain amino acids	HMG CoA Synthesis	Biotin carboxyl carrier protein of methylcrotonyl-CoA carboxylase	15	-5.92	75.49	30.85	4
Amino Acids and Derivatives	Branched-chain amino acids	HMG CoA Synthesis	Biotin carboxylase of methylcrotonyl-CoA carboxylase (EC 6.3.4.14)	61	-6.5	79.44	31.09	16
Amino Acids and Derivatives	Branched-chain amino acids	HMG CoA Synthesis	Hydroxymethylglutaryl-CoA lyase (EC 4.1.3.4)	568	-6.15	78.97	30.35	146
Amino Acids and Derivatives	Branched-chain amino acids	HMG CoA Synthesis	Isovaleryl-CoA dehydrogenase (EC 1.3.99.10)	1235	-6.62	81.54	30.56	216
Amino Acids and Derivatives	Branched-chain amino acids	HMG CoA Synthesis	Methylcrotonyl-CoA carboxylase biotin-containing subunit (EC 6.4.1.4)	988	-6.27	80.03	30.45	212
Amino Acids and Derivatives	Branched-chain amino acids	HMG CoA Synthesis	Methylcrotonyl-CoA carboxylase carboxyl transferase subunit (EC 6.4.1.4)	2026	-7.17	83.98	30.65	263
Amino Acids and Derivatives	Branched-chain amino acids	HMG CoA Synthesis	Methylglutaconyl-CoA hydratase (EC 4.2.1.18)	185	-5.72	78.47	29.89	79
Amino Acids and Derivatives	Branched-chain amino acids	HMG CoA Synthesis	Predicted transcriptional regulator LiuR of leucine degradation pathway, MerR family	22	-6.9	84.11	30.71	12
Amino Acids and Derivatives	Branched-chain amino acids	Isoleucine degradation	3-hydroxyacyl-CoA dehydrogenase (EC 1.1.1.35)	3001	-6.21	79.58	30.4	556
Amino Acids and Derivatives	Branched-chain amino acids	Isoleucine degradation	3-ketoacyl-CoA thiolase (EC 2.3.1.16)	3410	-6.18	80.16	30.53	793
Amino Acids and Derivatives	Branched-chain amino acids	Isoleucine degradation	3-ketoacyl-CoA thiolase [isoleucine degradation] (EC 2.3.1.16)	107	-6.02	78.41	30.65	41
Amino Acids and Derivatives	Branched-chain amino acids	Isoleucine degradation	Acyl-CoA dehydrogenase, short-chain specific (EC 1.3.99.2)	2889	-6.45	80.58	30.48	388
Amino Acids and Derivatives	Branched-chain amino acids	Isoleucine degradation	Branched-chain acyl-CoA dehydrogenase (EC 1.3.99.12)	54	-6.6	80.78	30.74	34
Amino Acids and Derivatives	Branched-chain amino acids	Isoleucine degradation	Branched-chain alpha-keto acid dehydrogenase, E1 component, alpha subunit (EC 1.2.4.4)	1922	-6.5	79.56	30.57	172
Amino Acids and Derivatives	Branched-chain amino acids	Isoleucine degradation	Branched-chain alpha-keto acid dehydrogenase, E1 component, beta subunit (EC 1.2.4.4)	2216	-6.55	79.44	30.72	197
Amino Acids and Derivatives	Branched-chain amino acids	Isoleucine degradation	Branched-chain amino acid aminotransferase (EC 2.6.1.42)	2638	-6.31	78.1	30.52	384
Amino Acids and Derivatives	Branched-chain amino acids	Isoleucine degradation	Butyrate kinase (EC 2.7.2.7)	343	-5.8	75.24	30.84	71
Amino Acids and Derivatives	Branched-chain amino acids	Isoleucine degradation	Butyryl-CoA dehydrogenase (EC 1.3.99.2)	4798	-6.35	80.03	30.46	596
Amino Acids and Derivatives	Branched-chain amino acids	Isoleucine degradation	Dihydrolipoamide acyltransferase component of branched-chain alpha-keto acid dehydrogenase complex (EC 2.3.1.168)	870	-5.82	78.11	30.47	152
Amino Acids and Derivatives	Branched-chain amino acids	Isoleucine degradation	Dihydrolipoamide dehydrogenase of branched-chain alpha-keto acid dehydrogenase (EC 1.8.1.4)	1142	-6.53	80.43	30.87	84
Amino Acids and Derivatives	Branched-chain amino acids	Isoleucine degradation	Enoyl-CoA hydratase (EC 4.2.1.17)	2469	-6.34	80.91	30.33	642
Amino Acids and Derivatives	Branched-chain amino acids	Isoleucine degradation	Enoyl-CoA hydratase [isoleucine degradation] (EC 4.2.1.17)	1007	-6.12	78.41	30.45	129
Amino Acids and Derivatives	Branched-chain amino acids	Isoleucine degradation	Phosphate butyryltransferase (EC 2.3.1.19)	294	-5.74	77.52	31.06	61
Amino Acids and Derivatives	Branched-chain amino acids	Isoleucine degradation	Predicted transcriptional regulator of leucine degradation pathway, MerR family	3	-8.33	87.78	32.67	1
Amino Acids and Derivatives	Branched-chain amino acids	Isoleucine degradation	Probable acyl-CoA dehydrogenase (EC 1.3.99.3)	242	-6.38	80.75	30.32	32
Amino Acids and Derivatives	Branched-chain amino acids	Isoleucine degradation	Transcriptional regulator BkdR of isoleucine and valine catabolism operon	299	-5.6	75.88	30.47	43
Amino Acids and Derivatives	Branched-chain amino acids	Ketoisovalerate oxidoreductase	Acetyl-coenzyme A synthetase (EC 6.2.1.1)	8706	-7.24	81.49	30.42	677
Amino Acids and Derivatives	Branched-chain amino acids	Ketoisovalerate oxidoreductase	Hydroxymethylglutaryl-CoA synthase (EC 2.3.3.10)	442	-6.02	76.04	30.62	56
Amino Acids and Derivatives	Branched-chain amino acids	Ketoisovalerate oxidoreductase	Ketoisovalerate oxidoreductase subunit (EC 1.2.7.7)	4	-5	71.25	27.75	1
Amino Acids and Derivatives	Branched-chain amino acids	Ketoisovalerate oxidoreductase	Ketoisovalerate oxidoreductase subunit VorA (EC 1.2.7.7)	234	-6.52	78.47	30.28	17
Amino Acids and Derivatives	Branched-chain amino acids	Ketoisovalerate oxidoreductase	Ketoisovalerate oxidoreductase subunit VorB (EC 1.2.7.7)	164	-6.06	77.31	30.7	18
Amino Acids and Derivatives	Branched-chain amino acids	Ketoisovalerate oxidoreductase	Ketoisovalerate oxidoreductase subunit VorC (EC 1.2.7.7)	6	-5	67.94	26.33	3
Amino Acids and Derivatives	Branched-chain amino acids	Ketoisovalerate oxidoreductase	Ketoisovalerate oxidoreductase subunit VorD (EC 1.2.7.7)	4	-5	79.02	25	2
Amino Acids and Derivatives	Branched-chain amino acids	Ketoisovalerate oxidoreductase	Ketoisovalerate oxidoreductase subunit VorG (EC 1.2.7.7)	6	-5.2	72.44	32	3
Amino Acids and Derivatives	Branched-chain amino acids	Ketoisovalerate oxidoreductase	Pyruvate:ferredoxin oxidoreductase, gamma subunit (EC 1.2.7.1)	177	-6.55	80.28	29.27	42
Amino Acids and Derivatives	Branched-chain amino acids	Ketoisovalerate oxidoreductase	Transcriptional regulator, Hth-3 family	68	-6.31	79.92	31.02	16
Amino Acids and Derivatives	Branched-chain amino acids	Ketoisovalerate oxidoreductase	conserved protein associated with acetyl-CoA C-acyltransferase	22	-5.95	74.76	30.62	10
Amino Acids and Derivatives	Branched-chain amino acids	Ketoisovalerate oxidoreductase	nonspecific lipid-transfer protein (acethyl CoA synthetase)	69	-5.25	72.58	30.39	11
Amino Acids and Derivatives	Branched-chain amino acids	Leucine Biosynthesis	2-isopropylmalate synthase (EC 2.3.3.13)	4621	-6.68	82.75	30.7	444
Amino Acids and Derivatives	Branched-chain amino acids	Leucine Biosynthesis	3-isopropylmalate dehydratase large subunit (EC 4.2.1.33)	4198	-6.88	81.77	30.62	412
Amino Acids and Derivatives	Branched-chain amino acids	Leucine Biosynthesis	3-isopropylmalate dehydratase small subunit (EC 4.2.1.33)	1277	-6.76	81.93	30.13	281
Amino Acids and Derivatives	Branched-chain amino acids	Leucine Biosynthesis	3-isopropylmalate dehydrogenase (EC 1.1.1.85)	3523	-6.79	82.33	30.76	368
Amino Acids and Derivatives	Branched-chain amino acids	Leucine Biosynthesis	Branched-chain amino acid aminotransferase (EC 2.6.1.42)	2638	-6.31	78.1	30.52	384
Amino Acids and Derivatives	Branched-chain amino acids	Leucine Biosynthesis	Probable transcriptional activator for leuABCD operon	1	-10	100	32	1
Amino Acids and Derivatives	Branched-chain amino acids	Leucine Degradation and HMG-CoA Metabolism	Acetoacetyl-CoA synthetase (EC 6.2.1.16)	1737	-6.9	80.3	30.39	176
Amino Acids and Derivatives	Branched-chain amino acids	Leucine Degradation and HMG-CoA Metabolism	Acetoacetyl-CoA synthetase [leucine] (EC 6.2.1.16)	204	-7.08	79.13	30.49	33
Amino Acids and Derivatives	Branched-chain amino acids	Leucine Degradation and HMG-CoA Metabolism	Biotin carboxyl carrier protein of methylcrotonyl-CoA carboxylase	15	-5.92	75.49	30.85	4
Amino Acids and Derivatives	Branched-chain amino acids	Leucine Degradation and HMG-CoA Metabolism	Biotin carboxylase of methylcrotonyl-CoA carboxylase (EC 6.3.4.14)	61	-6.5	79.44	31.09	16
Amino Acids and Derivatives	Branched-chain amino acids	Leucine Degradation and HMG-CoA Metabolism	Branched-chain acyl-CoA dehydrogenase (EC 1.3.99.12)	54	-6.6	80.78	30.74	34
Amino Acids and Derivatives	Branched-chain amino acids	Leucine Degradation and HMG-CoA Metabolism	Branched-chain alpha-keto acid dehydrogenase, E1 component, alpha subunit (EC 1.2.4.4)	1922	-6.5	79.56	30.57	172
Amino Acids and Derivatives	Branched-chain amino acids	Leucine Degradation and HMG-CoA Metabolism	Branched-chain alpha-keto acid dehydrogenase, E1 component, beta subunit (EC 1.2.4.4)	2216	-6.55	79.44	30.72	197
Amino Acids and Derivatives	Branched-chain amino acids	Leucine Degradation and HMG-CoA Metabolism	Branched-chain amino acid aminotransferase (EC 2.6.1.42)	2638	-6.31	78.1	30.52	384
Amino Acids and Derivatives	Branched-chain amino acids	Leucine Degradation and HMG-CoA Metabolism	Dihydrolipoamide acyltransferase component of branched-chain alpha-keto acid dehydrogenase complex (EC 2.3.1.168)	870	-5.82	78.11	30.47	152
Amino Acids and Derivatives	Branched-chain amino acids	Leucine Degradation and HMG-CoA Metabolism	Dihydrolipoamide dehydrogenase (EC 1.8.1.4)	1644	-6.42	79.84	30.81	185
Amino Acids and Derivatives	Branched-chain amino acids	Leucine Degradation and HMG-CoA Metabolism	Dihydrolipoamide dehydrogenase of branched-chain alpha-keto acid dehydrogenase (EC 1.8.1.4)	1142	-6.53	80.43	30.87	84
Amino Acids and Derivatives	Branched-chain amino acids	Leucine Degradation and HMG-CoA Metabolism	Hydroxymethylglutaryl-CoA lyase (EC 4.1.3.4)	568	-6.15	78.97	30.35	146
Amino Acids and Derivatives	Branched-chain amino acids	Leucine Degradation and HMG-CoA Metabolism	Hydroxymethylglutaryl-CoA reductase (EC 1.1.1.34)	612	-6.14	79.04	30.61	88
Amino Acids and Derivatives	Branched-chain amino acids	Leucine Degradation and HMG-CoA Metabolism	Hydroxymethylglutaryl-CoA synthase (EC 2.3.3.10)	442	-6.02	76.04	30.62	56
Amino Acids and Derivatives	Branched-chain amino acids	Leucine Degradation and HMG-CoA Metabolism	Isovaleryl-CoA dehydrogenase (EC 1.3.99.10)	1235	-6.62	81.54	30.56	216
Amino Acids and Derivatives	Branched-chain amino acids	Leucine Degradation and HMG-CoA Metabolism	Leucine dehydrogenase (EC 1.4.1.9)	128	-5.89	76.75	30.44	58
Amino Acids and Derivatives	Branched-chain amino acids	Leucine Degradation and HMG-CoA Metabolism	Methylcrotonyl-CoA carboxylase biotin-containing subunit (EC 6.4.1.4)	988	-6.27	80.03	30.45	212
Amino Acids and Derivatives	Branched-chain amino acids	Leucine Degradation and HMG-CoA Metabolism	Methylcrotonyl-CoA carboxylase carboxyl transferase subunit (EC 6.4.1.4)	2026	-7.17	83.98	30.65	263
Amino Acids and Derivatives	Branched-chain amino acids	Leucine Degradation and HMG-CoA Metabolism	Methylglutaconyl-CoA hydratase (EC 4.2.1.18)	185	-5.72	78.47	29.89	79
Amino Acids and Derivatives	Branched-chain amino acids	Leucine Degradation and HMG-CoA Metabolism	Predicted transcriptional regulator of leucine degradation pathway, MerR family	3	-8.33	87.78	32.67	1
Amino Acids and Derivatives	Branched-chain amino acids	Leucine Degradation and HMG-CoA Metabolism	Succinyl-CoA:3-ketoacid-coenzyme A transferase subunit A (EC 2.8.3.5)	349	-6.62	82.65	30.54	98
Amino Acids and Derivatives	Branched-chain amino acids	Leucine Degradation and HMG-CoA Metabolism	Succinyl-CoA:3-ketoacid-coenzyme A transferase subunit B (EC 2.8.3.5)	317	-7.17	85.01	30.75	106
Amino Acids and Derivatives	Branched-chain amino acids	Valine degradation	3-hydroxyacyl-CoA dehydrogenase (EC 1.1.1.35)	3001	-6.21	79.58	30.4	556
Amino Acids and Derivatives	Branched-chain amino acids	Valine degradation	3-hydroxyisobutyrate dehydrogenase (EC 1.1.1.31)	78	-6.04	79.61	30.12	37
Amino Acids and Derivatives	Branched-chain amino acids	Valine degradation	3-hydroxyisobutyryl-CoA hydrolase (EC 3.1.2.4)	19	-5.89	82.48	28.28	14
Amino Acids and Derivatives	Branched-chain amino acids	Valine degradation	Branched-chain acyl-CoA dehydrogenase (EC 1.3.99.12)	54	-6.6	80.78	30.74	34
Amino Acids and Derivatives	Branched-chain amino acids	Valine degradation	Branched-chain alpha-keto acid dehydrogenase, E1 component, alpha subunit (EC 1.2.4.4)	1922	-6.5	79.56	30.57	172
Amino Acids and Derivatives	Branched-chain amino acids	Valine degradation	Branched-chain alpha-keto acid dehydrogenase, E1 component, beta subunit (EC 1.2.4.4)	2216	-6.55	79.44	30.72	197
Amino Acids and Derivatives	Branched-chain amino acids	Valine degradation	Branched-chain amino acid aminotransferase (EC 2.6.1.42)	2638	-6.31	78.1	30.52	384
Amino Acids and Derivatives	Branched-chain amino acids	Valine degradation	Butyrate kinase (EC 2.7.2.7)	343	-5.8	75.24	30.84	71
Amino Acids and Derivatives	Branched-chain amino acids	Valine degradation	Butyryl-CoA dehydrogenase (EC 1.3.99.2)	4798	-6.35	80.03	30.46	596
Amino Acids and Derivatives	Branched-chain amino acids	Valine degradation	Dihydrolipoamide acyltransferase component of branched-chain alpha-keto acid dehydrogenase complex (EC 2.3.1.168)	870	-5.82	78.11	30.47	152
Amino Acids and Derivatives	Branched-chain amino acids	Valine degradation	Dihydrolipoamide dehydrogenase of branched-chain alpha-keto acid dehydrogenase (EC 1.8.1.4)	1142	-6.53	80.43	30.87	84
Amino Acids and Derivatives	Branched-chain amino acids	Valine degradation	Enoyl-CoA hydratase (EC 4.2.1.17)	2469	-6.34	80.91	30.33	642
Amino Acids and Derivatives	Branched-chain amino acids	Valine degradation	Enoyl-CoA hydratase [valine degradation] (EC 4.2.1.17)	105	-6	80.31	29.76	50
Amino Acids and Derivatives	Branched-chain amino acids	Valine degradation	Methylmalonate-semialdehyde dehydrogenase (EC 1.2.1.27)	755	-6.78	80.71	30.63	165
Amino Acids and Derivatives	Branched-chain amino acids	Valine degradation	Phosphate butyryltransferase (EC 2.3.1.19)	294	-5.74	77.52	31.06	61
Amino Acids and Derivatives	Branched-chain amino acids	Valine degradation	Predicted transcriptional regulator of leucine degradation pathway, MerR family	3	-8.33	87.78	32.67	1
Amino Acids and Derivatives	Branched-chain amino acids	Valine degradation	Probable acyl-CoA dehydrogenase (EC 1.3.99.3)	242	-6.38	80.75	30.32	32
Amino Acids and Derivatives	Branched-chain amino acids	Valine degradation	Transcriptional regulator BkdR of isoleucine and valine catabolism operon	299	-5.6	75.88	30.47	43
Amino Acids and Derivatives	Glutamine, glutamate, aspartate, asparagine; ammonia assimilation	Aspartate aminotransferase	Aspartate aminotransferase (EC 2.6.1.1)	7116	-6.23	77.75	30.51	949
Amino Acids and Derivatives	Glutamine, glutamate, aspartate, asparagine; ammonia assimilation	Aspartate aminotransferase	Uncharacterized PLP-dependent aminotransferase YfdZ	238	-6.65	80.11	30.57	40
Amino Acids and Derivatives	Glutamine, glutamate, aspartate, asparagine; ammonia assimilation	Glutamate and Aspartate uptake in Bacteria	Aerobic C4-dicarboxylate transporter for fumarate, L-malate, D-malate, succunate, aspartate	214	-6.3	81.63	30.95	57
Amino Acids and Derivatives	Glutamine, glutamate, aspartate, asparagine; ammonia assimilation	Glutamate and Aspartate uptake in Bacteria	Asparagine synthetase [glutamine-hydrolyzing] (EC 6.3.5.4)	4068	-6.26	78.36	30.43	472
Amino Acids and Derivatives	Glutamine, glutamate, aspartate, asparagine; ammonia assimilation	Glutamate and Aspartate uptake in Bacteria	Glutamate Aspartate periplasmic binding protein precursor GltI (TC 3.A.1.3.4)	218	-6.36	79.98	31.02	51
Amino Acids and Derivatives	Glutamine, glutamate, aspartate, asparagine; ammonia assimilation	Glutamate and Aspartate uptake in Bacteria	Glutamate Aspartate transport ATP-binding protein GltL (TC 3.A.1.3.4)	240	-7.06	84.9	30.79	70
Amino Acids and Derivatives	Glutamine, glutamate, aspartate, asparagine; ammonia assimilation	Glutamate and Aspartate uptake in Bacteria	Glutamate Aspartate transport system permease protein GltJ (TC 3.A.1.3.4)	88	-6.45	80.2	30.86	27
Amino Acids and Derivatives	Glutamine, glutamate, aspartate, asparagine; ammonia assimilation	Glutamate and Aspartate uptake in Bacteria	Glutamate Aspartate transport system permease protein GltK (TC 3.A.1.3.4)	192	-6.22	80.57	31.01	43
Amino Acids and Derivatives	Glutamine, glutamate, aspartate, asparagine; ammonia assimilation	Glutamate and Aspartate uptake in Bacteria	Glutamate-aspartate carrier protein	27	-5.26	71.28	31.13	18
Amino Acids and Derivatives	Glutamine, glutamate, aspartate, asparagine; ammonia assimilation	Glutamate and Aspartate uptake in Bacteria	Signal transduction histidine kinase regulating C4-dicarboxylate transport system (EC 2.7.13.3)	40	-5.43	73.28	30.1	12
Amino Acids and Derivatives	Glutamine, glutamate, aspartate, asparagine; ammonia assimilation	Glutamate and Aspartate uptake in Bacteria	Sodium/glutamate symport protein	345	-6.07	79.03	30.78	70
Amino Acids and Derivatives	Glutamine, glutamate, aspartate, asparagine; ammonia assimilation	Glutamate and Aspartate uptake in Bacteria	Two component, Sigma-54 Specific, central transcriptional regulator of acidic amino acid uptake	74	-5.48	75.67	30.14	21
Amino Acids and Derivatives	Glutamine, glutamate, aspartate, asparagine; ammonia assimilation	Glutamate dehydrogenases	NAD-specific glutamate dehydrogenase (EC 1.4.1.2)	2606	-6.85	80.41	30.64	317
Amino Acids and Derivatives	Glutamine, glutamate, aspartate, asparagine; ammonia assimilation	Glutamate dehydrogenases	NAD-specific glutamate dehydrogenase (EC 1.4.1.2), eukaryotic type	2	-5	72.26	32.5	1
Amino Acids and Derivatives	Glutamine, glutamate, aspartate, asparagine; ammonia assimilation	Glutamate dehydrogenases	NAD-specific glutamate dehydrogenase (EC 1.4.1.2), large form	585	-6.65	81.6	30.5	136
Amino Acids and Derivatives	Glutamine, glutamate, aspartate, asparagine; ammonia assimilation	Glutamate dehydrogenases	NADP-specific glutamate dehydrogenase (EC 1.4.1.4)	4455	-7.33	82.89	30.83	342
Amino Acids and Derivatives	Glutamine, glutamate, aspartate, asparagine; ammonia assimilation	Glutamine, Glutamate, Aspartate and Asparagine Biosynthesis	Asparagine synthetase [glutamine-hydrolyzing] (EC 6.3.5.4)	4068	-6.26	78.36	30.43	472
Amino Acids and Derivatives	Glutamine, glutamate, aspartate, asparagine; ammonia assimilation	Glutamine, Glutamate, Aspartate and Asparagine Biosynthesis	Asparagine synthetase [glutamine-hydrolyzing] (EC 6.3.5.4) AsnB	58	-5.65	75.61	29.97	8
Amino Acids and Derivatives	Glutamine, glutamate, aspartate, asparagine; ammonia assimilation	Glutamine, Glutamate, Aspartate and Asparagine Biosynthesis	Asparagine synthetase [glutamine-hydrolyzing] (EC 6.3.5.4) AsnH	701	-6.25	78.42	30.46	39
Amino Acids and Derivatives	Glutamine, glutamate, aspartate, asparagine; ammonia assimilation	Glutamine, Glutamate, Aspartate and Asparagine Biosynthesis	Asparagine synthetase [glutamine-hydrolyzing] (EC 6.3.5.4) YisO	4	-5.25	71.86	29.25	4
Amino Acids and Derivatives	Glutamine, glutamate, aspartate, asparagine; ammonia assimilation	Glutamine, Glutamate, Aspartate and Asparagine Biosynthesis	Aspartate aminotransferase (EC 2.6.1.1)	7116	-6.23	77.75	30.51	949
Amino Acids and Derivatives	Glutamine, glutamate, aspartate, asparagine; ammonia assimilation	Glutamine, Glutamate, Aspartate and Asparagine Biosynthesis	Aspartate ammonia-lyase (EC 4.3.1.1)	1581	-6.5	81.44	30.66	191
Amino Acids and Derivatives	Glutamine, glutamate, aspartate, asparagine; ammonia assimilation	Glutamine, Glutamate, Aspartate and Asparagine Biosynthesis	Aspartate racemase (EC 5.1.1.13)	48	-5.38	74.81	29.84	18
Amino Acids and Derivatives	Glutamine, glutamate, aspartate, asparagine; ammonia assimilation	Glutamine, Glutamate, Aspartate and Asparagine Biosynthesis	Aspartate--ammonia ligase (EC 6.3.1.1)	364	-6.54	78.7	30.36	65
Amino Acids and Derivatives	Glutamine, glutamate, aspartate, asparagine; ammonia assimilation	Glutamine, Glutamate, Aspartate and Asparagine Biosynthesis	Ferredoxin-dependent glutamate synthase (EC 1.4.7.1)	147	-6.68	81.15	30.59	65
Amino Acids and Derivatives	Glutamine, glutamate, aspartate, asparagine; ammonia assimilation	Glutamine, Glutamate, Aspartate and Asparagine Biosynthesis	Glutamate racemase (EC 5.1.1.3)	830	-5.8	76.8	30.25	175
Amino Acids and Derivatives	Glutamine, glutamate, aspartate, asparagine; ammonia assimilation	Glutamine, Glutamate, Aspartate and Asparagine Biosynthesis	Glutamate synthase [NADPH] large chain (EC 1.4.1.13)	9084	-7.04	83.06	30.68	440
Amino Acids and Derivatives	Glutamine, glutamate, aspartate, asparagine; ammonia assimilation	Glutamine, Glutamate, Aspartate and Asparagine Biosynthesis	Glutamate synthase [NADPH] putative GlxC chain (EC 1.4.1.13)	20	-6.68	81.31	30.21	15
Amino Acids and Derivatives	Glutamine, glutamate, aspartate, asparagine; ammonia assimilation	Glutamine, Glutamate, Aspartate and Asparagine Biosynthesis	Glutamate synthase [NADPH] small chain (EC 1.4.1.13)	4023	-6.59	79.93	30.2	313
Amino Acids and Derivatives	Glutamine, glutamate, aspartate, asparagine; ammonia assimilation	Glutamine, Glutamate, Aspartate and Asparagine Biosynthesis	Glutaminase (EC 3.5.1.2)	177	-6.09	77.97	30.65	63
Amino Acids and Derivatives	Glutamine, glutamate, aspartate, asparagine; ammonia assimilation	Glutamine, Glutamate, Aspartate and Asparagine Biosynthesis	Glutamine amidotransferase class-I (EC 6.3.5.2)	21	-5.43	70.06	30.52	9
Amino Acids and Derivatives	Glutamine, glutamate, aspartate, asparagine; ammonia assimilation	Glutamine, Glutamate, Aspartate and Asparagine Biosynthesis	Glutamine amidotransferase protein GlxB (EC 2.4.2.-)	17	-6.07	76.56	30.6	11
Amino Acids and Derivatives	Glutamine, glutamate, aspartate, asparagine; ammonia assimilation	Glutamine, Glutamate, Aspartate and Asparagine Biosynthesis	Glutamine synthetase (EC 6.3.1.2)	57	-6.96	80.89	30.81	16
Amino Acids and Derivatives	Glutamine, glutamate, aspartate, asparagine; ammonia assimilation	Glutamine, Glutamate, Aspartate and Asparagine Biosynthesis	Glutamine synthetase family protein in hypothetical Actinobacterial gene cluster	51	-6.43	79	30.2	20
Amino Acids and Derivatives	Glutamine, glutamate, aspartate, asparagine; ammonia assimilation	Glutamine, Glutamate, Aspartate and Asparagine Biosynthesis	Glutamine synthetase type I (EC 6.3.1.2)	5640	-7.23	82.07	30.75	494
Amino Acids and Derivatives	Glutamine, glutamate, aspartate, asparagine; ammonia assimilation	Glutamine, Glutamate, Aspartate and Asparagine Biosynthesis	Glutamine synthetase type II, eukaryotic (EC 6.3.1.2)	171	-7.94	83.94	30.64	37
Amino Acids and Derivatives	Glutamine, glutamate, aspartate, asparagine; ammonia assimilation	Glutamine, Glutamate, Aspartate and Asparagine Biosynthesis	Glutamine synthetase type III, GlnN (EC 6.3.1.2)	2329	-7.17	82.07	30.91	95
Amino Acids and Derivatives	Glutamine, glutamate, aspartate, asparagine; ammonia assimilation	Glutamine, Glutamate, Aspartate and Asparagine Biosynthesis	Glutamine synthetase, clostridia type (EC 6.3.1.2)	21	-5.82	74.96	30.53	10
Amino Acids and Derivatives	Glutamine, glutamate, aspartate, asparagine; ammonia assimilation	Glutamine, Glutamate, Aspartate and Asparagine Biosynthesis	L-asparaginase (EC 3.5.1.1)	763	-6.03	78.42	30.64	137
Amino Acids and Derivatives	Glutamine, glutamate, aspartate, asparagine; ammonia assimilation	Glutamine, Glutamate, Aspartate and Asparagine Biosynthesis	L-asparaginase I, cytoplasmic (EC 3.5.1.1)	224	-6.25	77.08	31.1	53
Amino Acids and Derivatives	Glutamine, glutamate, aspartate, asparagine; ammonia assimilation	Glutamine, Glutamate, Aspartate and Asparagine Biosynthesis	Leucine-responsive regulatory protein, regulator for leucine (or lrp) regulon and high-affinity branched-chain amino acid transport system	30	-6.28	82.5	30.34	22
Amino Acids and Derivatives	Glutamine, glutamate, aspartate, asparagine; ammonia assimilation	Glutamine, Glutamate, Aspartate and Asparagine Biosynthesis	NAD-specific glutamate dehydrogenase (EC 1.4.1.2)	2606	-6.85	80.41	30.64	317
Amino Acids and Derivatives	Glutamine, glutamate, aspartate, asparagine; ammonia assimilation	Glutamine, Glutamate, Aspartate and Asparagine Biosynthesis	NAD-specific glutamate dehydrogenase (EC 1.4.1.2), eukaryotic type	2	-5	72.26	32.5	1
Amino Acids and Derivatives	Glutamine, glutamate, aspartate, asparagine; ammonia assimilation	Glutamine, Glutamate, Aspartate and Asparagine Biosynthesis	NAD-specific glutamate dehydrogenase (EC 1.4.1.2), large form	585	-6.65	81.6	30.5	136
Amino Acids and Derivatives	Glutamine, glutamate, aspartate, asparagine; ammonia assimilation	Glutamine, Glutamate, Aspartate and Asparagine Biosynthesis	NADP-specific glutamate dehydrogenase (EC 1.4.1.4)	4455	-7.33	82.89	30.83	342
Amino Acids and Derivatives	Glutamine, glutamate, aspartate, asparagine; ammonia assimilation	Glutamine, Glutamate, Aspartate and Asparagine Biosynthesis	glutamine synthetase family protein	381	-6.41	77.68	30.2	84
Amino Acids and Derivatives	Glutamine, glutamate, aspartate, asparagine; ammonia assimilation	Glutamine synthetases	Glutamine synthetase type I (EC 6.3.1.2)	5640	-7.23	82.07	30.75	494
Amino Acids and Derivatives	Glutamine, glutamate, aspartate, asparagine; ammonia assimilation	Glutamine synthetases	Glutamine synthetase type II, eukaryotic (EC 6.3.1.2)	171	-7.94	83.94	30.64	37
Amino Acids and Derivatives	Glutamine, glutamate, aspartate, asparagine; ammonia assimilation	Glutamine synthetases	Glutamine synthetase type III, GlnN (EC 6.3.1.2)	2329	-7.17	82.07	30.91	95
Amino Acids and Derivatives	Glutamine, glutamate, aspartate, asparagine; ammonia assimilation	Glutamine synthetases	Glutamine synthetase, clostridia type (EC 6.3.1.2)	21	-5.82	74.96	30.53	10
Amino Acids and Derivatives	Glutamine, glutamate, aspartate, asparagine; ammonia assimilation	Poly-gamma-glutamate biosynthesis	Gamma-glutamyltranspeptidase (EC 2.3.2.2)	2094	-6.33	78.59	30.49	356
Amino Acids and Derivatives	Glutamine, glutamate, aspartate, asparagine; ammonia assimilation	Poly-gamma-glutamate biosynthesis	Gamma-glutamyltranspeptidase PgsD/CapD (EC 2.3.2.2), catalyses PGA anchorage to peptidoglycan	3	-5.67	73.66	31.67	1
Amino Acids and Derivatives	Glutamine, glutamate, aspartate, asparagine; ammonia assimilation	Poly-gamma-glutamate biosynthesis	Glutamate racemase (EC 5.1.1.3)	830	-5.8	76.8	30.25	175
Amino Acids and Derivatives	Glutamine, glutamate, aspartate, asparagine; ammonia assimilation	Poly-gamma-glutamate biosynthesis	Poly-gamma-glutamate synthase subunit PgsA/CapA (EC 6.3.2.-)	2	-5	68.8	28.5	1
Amino Acids and Derivatives	Glutamine, glutamate, aspartate, asparagine; ammonia assimilation	Poly-gamma-glutamate biosynthesis	Poly-gamma-glutamate synthase subunit PgsB/CapB (EC 6.3.2.-)	13	-5.06	78.92	28.18	5
Amino Acids and Derivatives	Glutamine, glutamate, aspartate, asparagine; ammonia assimilation	Poly-gamma-glutamate biosynthesis	Transition state regulatory protein AbrB	2	-7	83.18	31	2
Amino Acids and Derivatives	Histidine Metabolism	Histidine Biosynthesis	ATP phosphoribosyltransferase (EC 2.4.2.17)	1482	-6.29	80.03	30.75	103
Amino Acids and Derivatives	Histidine Metabolism	Histidine Biosynthesis	ATP phosphoribosyltransferase catalytic subunit (EC 2.4.2.17)	450	-6.75	85.72	30.79	76
Amino Acids and Derivatives	Histidine Metabolism	Histidine Biosynthesis	ATP phosphoribosyltransferase regulatory subunit (EC 2.4.2.17)	298	-6.19	81.22	30.09	51
Amino Acids and Derivatives	Histidine Metabolism	Histidine Biosynthesis	ATP phosphoribosyltransferase regulatory subunit, divergent variant (EC 2.4.2.17)	1	-8	81.25	32	1
Amino Acids and Derivatives	Histidine Metabolism	Histidine Biosynthesis	Histidinol dehydrogenase (EC 1.1.1.23)	1724	-6.48	81.69	30.64	333
Amino Acids and Derivatives	Histidine Metabolism	Histidine Biosynthesis	Histidinol-phosphatase (EC 3.1.3.15)	606	-6.5	77.83	30.83	93
Amino Acids and Derivatives	Histidine Metabolism	Histidine Biosynthesis	Histidinol-phosphatase [alternative form] (EC 3.1.3.15)	175	-5.97	76.88	29.81	53
Amino Acids and Derivatives	Histidine Metabolism	Histidine Biosynthesis	Histidinol-phosphate aminotransferase (EC 2.6.1.9)	1307	-6.28	79.32	30.45	230
Amino Acids and Derivatives	Histidine Metabolism	Histidine Biosynthesis	Imidazole glycerol phosphate synthase amidotransferase subunit (EC 2.4.2.-)	934	-5.9	77.61	29.95	190
Amino Acids and Derivatives	Histidine Metabolism	Histidine Biosynthesis	Imidazole glycerol phosphate synthase cyclase subunit (EC 4.1.3.-)	2243	-6.4	81.59	30.69	367
Amino Acids and Derivatives	Histidine Metabolism	Histidine Biosynthesis	Imidazoleglycerol-phosphate dehydratase (EC 4.2.1.19)	1540	-6.55	79.06	30.8	285
Amino Acids and Derivatives	Histidine Metabolism	Histidine Biosynthesis	Phosphoribosyl-AMP cyclohydrolase (EC 3.5.4.19)	961	-6.49	79.29	30.5	232
Amino Acids and Derivatives	Histidine Metabolism	Histidine Biosynthesis	Phosphoribosyl-ATP pyrophosphatase (EC 3.6.1.31)	644	-6.09	78.27	30.71	153
Amino Acids and Derivatives	Histidine Metabolism	Histidine Biosynthesis	Phosphoribosylformimino-5-aminoimidazole carboxamide ribotide isomerase (EC 5.3.1.16)	912	-6.21	80.4	30.37	164
Amino Acids and Derivatives	Histidine Metabolism	Histidine Degradation	Believed to be an alternative form of N-formylglutamate deformylase (EC 3.5.1.68), but experimentally invalidated	7	-5.33	80.61	26.83	6
Amino Acids and Derivatives	Histidine Metabolism	Histidine Degradation	Formiminoglutamase (EC 3.5.3.8)	8	-6	80	29.83	6
Amino Acids and Derivatives	Histidine Metabolism	Histidine Degradation	Formiminoglutamic iminohydrolase (EC 3.5.3.13)	53	-5.59	78.84	29	35
Amino Acids and Derivatives	Histidine Metabolism	Histidine Degradation	Glutamate formiminotransferase (EC 2.1.2.5)	337	-5.64	74.52	30.5	46
Amino Acids and Derivatives	Histidine Metabolism	Histidine Degradation	Histidine ammonia-lyase (EC 4.3.1.3)	1076	-6.2	80.7	30.53	170
Amino Acids and Derivatives	Histidine Metabolism	Histidine Degradation	Histidine utilization repressor	13	-5.69	75.56	30	8
Amino Acids and Derivatives	Histidine Metabolism	Histidine Degradation	Imidazolonepropionase (EC 3.5.2.7)	548	-5.5	74.67	30.44	135
Amino Acids and Derivatives	Histidine Metabolism	Histidine Degradation	N-formylglutamate deformylase (EC 3.5.1.68)	41	-5.9	78.03	29.21	28
Amino Acids and Derivatives	Histidine Metabolism	Histidine Degradation	Urocanate hydratase (EC 4.2.1.49)	3177	-7.46	84.31	30.62	239
Amino Acids and Derivatives	Lysine, threonine, methionine, and cysteine	Cysteine Biosynthesis	Adenylylsulfate kinase (EC 2.7.1.25)	2144	-6.46	80.48	30.56	276
Amino Acids and Derivatives	Lysine, threonine, methionine, and cysteine	Cysteine Biosynthesis	Cys regulon transcriptional activator CysB	67	-5.74	75.91	30.95	28
Amino Acids and Derivatives	Lysine, threonine, methionine, and cysteine	Cysteine Biosynthesis	Cystathionine beta-synthase (EC 4.2.1.22)	1133	-6.78	81.77	30.57	110
Amino Acids and Derivatives	Lysine, threonine, methionine, and cysteine	Cysteine Biosynthesis	Cystathionine gamma-lyase (EC 4.4.1.1)	1330	-6.07	78.45	30.37	175
Amino Acids and Derivatives	Lysine, threonine, methionine, and cysteine	Cysteine Biosynthesis	Cysteine synthase (EC 2.5.1.47)	4291	-6.43	80.66	30.62	489
Amino Acids and Derivatives	Lysine, threonine, methionine, and cysteine	Cysteine Biosynthesis	Cysteine synthase A (EC 2.5.1.47)	28	-5.27	74.55	30.37	4
Amino Acids and Derivatives	Lysine, threonine, methionine, and cysteine	Cysteine Biosynthesis	Cysteine synthase B (EC 2.5.1.47)	429	-6.48	81.46	30.47	99
Amino Acids and Derivatives	Lysine, threonine, methionine, and cysteine	Cysteine Biosynthesis	Phosphoadenylyl-sulfate reductase [thioredoxin] (EC 1.8.4.8)	413	-6.15	75.41	29.94	122
Amino Acids and Derivatives	Lysine, threonine, methionine, and cysteine	Cysteine Biosynthesis	Serine acetyltransferase (EC 2.3.1.30)	1370	-6.83	81.05	30.56	294
Amino Acids and Derivatives	Lysine, threonine, methionine, and cysteine	Cysteine Biosynthesis	Sulfate adenylyltransferase subunit 1 (EC 2.7.7.4)	1765	-6.65	82.62	30.6	221
Amino Acids and Derivatives	Lysine, threonine, methionine, and cysteine	Cysteine Biosynthesis	Sulfate adenylyltransferase subunit 2 (EC 2.7.7.4)	1524	-7.58	84.25	30.62	215
Amino Acids and Derivatives	Lysine, threonine, methionine, and cysteine	Cysteine Biosynthesis	Sulfate and thiosulfate binding protein CysP	470	-6.6	81.17	30.23	92
Amino Acids and Derivatives	Lysine, threonine, methionine, and cysteine	Cysteine Biosynthesis	Sulfate and thiosulfate import ATP-binding protein CysA (EC 3.6.3.25)	661	-6.25	81.21	30.29	154
Amino Acids and Derivatives	Lysine, threonine, methionine, and cysteine	Cysteine Biosynthesis	Sulfate permease	1898	-6.05	80.07	30.62	218
Amino Acids and Derivatives	Lysine, threonine, methionine, and cysteine	Cysteine Biosynthesis	Sulfate permease, Trk-type	50	-5.69	75.65	30.47	13
Amino Acids and Derivatives	Lysine, threonine, methionine, and cysteine	Cysteine Biosynthesis	Sulfate transport system permease protein CysT	541	-6.37	81.03	30.92	129
Amino Acids and Derivatives	Lysine, threonine, methionine, and cysteine	Cysteine Biosynthesis	Sulfate transport system permease protein CysW	636	-7.21	83.97	30.97	136
Amino Acids and Derivatives	Lysine, threonine, methionine, and cysteine	Cysteine Biosynthesis	Sulfate transporter, CysZ-type	8	-6.25	78.17	28.88	6
Amino Acids and Derivatives	Lysine, threonine, methionine, and cysteine	Cysteine Biosynthesis	Sulfite reductase [NADPH] flavoprotein alpha-component (EC 1.8.1.2)	111	-5.68	73.7	30.33	49
Amino Acids and Derivatives	Lysine, threonine, methionine, and cysteine	Cysteine Biosynthesis	Sulfite reductase [NADPH] hemoprotein beta-component (EC 1.8.1.2)	540	-6.56	79.56	30.44	137
Amino Acids and Derivatives	Lysine, threonine, methionine, and cysteine	Lysine Biosynthesis DAP Pathway	2,3,4,5-tetrahydropyridine-2,6-dicarboxylate N-acetyltransferase (EC 2.3.1.89)	654	-6.47	78.08	30.66	63
Amino Acids and Derivatives	Lysine, threonine, methionine, and cysteine	Lysine Biosynthesis DAP Pathway	2,3,4,5-tetrahydropyridine-2,6-dicarboxylate N-succinyltransferase (EC 2.3.1.117)	890	-7.16	84.73	30.61	170
Amino Acids and Derivatives	Lysine, threonine, methionine, and cysteine	Lysine Biosynthesis DAP Pathway	Aspartate-semialdehyde dehydrogenase (EC 1.2.1.11)	3062	-6.72	81.66	30.66	428
Amino Acids and Derivatives	Lysine, threonine, methionine, and cysteine	Lysine Biosynthesis DAP Pathway	Aspartokinase (EC 2.7.2.4)	3553	-6.31	81.09	30.81	437
Amino Acids and Derivatives	Lysine, threonine, methionine, and cysteine	Lysine Biosynthesis DAP Pathway	Diaminopimelate decarboxylase (EC 4.1.1.20)	1933	-6.24	79.22	30.46	308
Amino Acids and Derivatives	Lysine, threonine, methionine, and cysteine	Lysine Biosynthesis DAP Pathway	Diaminopimelate epimerase (EC 5.1.1.7)	798	-6.28	79.27	30.02	175
Amino Acids and Derivatives	Lysine, threonine, methionine, and cysteine	Lysine Biosynthesis DAP Pathway	Dihydrodipicolinate reductase (EC 1.3.1.26)	818	-6.42	80.94	30.44	176
Amino Acids and Derivatives	Lysine, threonine, methionine, and cysteine	Lysine Biosynthesis DAP Pathway	Dihydrodipicolinate synthase (EC 4.2.1.52)	1488	-6.3	79.48	30.68	275
Amino Acids and Derivatives	Lysine, threonine, methionine, and cysteine	Lysine Biosynthesis DAP Pathway	L,L-diaminopimelate aminotransferase (EC 2.6.1.83)	1623	-6.87	81.09	30.62	89
Amino Acids and Derivatives	Lysine, threonine, methionine, and cysteine	Lysine Biosynthesis DAP Pathway	LL-diaminopimelate aminotransferase, predicted alternative	189	-5.77	74.49	30.27	15
Amino Acids and Derivatives	Lysine, threonine, methionine, and cysteine	Lysine Biosynthesis DAP Pathway	Meso-diaminopimelate D-dehydrogenase (EC 1.4.1.16)	29	-6.67	79.11	31.11	16
Amino Acids and Derivatives	Lysine, threonine, methionine, and cysteine	Lysine Biosynthesis DAP Pathway	N-acetyl-L,L-diaminopimelate aminotransferase (EC 2.6.1.-)	44	-5.49	73.91	29.66	16
Amino Acids and Derivatives	Lysine, threonine, methionine, and cysteine	Lysine Biosynthesis DAP Pathway	N-acetyl-L,L-diaminopimelate deacetylase (EC 3.5.1.47)	307	-5.56	74.52	30.21	59
Amino Acids and Derivatives	Lysine, threonine, methionine, and cysteine	Lysine Biosynthesis DAP Pathway	N-succinyl-L,L-diaminopimelate aminotransferase (EC 2.6.1.17)	529	-6.56	79.22	30.46	49
Amino Acids and Derivatives	Lysine, threonine, methionine, and cysteine	Lysine Biosynthesis DAP Pathway	N-succinyl-L,L-diaminopimelate aminotransferase alternative (EC 2.6.1.17)	362	-6.26	81.51	29.77	68
Amino Acids and Derivatives	Lysine, threonine, methionine, and cysteine	Lysine Biosynthesis DAP Pathway	N-succinyl-L,L-diaminopimelate desuccinylase (EC 3.5.1.18)	345	-6.16	79.73	29.73	120
Amino Acids and Derivatives	Lysine, threonine, methionine, and cysteine	Lysine biosynthesis AAA pathway 2	Acetylaminoadipate kinase (EC 2.7.2.-)	59	-5.22	74.5	30.96	10
Amino Acids and Derivatives	Lysine, threonine, methionine, and cysteine	Lysine biosynthesis AAA pathway 2	Alpha-aminoadipate aminotransferase (EC 2.6.1.39)	4	-6.33	72.97	31	2
Amino Acids and Derivatives	Lysine, threonine, methionine, and cysteine	Lysine biosynthesis AAA pathway 2	Homoaconitase (EC 4.2.1.36)	18	-6.58	78.3	31.08	4
Amino Acids and Derivatives	Lysine, threonine, methionine, and cysteine	Lysine biosynthesis AAA pathway 2	Homoaconitase large subunit (EC 4.2.1.36)	42	-5.52	75.08	29.45	16
Amino Acids and Derivatives	Lysine, threonine, methionine, and cysteine	Lysine biosynthesis AAA pathway 2	Homoaconitase small subunit (EC 4.2.1.36)	14	-5.85	74.8	30.54	7
Amino Acids and Derivatives	Lysine, threonine, methionine, and cysteine	Lysine biosynthesis AAA pathway 2	Homocitrate synthase (EC 2.3.3.14)	634	-6.58	82.98	30.39	66
Amino Acids and Derivatives	Lysine, threonine, methionine, and cysteine	Lysine biosynthesis AAA pathway 2	Homoisocitrate dehydrogenase (EC 1.1.1.87)	76	-5.6	78.63	30.33	14
Amino Acids and Derivatives	Lysine, threonine, methionine, and cysteine	Lysine biosynthesis AAA pathway 2	L-aminoadipate-semialdehyde dehydrogenase large subunit (EC 1.2.1.31)	4	-5.5	75.97	28.5	3
Amino Acids and Derivatives	Lysine, threonine, methionine, and cysteine	Lysine biosynthesis AAA pathway 2	Lysine biosynthesis protein LysX	268	-6	76.45	30.13	19
Amino Acids and Derivatives	Lysine, threonine, methionine, and cysteine	Lysine biosynthesis AAA pathway 2	N-acetyl-gamma-aminoadipyl-phosphate reductase (EC 1.2.1.-)	174	-5.7	73.73	30.25	17
Amino Acids and Derivatives	Lysine, threonine, methionine, and cysteine	Lysine biosynthesis AAA pathway 2	N-acetyl-lysine aminotransferase (EC 2.6.1.-)	115	-5.33	72.95	30.12	15
Amino Acids and Derivatives	Lysine, threonine, methionine, and cysteine	Lysine biosynthesis AAA pathway 2	N-acetyl-lysine deacetylase (EC 3.5.1.-)	91	-6.13	75.22	30.13	13
Amino Acids and Derivatives	Lysine, threonine, methionine, and cysteine	Lysine biosynthesis AAA pathway 2	Saccharopine dehydrogenase [NADP , L-glutamate-forming] (EC 1.5.1.10)	81	-5.96	75.26	30.47	12
Amino Acids and Derivatives	Lysine, threonine, methionine, and cysteine	Lysine degradation	5-aminopentanamidase (EC 3.5.1.30)	5	-5.2	67.46	29.6	2
Amino Acids and Derivatives	Lysine, threonine, methionine, and cysteine	Lysine degradation	5-aminovalerate aminotransferase (EC 2.6.1.48)	28	-6.29	77.34	30.89	8
Amino Acids and Derivatives	Lysine, threonine, methionine, and cysteine	Lysine degradation	Beta-lysine acetyltransferase (EC 2.3.1.-)	42	-5.45	73.47	30.18	4
Amino Acids and Derivatives	Lysine, threonine, methionine, and cysteine	Lysine degradation	Glutarate-semialdehyde dehydrogenase (EC 1.2.1.20)	146	-6.57	81.41	30.59	25
Amino Acids and Derivatives	Lysine, threonine, methionine, and cysteine	Lysine degradation	L-aminoadipate-semialdehyde dehydrogenase large subunit (EC 1.2.1.31)	4	-5.5	75.97	28.5	3
Amino Acids and Derivatives	Lysine, threonine, methionine, and cysteine	Lysine degradation	L-beta-lysine 5,6-aminomutase alpha subunit (EC 5.4.3.3)	382	-7.61	87.8	30.56	26
Amino Acids and Derivatives	Lysine, threonine, methionine, and cysteine	Lysine degradation	L-beta-lysine 5,6-aminomutase beta subunit (EC 5.4.3.3)	194	-6.64	84.73	30.13	22
Amino Acids and Derivatives	Lysine, threonine, methionine, and cysteine	Lysine degradation	L-lysine aminomutase regulator	4	-5	70.91	29.25	3
Amino Acids and Derivatives	Lysine, threonine, methionine, and cysteine	Lysine degradation	L-pipecolate dehydrogenase (EC 1.5.99.3)	38	-7.62	84.66	31.5	12
Amino Acids and Derivatives	Lysine, threonine, methionine, and cysteine	Lysine degradation	Lysine 2,3-aminomutase (EC 5.4.3.2)	2175	-6.64	79.67	30.31	173
Amino Acids and Derivatives	Lysine, threonine, methionine, and cysteine	Lysine degradation	Lysine 2-monooxygenase (EC 1.13.12.2)	10	-7.89	85.81	30.67	6
Amino Acids and Derivatives	Lysine, threonine, methionine, and cysteine	Lysine degradation	Lysine decarboxylase (EC 4.1.1.18)	549	-7.87	86.89	30.8	53
Amino Acids and Derivatives	Lysine, threonine, methionine, and cysteine	Lysine degradation	Lysine decarboxylase 2, constitutive (EC 4.1.1.18)	4	-9.5	87.32	31.75	3
Amino Acids and Derivatives	Lysine, threonine, methionine, and cysteine	Lysine degradation	Lysine decarboxylase, inducible (EC 4.1.1.18)	4	-6.75	76.84	31.5	4
Amino Acids and Derivatives	Lysine, threonine, methionine, and cysteine	Lysine degradation	Lysine ketoglutarate reductase (EC 1.5.1.8) (LOR) (LKR)	21	-5.62	74.23	30.52	6
Amino Acids and Derivatives	Lysine, threonine, methionine, and cysteine	Lysine degradation	Lysine/cadaverine antiporter membrane protein CadB	12	-5.83	73.09	29.92	5
Amino Acids and Derivatives	Lysine, threonine, methionine, and cysteine	Lysine degradation	Outer membrane porin, OprD family	2	-5	86.21	25	2
Amino Acids and Derivatives	Lysine, threonine, methionine, and cysteine	Lysine degradation	Saccharopine dehydrogenase (EC 1.5.1.9)	28	-5.64	73.91	30.29	8
Amino Acids and Derivatives	Lysine, threonine, methionine, and cysteine	Lysine degradation	Saccharopine dehydrogenase [NADP , L-glutamate-forming] (EC 1.5.1.10)	81	-5.96	75.26	30.47	12
Amino Acids and Derivatives	Lysine, threonine, methionine, and cysteine	Lysine fermentation	3,5-diaminobexanoate dehydrogenase (EC 1.4.1.11)	117	-6.15	81.36	30.65	22
Amino Acids and Derivatives	Lysine, threonine, methionine, and cysteine	Lysine fermentation	3-aminobutyrl-CoA ammonia lyase (EC 4.3.1.14)	62	-6.41	82.62	30.33	21
Amino Acids and Derivatives	Lysine, threonine, methionine, and cysteine	Lysine fermentation	3-keto-5-aminohexanoate cleavage enzyme	154	-6.47	81.23	30.24	26
Amino Acids and Derivatives	Lysine, threonine, methionine, and cysteine	Lysine fermentation	Acetate kinase (EC 2.7.2.1)	2057	-6.73	80.33	30.5	304
Amino Acids and Derivatives	Lysine, threonine, methionine, and cysteine	Lysine fermentation	Acetyl-CoA acetyltransferase (EC 2.3.1.9)	4070	-6.13	79.86	30.55	938
Amino Acids and Derivatives	Lysine, threonine, methionine, and cysteine	Lysine fermentation	Butyrate-acetoacetate CoA-transferase subunit A (EC 2.8.3.9)	32	-5.88	78.01	31.08	14
Amino Acids and Derivatives	Lysine, threonine, methionine, and cysteine	Lysine fermentation	Butyrate-acetoacetate CoA-transferase subunit B (EC 2.8.3.9)	69	-6.37	79.02	31.18	22
Amino Acids and Derivatives	Lysine, threonine, methionine, and cysteine	Lysine fermentation	Butyryl-CoA dehydrogenase (EC 1.3.99.2)	4798	-6.35	80.03	30.46	596
Amino Acids and Derivatives	Lysine, threonine, methionine, and cysteine	Lysine fermentation	Electron transfer flavoprotein, alpha subunit	1727	-6.61	81.89	30.69	332
Amino Acids and Derivatives	Lysine, threonine, methionine, and cysteine	Lysine fermentation	Electron transfer flavoprotein, beta subunit	1314	-6.28	81.72	30.53	254
Amino Acids and Derivatives	Lysine, threonine, methionine, and cysteine	Lysine fermentation	L-beta-lysine 5,6-aminomutase alpha subunit (EC 5.4.3.3)	382	-7.61	87.8	30.56	26
Amino Acids and Derivatives	Lysine, threonine, methionine, and cysteine	Lysine fermentation	L-beta-lysine 5,6-aminomutase beta subunit (EC 5.4.3.3)	194	-6.64	84.73	30.13	22
Amino Acids and Derivatives	Lysine, threonine, methionine, and cysteine	Lysine fermentation	Lysine 2,3-aminomutase (EC 5.4.3.2)	2175	-6.64	79.67	30.31	173
Amino Acids and Derivatives	Lysine, threonine, methionine, and cysteine	Methionine Biosynthesis	5,10-methylenetetrahydrofolate reductase (EC 1.5.1.20)	1610	-6.05	77.44	30.26	211
Amino Acids and Derivatives	Lysine, threonine, methionine, and cysteine	Methionine Biosynthesis	5-methyltetrahydrofolate--homocysteine methyltransferase (EC 2.1.1.13)	7154	-6.49	81.08	30.71	480
Amino Acids and Derivatives	Lysine, threonine, methionine, and cysteine	Methionine Biosynthesis	5-methyltetrahydropteroyltriglutamate--homocysteine methyltransferase (EC 2.1.1.14)	324	-6.61	80.35	30.42	107
Amino Acids and Derivatives	Lysine, threonine, methionine, and cysteine	Methionine Biosynthesis	Adenosylhomocysteinase (EC 3.3.1.1)	7353	-7.54	85.86	31	378
Amino Acids and Derivatives	Lysine, threonine, methionine, and cysteine	Methionine Biosynthesis	Archaeal S-adenosylmethionine synthetase (EC 2.5.1.6)	244	-6.51	81.09	30.43	39
Amino Acids and Derivatives	Lysine, threonine, methionine, and cysteine	Methionine Biosynthesis	Betaine--homocysteine S-methyltransferase (EC 2.1.1.5)	11	-5.27	73.04	29.45	8
Amino Acids and Derivatives	Lysine, threonine, methionine, and cysteine	Methionine Biosynthesis	Cystathionine beta-lyase (EC 4.4.1.8)	333	-6.12	78.49	30.36	86
Amino Acids and Derivatives	Lysine, threonine, methionine, and cysteine	Methionine Biosynthesis	Cystathionine beta-synthase (EC 4.2.1.22)	1133	-6.78	81.77	30.57	110
Amino Acids and Derivatives	Lysine, threonine, methionine, and cysteine	Methionine Biosynthesis	Cystathionine gamma-lyase (EC 4.4.1.1)	1330	-6.07	78.45	30.37	175
Amino Acids and Derivatives	Lysine, threonine, methionine, and cysteine	Methionine Biosynthesis	Cystathionine gamma-synthase (EC 2.5.1.48)	799	-6.22	79.36	30.35	151
Amino Acids and Derivatives	Lysine, threonine, methionine, and cysteine	Methionine Biosynthesis	Cysteine synthase (EC 2.5.1.47)	4291	-6.43	80.66	30.62	489
Amino Acids and Derivatives	Lysine, threonine, methionine, and cysteine	Methionine Biosynthesis	Duplicated ATPase component MtsB of energizing module of methionine-regulated ECF transporter	139	-5.87	75.84	30.84	32
Amino Acids and Derivatives	Lysine, threonine, methionine, and cysteine	Methionine Biosynthesis	Homocysteine S-methyltransferase (EC 2.1.1.10)	169	-6.35	77.23	30.69	14
Amino Acids and Derivatives	Lysine, threonine, methionine, and cysteine	Methionine Biosynthesis	Homoserine O-acetyltransferase (EC 2.3.1.31)	1410	-6.73	80.63	30.11	218
Amino Acids and Derivatives	Lysine, threonine, methionine, and cysteine	Methionine Biosynthesis	Homoserine O-succinyltransferase (EC 2.3.1.46)	642	-6.65	76.34	30.66	81
Amino Acids and Derivatives	Lysine, threonine, methionine, and cysteine	Methionine Biosynthesis	Homoserine dehydrogenase (EC 1.1.1.3)	2162	-6.08	79.49	30.65	356
Amino Acids and Derivatives	Lysine, threonine, methionine, and cysteine	Methionine Biosynthesis	Homoserine kinase (EC 2.7.1.39)	461	-6.27	80.79	29.93	106
Amino Acids and Derivatives	Lysine, threonine, methionine, and cysteine	Methionine Biosynthesis	Methionine ABC transporter ATP-binding protein	1475	-5.84	79.07	30.39	213
Amino Acids and Derivatives	Lysine, threonine, methionine, and cysteine	Methionine Biosynthesis	Methionine ABC transporter permease protein	20	-6.57	82.05	31.67	18
Amino Acids and Derivatives	Lysine, threonine, methionine, and cysteine	Methionine Biosynthesis	Methionine ABC transporter substrate-binding protein	31	-6.25	78.48	31.19	30
Amino Acids and Derivatives	Lysine, threonine, methionine, and cysteine	Methionine Biosynthesis	Methionine repressor MetJ	2	-8.5	100	29	2
Amino Acids and Derivatives	Lysine, threonine, methionine, and cysteine	Methionine Biosynthesis	Methionine synthase activation domain (EC 2.1.1.13)	3	-5	72.88	29.67	1
Amino Acids and Derivatives	Lysine, threonine, methionine, and cysteine	Methionine Biosynthesis	Methionine transporter MetT	12	-6.42	81.17	31.08	7
Amino Acids and Derivatives	Lysine, threonine, methionine, and cysteine	Methionine Biosynthesis	O-acetylhomoserine sulfhydrylase (EC 2.5.1.49)	4382	-6.73	80.82	30.76	503
Amino Acids and Derivatives	Lysine, threonine, methionine, and cysteine	Methionine Biosynthesis	O-succinylhomoserine sulfhydrylase (EC 2.5.1.48)	4254	-6.74	80.87	30.75	477
Amino Acids and Derivatives	Lysine, threonine, methionine, and cysteine	Methionine Biosynthesis	Predicted regulator of methionine metabolism, ArsR family	8	-5.29	75.55	31	5
Amino Acids and Derivatives	Lysine, threonine, methionine, and cysteine	Methionine Biosynthesis	S-adenosylhomocysteine nucleosidase (EC 3.2.2.9)	21	-5.48	75.13	30.76	14
Amino Acids and Derivatives	Lysine, threonine, methionine, and cysteine	Methionine Biosynthesis	S-adenosylmethionine synthetase (EC 2.5.1.6)	4739	-6.87	82.65	30.63	533
Amino Acids and Derivatives	Lysine, threonine, methionine, and cysteine	Methionine Biosynthesis	S-ribosylhomocysteine lyase (EC 4.4.1.21)	17	-6.13	81.06	28.8	12
Amino Acids and Derivatives	Lysine, threonine, methionine, and cysteine	Methionine Biosynthesis	Serine acetyltransferase (EC 2.3.1.30)	1370	-6.83	81.05	30.56	294
Amino Acids and Derivatives	Lysine, threonine, methionine, and cysteine	Methionine Biosynthesis	Substrate-specific component MtsA of methionine-regulated ECF transporter	16	-5.05	70.21	28.95	6
Amino Acids and Derivatives	Lysine, threonine, methionine, and cysteine	Methionine Biosynthesis	Transcriptional activator MetR	2	-5.5	82.26	31	2
Amino Acids and Derivatives	Lysine, threonine, methionine, and cysteine	Methionine Biosynthesis	Transmembrane component MtsC of energizing module of methionine-regulated ECF transporter	14	-5.06	70.14	30.19	9
[truncated: 9,813 more rows]
