# Supplementary material for: Taxonomic and Functional Metagenomic Profile of Sediment From a Commercial Catfish Pond in Mississippi
Source: Front Microbiol. 2018 Nov 22;9:2855. doi: 10.3389/fmicb.2018.02855 (PMC6262407; doi:10.3389/fmicb.2018.02855)
Supplement: Table S3 — Relative abundances of bacteria by systematic classifications within the CPS metagenome. [file Table_3.XLSX]

## Sheet: Proteobacteria
domain	phylum	class	order	family	genus	species	strain	abundance	avg eValue	avg % ident	avg align len	# hits
Bacteria	Proteobacteria	Alphaproteobacteria	Caulobacterales	Caulobacteraceae	Asticcacaulis	Asticcacaulis biprosthecium	Asticcacaulis biprosthecum C19	1	-6	82.14	28	1
Bacteria	Proteobacteria	Alphaproteobacteria	Caulobacterales	Caulobacteraceae	Asticcacaulis	Asticcacaulis excentricus	Asticcacaulis excentricus CB 48	2499	-6.13	77.54	30.23	728
Bacteria	Proteobacteria	Alphaproteobacteria	Caulobacterales	Caulobacteraceae	Brevundimonas	Brevundimonas bacteroides	Brevundimonas bacteroides	2	-5	70.31	29	1
Bacteria	Proteobacteria	Alphaproteobacteria	Caulobacterales	Caulobacteraceae	Brevundimonas	Brevundimonas diminuta	Brevundimonas diminuta	1	-5	70	30	1
Bacteria	Proteobacteria	Alphaproteobacteria	Caulobacterales	Caulobacteraceae	Brevundimonas	Brevundimonas sp. BAL3	Brevundimonas sp. BAL3	1090	-6.17	78.29	30.47	536
Bacteria	Proteobacteria	Alphaproteobacteria	Caulobacterales	Caulobacteraceae	Brevundimonas	Brevundimonas subvibrioides	Brevundimonas subvibrioides ATCC 15264	1581	-6.17	78.88	30.26	727
Bacteria	Proteobacteria	Alphaproteobacteria	Caulobacterales	Caulobacteraceae	Brevundimonas	Brevundimonas vesicularis	Brevundimonas vesicularis	1	-5	69.7	33	1
Bacteria	Proteobacteria	Alphaproteobacteria	Caulobacterales	Caulobacteraceae	Caulobacter	Caulobacter segnis	Caulobacter segnis ATCC 21756	1660	-6.11	77.81	30.24	775
Bacteria	Proteobacteria	Alphaproteobacteria	Caulobacterales	Caulobacteraceae	Caulobacter	Caulobacter sp. K31	Caulobacter sp. K31	4056	-6.01	77.78	30.09	1332
Bacteria	Proteobacteria	Alphaproteobacteria	Caulobacterales	Caulobacteraceae	Caulobacter	Caulobacter vibrioides	Caulobacter crescentus CB15	1156	-6.03	77.28	30.33	264
Bacteria	Proteobacteria	Alphaproteobacteria	Caulobacterales	Caulobacteraceae	Caulobacter	Caulobacter vibrioides	Caulobacter crescentus NA1000	4753	-6.11	78.26	30.24	1133
Bacteria	Proteobacteria	Alphaproteobacteria	Caulobacterales	Caulobacteraceae	Caulobacter	Caulobacter vibrioides	Caulobacter vibrioides	13	-6.41	76.31	30.89	5
Bacteria	Proteobacteria	Alphaproteobacteria	Caulobacterales	Caulobacteraceae	Phenylobacterium	Phenylobacterium lituiforme	Phenylobacterium lituiforme	2	-8.5	87.83	32.5	1
Bacteria	Proteobacteria	Alphaproteobacteria	Caulobacterales	Caulobacteraceae	Phenylobacterium	Phenylobacterium zucineum	Phenylobacterium zucineum HLK1	4135	-6.35	80.53	30.2	1408
Bacteria	Proteobacteria	Alphaproteobacteria	Parvularculales	Parvularculaceae	Parvularcula	Parvularcula bermudensis	Parvularcula bermudensis HTCC2503	1287	-5.99	77.14	30.28	486
Bacteria	Proteobacteria	Alphaproteobacteria	Rhizobiales	Aurantimonadaceae	Aurantimonas	Aurantimonas manganoxydans	Aurantimonas manganoxydans SI85-9A1	2254	-6.14	78.21	30.38	867
Bacteria	Proteobacteria	Alphaproteobacteria	Rhizobiales	Aurantimonadaceae	Fulvimarina	Fulvimarina pelagi	Fulvimarina pelagi HTCC2506	890	-6.13	77.89	30.32	485
Bacteria	Proteobacteria	Alphaproteobacteria	Rhizobiales	Aurantimonadaceae	Martelella	Martelella mediterranea	Martelella mediterranea	2	-6	75	30	1
Bacteria	Proteobacteria	Alphaproteobacteria	Rhizobiales	Bartonellaceae	Bartonella	Bartonella alsatica	Bartonella alsatica	1	-5	82.14	28	1
Bacteria	Proteobacteria	Alphaproteobacteria	Rhizobiales	Bartonellaceae	Bartonella	Bartonella bacilliformis	Bartonella bacilliformis	4	-5.83	72.98	31	3
Bacteria	Proteobacteria	Alphaproteobacteria	Rhizobiales	Bartonellaceae	Bartonella	Bartonella bacilliformis	Bartonella bacilliformis KC583	627	-6.18	77.65	30.55	259
Bacteria	Proteobacteria	Alphaproteobacteria	Rhizobiales	Bartonellaceae	Bartonella	Bartonella clarridgeiae	Bartonella clarridgeiae	5	-6.12	82.38	30.25	2
Bacteria	Proteobacteria	Alphaproteobacteria	Rhizobiales	Bartonellaceae	Bartonella	Bartonella grahamii	Bartonella grahamii as4aup	324	-6.27	77.99	30.66	181
Bacteria	Proteobacteria	Alphaproteobacteria	Rhizobiales	Bartonellaceae	Bartonella	Bartonella henselae	Bartonella henselae	32	-5.87	77.01	30.58	7
Bacteria	Proteobacteria	Alphaproteobacteria	Rhizobiales	Bartonellaceae	Bartonella	Bartonella henselae	Bartonella henselae str. Houston-1	34	-6.68	78.09	31.1	9
Bacteria	Proteobacteria	Alphaproteobacteria	Rhizobiales	Bartonellaceae	Bartonella	Bartonella queenslandensis	Bartonella queenslandensis	1	-12	96.88	32	1
Bacteria	Proteobacteria	Alphaproteobacteria	Rhizobiales	Bartonellaceae	Bartonella	Bartonella quintana	Bartonella quintana	13	-7.11	85.1	31.73	5
Bacteria	Proteobacteria	Alphaproteobacteria	Rhizobiales	Bartonellaceae	Bartonella	Bartonella quintana	Bartonella quintana str. Toulouse	4	-6	80.03	30	1
Bacteria	Proteobacteria	Alphaproteobacteria	Rhizobiales	Bartonellaceae	Bartonella	Bartonella rattaustraliani	Bartonella rattaustraliani	7	-5.5	71.56	31	2
Bacteria	Proteobacteria	Alphaproteobacteria	Rhizobiales	Bartonellaceae	Bartonella	Bartonella rattimassiliensis	Bartonella rattimassiliensis	5	-5.67	75.77	30.78	3
Bacteria	Proteobacteria	Alphaproteobacteria	Rhizobiales	Bartonellaceae	Bartonella	Bartonella sp. LAD 3335-3	Bartonella sp. LAD 3335-3	1	-7	92	25	1
Bacteria	Proteobacteria	Alphaproteobacteria	Rhizobiales	Bartonellaceae	Bartonella	Bartonella tamiae	Bartonella tamiae	3	-6	73.5	30	1
Bacteria	Proteobacteria	Alphaproteobacteria	Rhizobiales	Bartonellaceae	Bartonella	Bartonella vinsonii	Bartonella vinsonii subsp. berkhoffii	5	-5	76.11	28.8	1
Bacteria	Proteobacteria	Alphaproteobacteria	Rhizobiales	Bartonellaceae	Bartonella	Bartonella washoensis	Bartonella washoensis	1	-7	78.12	32	1
Bacteria	Proteobacteria	Alphaproteobacteria	Rhizobiales	Bartonellaceae	Bartonella	uncultured Bartonella sp.	uncultured Bartonella sp.	5	-5.17	77.46	29.5	3
Bacteria	Proteobacteria	Alphaproteobacteria	Rhizobiales	Beijerinckiaceae	Beijerinckia	Beijerinckia indica	Beijerinckia indica subsp. indica ATCC 9039	2239	-6.24	78.59	30.46	804
Bacteria	Proteobacteria	Alphaproteobacteria	Rhizobiales	Beijerinckiaceae	Methylocella	Methylocella silvestris	Methylocella silvestris BL2	3399	-6.18	78.95	30.2	1022
Bacteria	Proteobacteria	Alphaproteobacteria	Rhizobiales	Bradyrhizobiaceae	Afipia	Afipia birgiae	Afipia birgiae	4	-5.75	80.07	30	1
Bacteria	Proteobacteria	Alphaproteobacteria	Rhizobiales	Bradyrhizobiaceae	Afipia	Afipia broomeae	Afipia broomeae ATCC 49717	1	-10	96.88	32	1
Bacteria	Proteobacteria	Alphaproteobacteria	Rhizobiales	Bradyrhizobiaceae	Afipia	Afipia genosp. 2	Afipia genosp. 2	10	-6.9	83.64	29.5	1
Bacteria	Proteobacteria	Alphaproteobacteria	Rhizobiales	Bradyrhizobiaceae	Afipia	Afipia genosp. 3	Afipia genosp. 3	6	-7.5	84.29	31	2
Bacteria	Proteobacteria	Alphaproteobacteria	Rhizobiales	Bradyrhizobiaceae	Afipia	Afipia massiliensis	Afipia massiliensis	3	-8.33	88.54	32	1
Bacteria	Proteobacteria	Alphaproteobacteria	Rhizobiales	Bradyrhizobiaceae	Afipia	Afipia sp. 1NLS2	Afipia sp. 1NLS2	2638	-6.54	80.84	30.5	982
Bacteria	Proteobacteria	Alphaproteobacteria	Rhizobiales	Bradyrhizobiaceae	Afipia	Afipia sp. B-91-007287	Afipia sp. B-91-007287	4	-6.5	79.15	32.25	1
Bacteria	Proteobacteria	Alphaproteobacteria	Rhizobiales	Bradyrhizobiaceae	Afipia	Afipia sp. SP3302452	Afipia sp. SP3302452	5	-5.8	73.22	32	1
Bacteria	Proteobacteria	Alphaproteobacteria	Rhizobiales	Bradyrhizobiaceae	Bosea	Bosea eneae	Bosea eneae	5	-10.4	90.91	33	1
Bacteria	Proteobacteria	Alphaproteobacteria	Rhizobiales	Bradyrhizobiaceae	Bosea	Bosea massiliensis	Bosea massiliensis	2	-8.5	81.82	33	2
Bacteria	Proteobacteria	Alphaproteobacteria	Rhizobiales	Bradyrhizobiaceae	Bosea	Bosea sp. 7F	Bosea sp. 7F	2	-8.5	89.25	32.5	1
Bacteria	Proteobacteria	Alphaproteobacteria	Rhizobiales	Bradyrhizobiaceae	Bosea	Bosea sp. AC(2010)	Bosea sp. AC(2010)	1	-10	93.75	32	1
Bacteria	Proteobacteria	Alphaproteobacteria	Rhizobiales	Bradyrhizobiaceae	Bosea	Bosea vestrisii	Bosea vestrisii	3	-6	86.41	28	2
Bacteria	Proteobacteria	Alphaproteobacteria	Rhizobiales	Bradyrhizobiaceae	Bradyrhizobium	Bradyrhizobium betae	Bradyrhizobium betae	1	-9	100	31	1
Bacteria	Proteobacteria	Alphaproteobacteria	Rhizobiales	Bradyrhizobiaceae	Bradyrhizobium	Bradyrhizobium canariense	Bradyrhizobium canariense	1	-7	78.79	33	1
Bacteria	Proteobacteria	Alphaproteobacteria	Rhizobiales	Bradyrhizobiaceae	Bradyrhizobium	Bradyrhizobium elkanii	Bradyrhizobium elkanii	9	-5.87	77.09	30	5
Bacteria	Proteobacteria	Alphaproteobacteria	Rhizobiales	Bradyrhizobiaceae	Bradyrhizobium	Bradyrhizobium genosp. SA-2	Bradyrhizobium genosp. SA-2	1	-8	93.94	33	1
Bacteria	Proteobacteria	Alphaproteobacteria	Rhizobiales	Bradyrhizobiaceae	Bradyrhizobium	Bradyrhizobium genosp. TUXTLAS-19	Bradyrhizobium genosp. TUXTLAS-19	1	-6	75.76	33	1
Bacteria	Proteobacteria	Alphaproteobacteria	Rhizobiales	Bradyrhizobiaceae	Bradyrhizobium	Bradyrhizobium genosp. TUXTLAS-23	Bradyrhizobium genosp. TUXTLAS-23	3	-5.67	73.72	31.67	1
Bacteria	Proteobacteria	Alphaproteobacteria	Rhizobiales	Bradyrhizobiaceae	Bradyrhizobium	Bradyrhizobium genosp. TUXTLAS-6	Bradyrhizobium genosp. TUXTLAS-6	1	-7	96.67	30	1
Bacteria	Proteobacteria	Alphaproteobacteria	Rhizobiales	Bradyrhizobiaceae	Bradyrhizobium	Bradyrhizobium genosp. TUXTLAS-8	Bradyrhizobium genosp. TUXTLAS-8	1	-9	100	32	1
Bacteria	Proteobacteria	Alphaproteobacteria	Rhizobiales	Bradyrhizobiaceae	Bradyrhizobium	Bradyrhizobium japonicum	Bradyrhizobium japonicum	839	-7.05	83.33	30.53	214
Bacteria	Proteobacteria	Alphaproteobacteria	Rhizobiales	Bradyrhizobiaceae	Bradyrhizobium	Bradyrhizobium japonicum	Bradyrhizobium japonicum USDA 110	9	-7.19	81.48	30.75	6
Bacteria	Proteobacteria	Alphaproteobacteria	Rhizobiales	Bradyrhizobiaceae	Bradyrhizobium	Bradyrhizobium jicamae	Bradyrhizobium jicamae	4	-7.75	90.14	29.5	1
Bacteria	Proteobacteria	Alphaproteobacteria	Rhizobiales	Bradyrhizobiaceae	Bradyrhizobium	Bradyrhizobium lablabi	Bradyrhizobium lablabi	1	-7	87.1	31	1
Bacteria	Proteobacteria	Alphaproteobacteria	Rhizobiales	Bradyrhizobiaceae	Bradyrhizobium	Bradyrhizobium liaoningense	Bradyrhizobium liaoningense	6	-6.33	76.76	30.94	3
Bacteria	Proteobacteria	Alphaproteobacteria	Rhizobiales	Bradyrhizobiaceae	Bradyrhizobium	Bradyrhizobium pachyrhizi	Bradyrhizobium pachyrhizi	1	-5	82.76	29	1
Bacteria	Proteobacteria	Alphaproteobacteria	Rhizobiales	Bradyrhizobiaceae	Bradyrhizobium	Bradyrhizobium sp.	Bradyrhizobium sp.	32	-7.06	84.15	30.4	2
Bacteria	Proteobacteria	Alphaproteobacteria	Rhizobiales	Bradyrhizobiaceae	Bradyrhizobium	Bradyrhizobium sp. 'Minneapolis DCAA1'	Bradyrhizobium sp. 'Minneapolis DCAA1'	1	-7	81.25	32	1
Bacteria	Proteobacteria	Alphaproteobacteria	Rhizobiales	Bradyrhizobiaceae	Bradyrhizobium	Bradyrhizobium sp. 'St. Paul TCAA3'	Bradyrhizobium sp. 'St. Paul TCAA3'	2	-5.5	73.96	32.5	1
Bacteria	Proteobacteria	Alphaproteobacteria	Rhizobiales	Bradyrhizobiaceae	Bradyrhizobium	Bradyrhizobium sp. 2FB3	Bradyrhizobium sp. 2FB3	1	-12	96.97	33	1
Bacteria	Proteobacteria	Alphaproteobacteria	Rhizobiales	Bradyrhizobiaceae	Bradyrhizobium	Bradyrhizobium sp. ANU 289	Bradyrhizobium sp. ANU 289	1	-7	84.38	32	1
Bacteria	Proteobacteria	Alphaproteobacteria	Rhizobiales	Bradyrhizobiaceae	Bradyrhizobium	Bradyrhizobium sp. BTAi1	Bradyrhizobium sp. BTAi1	13377	-6.66	81.72	30.38	3408
Bacteria	Proteobacteria	Alphaproteobacteria	Rhizobiales	Bradyrhizobiaceae	Bradyrhizobium	Bradyrhizobium sp. CCBAU 83386	Bradyrhizobium sp. CCBAU 83386	1	-6	84.38	32	1
Bacteria	Proteobacteria	Alphaproteobacteria	Rhizobiales	Bradyrhizobiaceae	Bradyrhizobium	Bradyrhizobium sp. CCBAU 85058	Bradyrhizobium sp. CCBAU 85058	1	-6	85.71	28	1
Bacteria	Proteobacteria	Alphaproteobacteria	Rhizobiales	Bradyrhizobiaceae	Bradyrhizobium	Bradyrhizobium sp. CPP	Bradyrhizobium sp. CPP	1	-9	87.5	32	1
Bacteria	Proteobacteria	Alphaproteobacteria	Rhizobiales	Bradyrhizobiaceae	Bradyrhizobium	Bradyrhizobium sp. Dp6.5	Bradyrhizobium sp. Dp6.5	1	-7	81.25	32	1
Bacteria	Proteobacteria	Alphaproteobacteria	Rhizobiales	Bradyrhizobiaceae	Bradyrhizobium	Bradyrhizobium sp. HO168	Bradyrhizobium sp. HO168	1	-6	81.25	32	1
Bacteria	Proteobacteria	Alphaproteobacteria	Rhizobiales	Bradyrhizobiaceae	Bradyrhizobium	Bradyrhizobium sp. ICMP 12835	Bradyrhizobium sp. ICMP 12835	1	-5	84.62	26	1
Bacteria	Proteobacteria	Alphaproteobacteria	Rhizobiales	Bradyrhizobiaceae	Bradyrhizobium	Bradyrhizobium sp. La5-8	Bradyrhizobium sp. La5-8	1	-8	96.88	32	1
Bacteria	Proteobacteria	Alphaproteobacteria	Rhizobiales	Bradyrhizobiaceae	Bradyrhizobium	Bradyrhizobium sp. ORS 1816	Bradyrhizobium sp. ORS 1816	1	-14	100	33	1
Bacteria	Proteobacteria	Alphaproteobacteria	Rhizobiales	Bradyrhizobiaceae	Bradyrhizobium	Bradyrhizobium sp. ORS 278	Bradyrhizobium sp. ORS 278	31	-6.32	78.58	30.23	12
Bacteria	Proteobacteria	Alphaproteobacteria	Rhizobiales	Bradyrhizobiaceae	Bradyrhizobium	Bradyrhizobium sp. ORS 279	Bradyrhizobium sp. ORS 279	1	-5	71.88	32	1
Bacteria	Proteobacteria	Alphaproteobacteria	Rhizobiales	Bradyrhizobiaceae	Bradyrhizobium	Bradyrhizobium sp. ORS 297	Bradyrhizobium sp. ORS 297	1	-9	83.87	31	1
Bacteria	Proteobacteria	Alphaproteobacteria	Rhizobiales	Bradyrhizobiaceae	Bradyrhizobium	Bradyrhizobium sp. ORS 304	Bradyrhizobium sp. ORS 304	2	-9.5	90.63	32	2
Bacteria	Proteobacteria	Alphaproteobacteria	Rhizobiales	Bradyrhizobiaceae	Bradyrhizobium	Bradyrhizobium sp. ORS 305	Bradyrhizobium sp. ORS 305	2	-8.5	87.5	32	1
Bacteria	Proteobacteria	Alphaproteobacteria	Rhizobiales	Bradyrhizobiaceae	Bradyrhizobium	Bradyrhizobium sp. ORS 309	Bradyrhizobium sp. ORS 309	1	-10	93.94	33	1
Bacteria	Proteobacteria	Alphaproteobacteria	Rhizobiales	Bradyrhizobiaceae	Bradyrhizobium	Bradyrhizobium sp. ORS 318	Bradyrhizobium sp. ORS 318	1	-9	81.82	33	1
Bacteria	Proteobacteria	Alphaproteobacteria	Rhizobiales	Bradyrhizobiaceae	Bradyrhizobium	Bradyrhizobium sp. ORS 336	Bradyrhizobium sp. ORS 336	2	-9.5	93.75	32	2
Bacteria	Proteobacteria	Alphaproteobacteria	Rhizobiales	Bradyrhizobiaceae	Bradyrhizobium	Bradyrhizobium sp. ORS 354	Bradyrhizobium sp. ORS 354	1	-8	90.91	33	1
Bacteria	Proteobacteria	Alphaproteobacteria	Rhizobiales	Bradyrhizobiaceae	Bradyrhizobium	Bradyrhizobium sp. Pter7	Bradyrhizobium sp. Pter7	1	-9	90.91	33	1
Bacteria	Proteobacteria	Alphaproteobacteria	Rhizobiales	Bradyrhizobiaceae	Bradyrhizobium	Bradyrhizobium sp. RSA104	Bradyrhizobium sp. RSA104	1	-9	87.88	33	1
Bacteria	Proteobacteria	Alphaproteobacteria	Rhizobiales	Bradyrhizobiaceae	Bradyrhizobium	Bradyrhizobium sp. RSB6	Bradyrhizobium sp. RSB6	1	-7	84.38	32	1
Bacteria	Proteobacteria	Alphaproteobacteria	Rhizobiales	Bradyrhizobiaceae	Bradyrhizobium	Bradyrhizobium sp. SEMIA 6160	Bradyrhizobium sp. SEMIA 6160	1	-6	90	30	1
Bacteria	Proteobacteria	Alphaproteobacteria	Rhizobiales	Bradyrhizobiaceae	Bradyrhizobium	Bradyrhizobium sp. STM 3964	Bradyrhizobium sp. STM 3964	1	-6	77.42	31	1
Bacteria	Proteobacteria	Alphaproteobacteria	Rhizobiales	Bradyrhizobiaceae	Bradyrhizobium	Bradyrhizobium sp. UPM1029	Bradyrhizobium sp. UPM1029	16	-6.33	75.3	29.98	7
Bacteria	Proteobacteria	Alphaproteobacteria	Rhizobiales	Bradyrhizobiaceae	Bradyrhizobium	Bradyrhizobium sp. UPM1166	Bradyrhizobium sp. UPM1166	2	-7	84.82	30	1
Bacteria	Proteobacteria	Alphaproteobacteria	Rhizobiales	Bradyrhizobiaceae	Bradyrhizobium	Bradyrhizobium sp. UPM1167	Bradyrhizobium sp. UPM1167	11	-8.56	85.63	30.48	5
Bacteria	Proteobacteria	Alphaproteobacteria	Rhizobiales	Bradyrhizobiaceae	Bradyrhizobium	Bradyrhizobium sp. WM9	Bradyrhizobium sp. WM9	28	-6.17	77.08	30.87	12
Bacteria	Proteobacteria	Alphaproteobacteria	Rhizobiales	Bradyrhizobiaceae	Bradyrhizobium	Bradyrhizobium sp. WSM471	Bradyrhizobium sp. WSM471	24	-7.6	90.61	29.98	12
Bacteria	Proteobacteria	Alphaproteobacteria	Rhizobiales	Bradyrhizobiaceae	Bradyrhizobium	Bradyrhizobium yuanmingense	Bradyrhizobium yuanmingense	2	-8.5	90.21	31	2
Bacteria	Proteobacteria	Alphaproteobacteria	Rhizobiales	Bradyrhizobiaceae	Bradyrhizobium	uncultured Bradyrhizobium sp.	uncultured Bradyrhizobium sp.	1	-5	92	25	1
Bacteria	Proteobacteria	Alphaproteobacteria	Rhizobiales	Bradyrhizobiaceae	Nitrobacter	Nitrobacter hamburgensis	Nitrobacter hamburgensis X14	5621	-6.46	80.51	30.42	1557
Bacteria	Proteobacteria	Alphaproteobacteria	Rhizobiales	Bradyrhizobiaceae	Nitrobacter	Nitrobacter sp. HTN8	Nitrobacter sp. HTN8	1	-6	72.41	29	1
Bacteria	Proteobacteria	Alphaproteobacteria	Rhizobiales	Bradyrhizobiaceae	Nitrobacter	Nitrobacter sp. Nb-311A	Nitrobacter sp. Nb-311A	2413	-6.66	81.05	30.51	923
Bacteria	Proteobacteria	Alphaproteobacteria	Rhizobiales	Bradyrhizobiaceae	Nitrobacter	Nitrobacter sp. PJN1	Nitrobacter sp. PJN1	2	-6	72.31	32.5	1
Bacteria	Proteobacteria	Alphaproteobacteria	Rhizobiales	Bradyrhizobiaceae	Nitrobacter	Nitrobacter vulgaris	Nitrobacter vulgaris	20	-6.25	77.52	30.75	1
Bacteria	Proteobacteria	Alphaproteobacteria	Rhizobiales	Bradyrhizobiaceae	Nitrobacter	Nitrobacter winogradskyi	Nitrobacter winogradskyi	3	-5.75	73.56	27.5	2
Bacteria	Proteobacteria	Alphaproteobacteria	Rhizobiales	Bradyrhizobiaceae	Nitrobacter	Nitrobacter winogradskyi	Nitrobacter winogradskyi Nb-255	3707	-6.48	80.63	30.39	1124
Bacteria	Proteobacteria	Alphaproteobacteria	Rhizobiales	Bradyrhizobiaceae	Oligotropha	Oligotropha carboxidovorans	Oligotropha carboxidovorans OM5	3304	-6.4	80.21	30.33	1182
Bacteria	Proteobacteria	Alphaproteobacteria	Rhizobiales	Bradyrhizobiaceae	Rhodopseudomonas	Rhodopseudomonas julia	Rhodopseudomonas julia	4	-7	78.62	30.75	1
Bacteria	Proteobacteria	Alphaproteobacteria	Rhizobiales	Bradyrhizobiaceae	Rhodopseudomonas	Rhodopseudomonas palustris	Rhodopseudomonas palustris	96	-5.62	76.99	29.27	4
Bacteria	Proteobacteria	Alphaproteobacteria	Rhizobiales	Bradyrhizobiaceae	Rhodopseudomonas	Rhodopseudomonas palustris	Rhodopseudomonas palustris BisA53	6414	-6.39	80.23	30.33	1863
Bacteria	Proteobacteria	Alphaproteobacteria	Rhizobiales	Bradyrhizobiaceae	Rhodopseudomonas	Rhodopseudomonas palustris	Rhodopseudomonas palustris BisB18	5549	-6.4	80.37	30.37	1821
Bacteria	Proteobacteria	Alphaproteobacteria	Rhizobiales	Bradyrhizobiaceae	Rhodopseudomonas	Rhodopseudomonas palustris	Rhodopseudomonas palustris BisB5	5391	-6.48	80.79	30.33	1636
Bacteria	Proteobacteria	Alphaproteobacteria	Rhizobiales	Bradyrhizobiaceae	Rhodopseudomonas	Rhodopseudomonas palustris	Rhodopseudomonas palustris CGA009	75	-6.21	79.41	29.68	13
Bacteria	Proteobacteria	Alphaproteobacteria	Rhizobiales	Bradyrhizobiaceae	Rhodopseudomonas	Rhodopseudomonas palustris	Rhodopseudomonas palustris DX-1	1864	-6.45	80.3	30.46	926
Bacteria	Proteobacteria	Alphaproteobacteria	Rhizobiales	Bradyrhizobiaceae	Rhodopseudomonas	Rhodopseudomonas palustris	Rhodopseudomonas palustris HaA2	5101	-6.46	80.61	30.36	1726
Bacteria	Proteobacteria	Alphaproteobacteria	Rhizobiales	Bradyrhizobiaceae	Rhodopseudomonas	Rhodopseudomonas palustris	Rhodopseudomonas palustris TIE-1	3519	-6.5	80.68	30.41	1345
Bacteria	Proteobacteria	Alphaproteobacteria	Rhizobiales	Bradyrhizobiaceae	unclassified (derived from Bradyrhizobiaceae)	Bradyrhizobiaceae bacterium SG-6C	Bradyrhizobiaceae bacterium SG-6C	1	-10	100	32	1
Bacteria	Proteobacteria	Alphaproteobacteria	Rhizobiales	Bradyrhizobiaceae	unclassified (derived from Bradyrhizobiaceae)	Pseudomonas carboxydohydrogena	Pseudomonas carboxydohydrogena	1	-10	96.97	33	1
Bacteria	Proteobacteria	Alphaproteobacteria	Rhizobiales	Brucellaceae	Brucella	Brucella abortus	Brucella abortus	1	-6	92	25	1
Bacteria	Proteobacteria	Alphaproteobacteria	Rhizobiales	Brucellaceae	Brucella	Brucella abortus	Brucella abortus A13334	489	-6.18	78.09	30.37	227
Bacteria	Proteobacteria	Alphaproteobacteria	Rhizobiales	Brucellaceae	Brucella	Brucella abortus	Brucella abortus NCTC 8038	5	-6.92	87.44	30.5	2
Bacteria	Proteobacteria	Alphaproteobacteria	Rhizobiales	Brucellaceae	Brucella	Brucella abortus	Brucella abortus S19	9	-5.21	73.05	30.14	7
Bacteria	Proteobacteria	Alphaproteobacteria	Rhizobiales	Brucellaceae	Brucella	Brucella abortus	Brucella abortus bv. 1 str. 9-941	23	-6.33	75.45	31.17	16
Bacteria	Proteobacteria	Alphaproteobacteria	Rhizobiales	Brucellaceae	Brucella	Brucella abortus	Brucella abortus bv. 1 str. NI021	1	-5	78.12	32	1
Bacteria	Proteobacteria	Alphaproteobacteria	Rhizobiales	Brucellaceae	Brucella	Brucella abortus	Brucella abortus bv. 1 str. NI488	24	-5.68	74.29	30.87	13
Bacteria	Proteobacteria	Alphaproteobacteria	Rhizobiales	Brucellaceae	Brucella	Brucella abortus	Brucella abortus bv. 2 str. 86/8/59	37	-5.91	76.77	30.3	23
Bacteria	Proteobacteria	Alphaproteobacteria	Rhizobiales	Brucellaceae	Brucella	Brucella abortus	Brucella abortus bv. 3 str. Tulya	28	-5.67	77.31	30.09	15
Bacteria	Proteobacteria	Alphaproteobacteria	Rhizobiales	Brucellaceae	Brucella	Brucella abortus	Brucella abortus bv. 4 str. 292	9	-7.75	84.29	31.79	4
Bacteria	Proteobacteria	Alphaproteobacteria	Rhizobiales	Brucellaceae	Brucella	Brucella abortus	Brucella abortus bv. 5 str. B3196	12	-5.63	72.32	31.13	10
Bacteria	Proteobacteria	Alphaproteobacteria	Rhizobiales	Brucellaceae	Brucella	Brucella abortus	Brucella abortus bv. 6 str. 870	2	-5	68.3	31.5	2
Bacteria	Proteobacteria	Alphaproteobacteria	Rhizobiales	Brucellaceae	Brucella	Brucella abortus	Brucella abortus bv. 9 str. C68	8	-6.36	76.4	30.71	2
Bacteria	Proteobacteria	Alphaproteobacteria	Rhizobiales	Brucellaceae	Brucella	Brucella abortus	Brucella abortus str. 2308 A	16	-5.72	74.38	30	10
Bacteria	Proteobacteria	Alphaproteobacteria	Rhizobiales	Brucellaceae	Brucella	Brucella canis	Brucella canis ATCC 23365	42	-6.29	78.71	30.86	19
Bacteria	Proteobacteria	Alphaproteobacteria	Rhizobiales	Brucellaceae	Brucella	Brucella canis	Brucella canis HSK A52141	178	-6.57	79.15	30.56	52
Bacteria	Proteobacteria	Alphaproteobacteria	Rhizobiales	Brucellaceae	Brucella	Brucella ceti	Brucella ceti B1/94	2	-5	77.5	28.5	2
Bacteria	Proteobacteria	Alphaproteobacteria	Rhizobiales	Brucellaceae	Brucella	Brucella ceti	Brucella ceti M490/95/1	9	-5.62	73.38	30.75	8
Bacteria	Proteobacteria	Alphaproteobacteria	Rhizobiales	Brucellaceae	Brucella	Brucella ceti	Brucella ceti M644/93/1	8	-5.38	78.29	30.75	8
Bacteria	Proteobacteria	Alphaproteobacteria	Rhizobiales	Brucellaceae	Brucella	Brucella ceti	Brucella ceti str. Cudo	17	-5.3	68.98	31.63	15
Bacteria	Proteobacteria	Alphaproteobacteria	Rhizobiales	Brucellaceae	Brucella	Brucella melitensis	Brucella melitensis	4	-6.5	84.18	28.5	4
Bacteria	Proteobacteria	Alphaproteobacteria	Rhizobiales	Brucellaceae	Brucella	Brucella melitensis	Brucella melitensis ATCC 23457	2	-5	79.81	29	2
Bacteria	Proteobacteria	Alphaproteobacteria	Rhizobiales	Brucellaceae	Brucella	Brucella melitensis	Brucella melitensis M28	52	-6.11	77.19	31.02	33
Bacteria	Proteobacteria	Alphaproteobacteria	Rhizobiales	Brucellaceae	Brucella	Brucella melitensis	Brucella melitensis M5-90	8	-6.94	76.83	31.19	4
Bacteria	Proteobacteria	Alphaproteobacteria	Rhizobiales	Brucellaceae	Brucella	Brucella melitensis	Brucella melitensis NI	2	-6	71.88	32	2
Bacteria	Proteobacteria	Alphaproteobacteria	Rhizobiales	Brucellaceae	Brucella	Brucella melitensis	Brucella melitensis bv. 1 str. 16M	1735	-6.05	77.82	30.31	698
Bacteria	Proteobacteria	Alphaproteobacteria	Rhizobiales	Brucellaceae	Brucella	Brucella melitensis	Brucella melitensis bv. 1 str. Rev.1	6	-6.33	77.28	30.83	1
Bacteria	Proteobacteria	Alphaproteobacteria	Rhizobiales	Brucellaceae	Brucella	Brucella melitensis	Brucella melitensis bv. 2 str. 63/9	16	-6.09	80.39	29.78	2
Bacteria	Proteobacteria	Alphaproteobacteria	Rhizobiales	Brucellaceae	Brucella	Brucella melitensis	Brucella melitensis bv. 3 str. Ether	15	-6.38	78.75	31.22	7
Bacteria	Proteobacteria	Alphaproteobacteria	Rhizobiales	Brucellaceae	Brucella	Brucella microti	Brucella microti CCM 4915	33	-5.88	75.04	31.26	16
Bacteria	Proteobacteria	Alphaproteobacteria	Rhizobiales	Brucellaceae	Brucella	Brucella neotomae	Brucella neotomae 5K33	15	-5.64	78.28	30.18	14
Bacteria	Proteobacteria	Alphaproteobacteria	Rhizobiales	Brucellaceae	Brucella	Brucella ovis	Brucella ovis ATCC 25840	89	-6.09	77.53	30.32	55
Bacteria	Proteobacteria	Alphaproteobacteria	Rhizobiales	Brucellaceae	Brucella	Brucella pinnipedialis	Brucella pinnipedialis B2/94	558	-6.07	78.62	30.23	230
Bacteria	Proteobacteria	Alphaproteobacteria	Rhizobiales	Brucellaceae	Brucella	Brucella pinnipedialis	Brucella pinnipedialis M163/99/10	82	-5.68	76.24	29.87	21
Bacteria	Proteobacteria	Alphaproteobacteria	Rhizobiales	Brucellaceae	Brucella	Brucella pinnipedialis	Brucella pinnipedialis M292/94/1	5	-5.6	75.64	30.6	5
Bacteria	Proteobacteria	Alphaproteobacteria	Rhizobiales	Brucellaceae	Brucella	Brucella sp. 83/13	Brucella sp. 83/13	71	-6.25	77.82	30.54	44
Bacteria	Proteobacteria	Alphaproteobacteria	Rhizobiales	Brucellaceae	Brucella	Brucella sp. BO1	Brucella sp. BO1	53	-6.36	77.84	30.77	41
Bacteria	Proteobacteria	Alphaproteobacteria	Rhizobiales	Brucellaceae	Brucella	Brucella sp. BO2	Brucella sp. BO2	75	-5.93	76.07	30.17	39
Bacteria	Proteobacteria	Alphaproteobacteria	Rhizobiales	Brucellaceae	Brucella	Brucella sp. F5/99	Brucella sp. F5/99	10	-5.5	77.25	30.56	9
Bacteria	Proteobacteria	Alphaproteobacteria	Rhizobiales	Brucellaceae	Brucella	Brucella sp. NF 2653	Brucella sp. NF 2653	13	-6.33	76.86	31.14	9
Bacteria	Proteobacteria	Alphaproteobacteria	Rhizobiales	Brucellaceae	Brucella	Brucella sp. NVSL 07-0026	Brucella sp. NVSL 07-0026	40	-6.02	77.62	30.82	33
Bacteria	Proteobacteria	Alphaproteobacteria	Rhizobiales	Brucellaceae	Brucella	Brucella suis	Brucella suis 1330	767	-6.26	78.99	30.33	245
Bacteria	Proteobacteria	Alphaproteobacteria	Rhizobiales	Brucellaceae	Brucella	Brucella suis	Brucella suis ATCC 23445	178	-6.23	78.91	30.44	96
Bacteria	Proteobacteria	Alphaproteobacteria	Rhizobiales	Brucellaceae	Brucella	Brucella suis	Brucella suis bv. 3 str. 686	27	-6.74	80.18	30.93	10
Bacteria	Proteobacteria	Alphaproteobacteria	Rhizobiales	Brucellaceae	Brucella	Brucella suis	Brucella suis bv. 4 str. 40	13	-6.22	83.85	28.77	4
Bacteria	Proteobacteria	Alphaproteobacteria	Rhizobiales	Brucellaceae	Brucella	Brucella suis	Brucella suis bv. 5 str. 513	12	-6.27	81.83	30.55	11
Bacteria	Proteobacteria	Alphaproteobacteria	Rhizobiales	Brucellaceae	Mycoplana	Mycoplana dimorpha	Mycoplana dimorpha	8	-6.33	80.92	30.75	2
Bacteria	Proteobacteria	Alphaproteobacteria	Rhizobiales	Brucellaceae	Ochrobactrum	Ochrobactrum anthropi	Ochrobactrum anthropi	5	-6.17	72.74	32.33	3
Bacteria	Proteobacteria	Alphaproteobacteria	Rhizobiales	Brucellaceae	Ochrobactrum	Ochrobactrum anthropi	Ochrobactrum anthropi ATCC 49188	2446	-6.03	77.47	30.33	896
Bacteria	Proteobacteria	Alphaproteobacteria	Rhizobiales	Brucellaceae	Ochrobactrum	Ochrobactrum anthropi	Ochrobactrum anthropi CTS-325	1	-6	77.42	31	1
Bacteria	Proteobacteria	Alphaproteobacteria	Rhizobiales	Brucellaceae	Ochrobactrum	Ochrobactrum gallinifaecis	Ochrobactrum gallinifaecis	3	-6.67	80.21	32	1
Bacteria	Proteobacteria	Alphaproteobacteria	Rhizobiales	Brucellaceae	Ochrobactrum	Ochrobactrum grignonense	Ochrobactrum grignonense	2	-7	89.66	29	1
Bacteria	Proteobacteria	Alphaproteobacteria	Rhizobiales	Brucellaceae	Ochrobactrum	Ochrobactrum intermedium	Ochrobactrum intermedium LMG 3301	582	-6	76.35	30.58	339
Bacteria	Proteobacteria	Alphaproteobacteria	Rhizobiales	Brucellaceae	Ochrobactrum	Ochrobactrum pseudintermedium	Ochrobactrum pseudintermedium	1	-5	80.65	31	1
Bacteria	Proteobacteria	Alphaproteobacteria	Rhizobiales	Brucellaceae	Ochrobactrum	Ochrobactrum sp. CTN-11	Ochrobactrum sp. CTN-11	1	-9	90.62	32	1
Bacteria	Proteobacteria	Alphaproteobacteria	Rhizobiales	Brucellaceae	Ochrobactrum	Ochrobactrum sp. G21	Ochrobactrum sp. G21	3	-5.33	73.73	30.33	1
Bacteria	Proteobacteria	Alphaproteobacteria	Rhizobiales	Brucellaceae	Ochrobactrum	Ochrobactrum tritici	Ochrobactrum tritici	10	-6	78.3	30.38	8
Bacteria	Proteobacteria	Alphaproteobacteria	Rhizobiales	Hyphomicrobiaceae	Blastochloris	Blastochloris viridis	Blastochloris viridis	17	-6.97	75.47	32.03	7
Bacteria	Proteobacteria	Alphaproteobacteria	Rhizobiales	Hyphomicrobiaceae	Hyphomicrobium	Hyphomicrobium denitrificans	Hyphomicrobium denitrificans 1NES1	11	-6.04	87.37	28	6
Bacteria	Proteobacteria	Alphaproteobacteria	Rhizobiales	Hyphomicrobiaceae	Hyphomicrobium	Hyphomicrobium denitrificans	Hyphomicrobium denitrificans ATCC 51888	2915	-6.37	79.38	30.37	994
Bacteria	Proteobacteria	Alphaproteobacteria	Rhizobiales	Hyphomicrobiaceae	Hyphomicrobium	Hyphomicrobium sp. 1NES1	Hyphomicrobium sp. 1NES1	7	-5.71	71.32	31.86	1
Bacteria	Proteobacteria	Alphaproteobacteria	Rhizobiales	Hyphomicrobiaceae	Hyphomicrobium	Hyphomicrobium sulfonivorans	Hyphomicrobium sulfonivorans	4	-5.5	76.03	29	3
Bacteria	Proteobacteria	Alphaproteobacteria	Rhizobiales	Hyphomicrobiaceae	Hyphomicrobium	Hyphomicrobium zavarzinii	Hyphomicrobium zavarzinii	2	-7.5	84.38	32	1
Bacteria	Proteobacteria	Alphaproteobacteria	Rhizobiales	Hyphomicrobiaceae	Rhodomicrobium	Rhodomicrobium vannielii	Rhodomicrobium vannielii ATCC 17100	2733	-6.2	78.64	30.31	898
Bacteria	Proteobacteria	Alphaproteobacteria	Rhizobiales	Hyphomicrobiaceae	Rhodoplanes	Rhodoplanes elegans	Rhodoplanes elegans	2	-6	74.03	30.5	1
Bacteria	Proteobacteria	Alphaproteobacteria	Rhizobiales	Hyphomicrobiaceae	Rhodoplanes	Rhodoplanes roseus	Rhodoplanes roseus	2	-10.5	89.39	33	1
Bacteria	Proteobacteria	Alphaproteobacteria	Rhizobiales	Methylobacteriaceae	Methylobacterium	Methylobacterium chloromethanicum	Methylobacterium chloromethanicum CM4	953	-6.05	77.96	30.12	415
Bacteria	Proteobacteria	Alphaproteobacteria	Rhizobiales	Methylobacteriaceae	Methylobacterium	Methylobacterium extorquens	Methylobacterium extorquens	30	-5.8	79.49	30.93	1
Bacteria	Proteobacteria	Alphaproteobacteria	Rhizobiales	Methylobacteriaceae	Methylobacterium	Methylobacterium extorquens	Methylobacterium extorquens AM1	628	-5.92	76.97	30.3	255
Bacteria	Proteobacteria	Alphaproteobacteria	Rhizobiales	Methylobacteriaceae	Methylobacterium	Methylobacterium extorquens	Methylobacterium extorquens DSM 13060	996	-6.33	79.41	30.31	409
Bacteria	Proteobacteria	Alphaproteobacteria	Rhizobiales	Methylobacteriaceae	Methylobacterium	Methylobacterium extorquens	Methylobacterium extorquens PA1	1828	-6.07	78.24	30.24	661
Bacteria	Proteobacteria	Alphaproteobacteria	Rhizobiales	Methylobacteriaceae	Methylobacterium	Methylobacterium nodulans	Methylobacterium nodulans ORS 2060	3716	-6.14	78.24	30.22	1505
Bacteria	Proteobacteria	Alphaproteobacteria	Rhizobiales	Methylobacteriaceae	Methylobacterium	Methylobacterium populi	Methylobacterium populi BJ001	1171	-6	77.19	30.31	600
Bacteria	Proteobacteria	Alphaproteobacteria	Rhizobiales	Methylobacteriaceae	Methylobacterium	Methylobacterium radiotolerans	Methylobacterium radiotolerans JCM 2831	2712	-6.05	77.79	30.39	1167
Bacteria	Proteobacteria	Alphaproteobacteria	Rhizobiales	Methylobacteriaceae	Methylobacterium	Methylobacterium sp. 4-46	Methylobacterium sp. 4-46	5471	-6.11	78.26	30.35	1693
Bacteria	Proteobacteria	Alphaproteobacteria	Rhizobiales	Methylobacteriaceae	Methylobacterium	Methylobacterium sp. CBMB45	Methylobacterium sp. CBMB45	1	-6	75.76	33	1
Bacteria	Proteobacteria	Alphaproteobacteria	Rhizobiales	Methylocystaceae	Methylocystis	Methylocystis sp. ATCC 49242	Methylocystis sp. ATCC 49242	2282	-6.43	79.86	30.31	823
Bacteria	Proteobacteria	Alphaproteobacteria	Rhizobiales	Methylocystaceae	Methylocystis	Methylocystis sp. M	Methylocystis sp. M	5	-9.4	92.54	31.8	1
Bacteria	Proteobacteria	Alphaproteobacteria	Rhizobiales	Methylocystaceae	Methylocystis	uncultured Methylocystis sp. GSC357	uncultured Methylocystis sp. GSC357	1	-5	70.97	31	1
Bacteria	Proteobacteria	Alphaproteobacteria	Rhizobiales	Methylocystaceae	Methylosinus	Methylosinus trichosporium	Methylosinus trichosporium	3	-7.33	86.71	32.67	1
Bacteria	Proteobacteria	Alphaproteobacteria	Rhizobiales	Methylocystaceae	Methylosinus	Methylosinus trichosporium	Methylosinus trichosporium OB3b	2069	-6.23	78.46	30.34	850
Bacteria	Proteobacteria	Alphaproteobacteria	Rhizobiales	Phyllobacteriaceae	Aminobacter	Aminobacter aminovorans	Aminobacter aminovorans	3	-6.5	86.99	29	2
Bacteria	Proteobacteria	Alphaproteobacteria	Rhizobiales	Phyllobacteriaceae	Chelativorans	Chelativorans sp. BNC1	Chelativorans sp. BNC1	5405	-6.04	77.7	30.24	1386
Bacteria	Proteobacteria	Alphaproteobacteria	Rhizobiales	Phyllobacteriaceae	Hoeflea	Hoeflea phototrophica	Hoeflea phototrophica DFL-43	1268	-6.24	78.49	30.39	653
Bacteria	Proteobacteria	Alphaproteobacteria	Rhizobiales	Phyllobacteriaceae	Mesorhizobium	Mesorhizobium alhagi	Mesorhizobium alhagi CCNWXJ12-2	2	-9	91.67	30	1
Bacteria	Proteobacteria	Alphaproteobacteria	Rhizobiales	Phyllobacteriaceae	Mesorhizobium	Mesorhizobium amorphae	Mesorhizobium amorphae CCNWGS0123	25	-6.72	81.19	30.77	9
Bacteria	Proteobacteria	Alphaproteobacteria	Rhizobiales	Phyllobacteriaceae	Mesorhizobium	Mesorhizobium australicum	Mesorhizobium australicum WSM2073	5	-6.62	80.22	30.38	4
Bacteria	Proteobacteria	Alphaproteobacteria	Rhizobiales	Phyllobacteriaceae	Mesorhizobium	Mesorhizobium caraganae	Mesorhizobium caraganae	1	-12	100	32	1
Bacteria	Proteobacteria	Alphaproteobacteria	Rhizobiales	Phyllobacteriaceae	Mesorhizobium	Mesorhizobium ciceri	Mesorhizobium ciceri	1	-6	77.42	31	1
Bacteria	Proteobacteria	Alphaproteobacteria	Rhizobiales	Phyllobacteriaceae	Mesorhizobium	Mesorhizobium ciceri	Mesorhizobium ciceri biovar biserrulae WSM1271	2189	-6.21	78.1	30.33	1051
Bacteria	Proteobacteria	Alphaproteobacteria	Rhizobiales	Phyllobacteriaceae	Mesorhizobium	Mesorhizobium huakuii	Mesorhizobium huakuii	2	-9	83.94	31.5	2
Bacteria	Proteobacteria	Alphaproteobacteria	Rhizobiales	Phyllobacteriaceae	Mesorhizobium	Mesorhizobium loti	Mesorhizobium loti	6	-7.33	82.2	29.67	4
Bacteria	Proteobacteria	Alphaproteobacteria	Rhizobiales	Phyllobacteriaceae	Mesorhizobium	Mesorhizobium loti	Mesorhizobium loti R7A	3	-5.67	80.63	31	3
Bacteria	Proteobacteria	Alphaproteobacteria	Rhizobiales	Phyllobacteriaceae	Mesorhizobium	Mesorhizobium opportunistum	Mesorhizobium opportunistum WSM2075	3121	-6.37	79.23	30.42	1306
Bacteria	Proteobacteria	Alphaproteobacteria	Rhizobiales	Phyllobacteriaceae	Mesorhizobium	Mesorhizobium plurifarium	Mesorhizobium plurifarium	2	-7	89.88	29	2
Bacteria	Proteobacteria	Alphaproteobacteria	Rhizobiales	Phyllobacteriaceae	Mesorhizobium	Mesorhizobium sp. CCBAU 13090	Mesorhizobium sp. CCBAU 13090	3	-6.33	83.13	31.33	1
Bacteria	Proteobacteria	Alphaproteobacteria	Rhizobiales	Phyllobacteriaceae	Mesorhizobium	Mesorhizobium sp. CJ1	Mesorhizobium sp. CJ1	8	-5.7	73.01	29.8	5
Bacteria	Proteobacteria	Alphaproteobacteria	Rhizobiales	Phyllobacteriaceae	Mesorhizobium	Mesorhizobium sp. CJ3	Mesorhizobium sp. CJ3	1	-5	75.86	29	1
Bacteria	Proteobacteria	Alphaproteobacteria	Rhizobiales	Phyllobacteriaceae	Mesorhizobium	Mesorhizobium sp. F28	Mesorhizobium sp. F28	2	-5.5	78.37	29	2
Bacteria	Proteobacteria	Alphaproteobacteria	Rhizobiales	Phyllobacteriaceae	Mesorhizobium	Mesorhizobium sp. JS6	Mesorhizobium sp. JS6	1	-5	72.41	29	1
Bacteria	Proteobacteria	Alphaproteobacteria	Rhizobiales	Phyllobacteriaceae	Mesorhizobium	Mesorhizobium sp. JS9	Mesorhizobium sp. JS9	1	-8	81.82	33	1
Bacteria	Proteobacteria	Alphaproteobacteria	Rhizobiales	Phyllobacteriaceae	Mesorhizobium	Mesorhizobium sp. LUK	Mesorhizobium sp. LUK	1	-5	70	30	1
Bacteria	Proteobacteria	Alphaproteobacteria	Rhizobiales	Phyllobacteriaceae	Mesorhizobium	Mesorhizobium sp. R88B	Mesorhizobium sp. R88B	14	-5.32	70.12	30.45	4
Bacteria	Proteobacteria	Alphaproteobacteria	Rhizobiales	Phyllobacteriaceae	Mesorhizobium	Mesorhizobium tarimense	Mesorhizobium tarimense	1	-8	87.1	31	1
Bacteria	Proteobacteria	Alphaproteobacteria	Rhizobiales	Phyllobacteriaceae	Mesorhizobium	Mesorhizobium tianshanense	Mesorhizobium tianshanense	2	-7	83.73	30.5	2
Bacteria	Proteobacteria	Alphaproteobacteria	Rhizobiales	Phyllobacteriaceae	Parvibaculum	Parvibaculum lavamentivorans	Parvibaculum lavamentivorans DS-1	5761	-6.04	77.68	30.19	1387
Bacteria	Proteobacteria	Alphaproteobacteria	Rhizobiales	Phyllobacteriaceae	Parvibaculum	Parvibaculum sp. 322-6	Parvibaculum sp. 322-6	1	-7	80	30	1
Bacteria	Proteobacteria	Alphaproteobacteria	Rhizobiales	Phyllobacteriaceae	Parvibaculum	Parvibaculum sp. P31	Parvibaculum sp. P31	2	-5	73.09	31.5	2
Bacteria	Proteobacteria	Alphaproteobacteria	Rhizobiales	Phyllobacteriaceae	Parvibaculum	Parvibaculum sp. S18-4	Parvibaculum sp. S18-4	2	-5	67.71	31	1
Bacteria	Proteobacteria	Alphaproteobacteria	Rhizobiales	Phyllobacteriaceae	Pseudaminobacter	Pseudaminobacter salicylatoxidans	Pseudaminobacter salicylatoxidans	1	-9	90.62	32	1
Bacteria	Proteobacteria	Alphaproteobacteria	Rhizobiales	Rhizobiaceae	Agrobacterium	Agrobacterium rhizogenes	Agrobacterium rhizogenes	33	-6.18	78.37	30.3	16
Bacteria	Proteobacteria	Alphaproteobacteria	Rhizobiales	Rhizobiaceae	Agrobacterium	Agrobacterium rubi	Agrobacterium rubi	1	-5	81.25	32	1
Bacteria	Proteobacteria	Alphaproteobacteria	Rhizobiales	Rhizobiaceae	Agrobacterium	Agrobacterium sp.	Agrobacterium sp.	3	-7.33	76.04	29.67	1
Bacteria	Proteobacteria	Alphaproteobacteria	Rhizobiales	Rhizobiaceae	Agrobacterium	Agrobacterium sp. ATCC 31749	Agrobacterium sp. ATCC 31749	731	-6.3	78.81	30.57	251
Bacteria	Proteobacteria	Alphaproteobacteria	Rhizobiales	Rhizobiaceae	Agrobacterium	Agrobacterium sp. CCBAU 31169	Agrobacterium sp. CCBAU 31169	1	-10	81.82	33	1
Bacteria	Proteobacteria	Alphaproteobacteria	Rhizobiales	Rhizobiaceae	Agrobacterium	Agrobacterium sp. CCUG50385B	Agrobacterium sp. CCUG50385B	1	-6	90	30	1
Bacteria	Proteobacteria	Alphaproteobacteria	Rhizobiales	Rhizobiaceae	Agrobacterium	Agrobacterium sp. CFN_ERSH16	Agrobacterium sp. CFN_ERSH16	2	-7	82.41	31.5	1
Bacteria	Proteobacteria	Alphaproteobacteria	Rhizobiales	Rhizobiaceae	Agrobacterium	Agrobacterium sp. H13-3	Agrobacterium sp. H13-3	1	-8	87.5	32	1
Bacteria	Proteobacteria	Alphaproteobacteria	Rhizobiales	Rhizobiaceae	Agrobacterium	Agrobacterium sp. IP I-671	Agrobacterium sp. IP I-671	2	-6	68.15	31.5	2
Bacteria	Proteobacteria	Alphaproteobacteria	Rhizobiales	Rhizobiaceae	Agrobacterium	Agrobacterium sp. LMG197	Agrobacterium sp. LMG197	2	-6.5	80.61	31.5	1
Bacteria	Proteobacteria	Alphaproteobacteria	Rhizobiales	Rhizobiaceae	Agrobacterium	Agrobacterium sp. LMG8750	Agrobacterium sp. LMG8750	1	-7	78.79	33	1
Bacteria	Proteobacteria	Alphaproteobacteria	Rhizobiales	Rhizobiaceae	Agrobacterium	Agrobacterium sp. SY8	Agrobacterium sp. SY8	1	-6	84.62	26	1
Bacteria	Proteobacteria	Alphaproteobacteria	Rhizobiales	Rhizobiaceae	Agrobacterium	Agrobacterium tumefaciens	Agrobacterium radiobacter K84	2299	-6.05	77.32	30.35	1071
Bacteria	Proteobacteria	Alphaproteobacteria	Rhizobiales	Rhizobiaceae	Agrobacterium	Agrobacterium tumefaciens	Agrobacterium tumefaciens	119	-6.12	77.41	30.6	55
Bacteria	Proteobacteria	Alphaproteobacteria	Rhizobiales	Rhizobiaceae	Agrobacterium	Agrobacterium tumefaciens	Agrobacterium tumefaciens 5A	11	-7.03	80.98	31.57	3
Bacteria	Proteobacteria	Alphaproteobacteria	Rhizobiales	Rhizobiaceae	Agrobacterium	Agrobacterium tumefaciens	Agrobacterium tumefaciens CCNWGS0286	1	-6	78.12	32	1
Bacteria	Proteobacteria	Alphaproteobacteria	Rhizobiales	Rhizobiaceae	Agrobacterium	Agrobacterium tumefaciens	Agrobacterium tumefaciens F2	3	-6.25	82.07	30.75	2
Bacteria	Proteobacteria	Alphaproteobacteria	Rhizobiales	Rhizobiaceae	Agrobacterium	Agrobacterium tumefaciens	Agrobacterium tumefaciens str. C58	2647	-6.13	77.87	30.4	939
Bacteria	Proteobacteria	Alphaproteobacteria	Rhizobiales	Rhizobiaceae	Agrobacterium	Agrobacterium vitis	Agrobacterium vitis	95	-6.19	77.13	31.24	21
Bacteria	Proteobacteria	Alphaproteobacteria	Rhizobiales	Rhizobiaceae	Agrobacterium	Agrobacterium vitis	Agrobacterium vitis S4	2036	-6.06	77.29	30.43	838
Bacteria	Proteobacteria	Alphaproteobacteria	Rhizobiales	Rhizobiaceae	Candidatus Liberibacter	Candidatus Liberibacter africanus	Candidatus Liberibacter africanus	1	-6	88.89	27	1
Bacteria	Proteobacteria	Alphaproteobacteria	Rhizobiales	Rhizobiaceae	Candidatus Liberibacter	Candidatus Liberibacter americanus	Candidatus Liberibacter americanus	7	-7	91.8	27.57	1
Bacteria	Proteobacteria	Alphaproteobacteria	Rhizobiales	Rhizobiaceae	Candidatus Liberibacter	Candidatus Liberibacter asiaticus	Candidatus Liberibacter asiaticus	1	-6	83.87	31	1
Bacteria	Proteobacteria	Alphaproteobacteria	Rhizobiales	Rhizobiaceae	Candidatus Liberibacter	Candidatus Liberibacter asiaticus	Candidatus Liberibacter asiaticus str. psy62	174	-6.06	77.12	30.46	112
Bacteria	Proteobacteria	Alphaproteobacteria	Rhizobiales	Rhizobiaceae	Candidatus Liberibacter	Candidatus Liberibacter solanacearum	Candidatus Liberibacter solanacearum	1	-5	74.07	27	1
Bacteria	Proteobacteria	Alphaproteobacteria	Rhizobiales	Rhizobiaceae	Candidatus Liberibacter	Candidatus Liberibacter solanacearum	Candidatus Liberibacter solanacearum CLso-ZC1	130	-5.91	76.26	30.19	86
Bacteria	Proteobacteria	Alphaproteobacteria	Rhizobiales	Rhizobiaceae	Ensifer	Ensifer adhaerens	Ensifer adhaerens	7	-6.83	75.03	31.5	4
Bacteria	Proteobacteria	Alphaproteobacteria	Rhizobiales	Rhizobiaceae	Ensifer	Ensifer mexicanus	Ensifer mexicanus	1	-7	78.12	32	1
Bacteria	Proteobacteria	Alphaproteobacteria	Rhizobiales	Rhizobiaceae	Rhizobium	Rhizobium borbori	Rhizobium borbori	1	-5	76.67	30	1
Bacteria	Proteobacteria	Alphaproteobacteria	Rhizobiales	Rhizobiaceae	Rhizobium	Rhizobium endophyticum	Rhizobium endophyticum CCGE 2052	2	-5.5	81.31	26.5	1
Bacteria	Proteobacteria	Alphaproteobacteria	Rhizobiales	Rhizobiaceae	Rhizobium	Rhizobium etli	Rhizobium etli	34	-6.04	77.12	29.68	8
Bacteria	Proteobacteria	Alphaproteobacteria	Rhizobiales	Rhizobiaceae	Rhizobium	Rhizobium etli	Rhizobium etli CFN 42	3917	-6.18	78.21	30.34	1224
Bacteria	Proteobacteria	Alphaproteobacteria	Rhizobiales	Rhizobiaceae	Rhizobium	Rhizobium etli	Rhizobium etli CIAT 652	1516	-6.11	77.4	30.44	579
Bacteria	Proteobacteria	Alphaproteobacteria	Rhizobiales	Rhizobiaceae	Rhizobium	Rhizobium etli	Rhizobium etli CNPAF512	170	-6.07	78.04	30.48	84
Bacteria	Proteobacteria	Alphaproteobacteria	Rhizobiales	Rhizobiaceae	Rhizobium	Rhizobium gallicum	Rhizobium gallicum	2	-7	79.13	31.5	2
Bacteria	Proteobacteria	Alphaproteobacteria	Rhizobiales	Rhizobiaceae	Rhizobium	Rhizobium genosp. TUXTLAS-26	Rhizobium genosp. TUXTLAS-26	2	-8	77.81	32	1
Bacteria	Proteobacteria	Alphaproteobacteria	Rhizobiales	Rhizobiaceae	Rhizobium	Rhizobium giardinii	Rhizobium giardinii bv. giardinii	2	-5	81.66	27	1
Bacteria	Proteobacteria	Alphaproteobacteria	Rhizobiales	Rhizobiaceae	Rhizobium	Rhizobium huautlense	Rhizobium huautlense	1	-5	68.97	29	1
Bacteria	Proteobacteria	Alphaproteobacteria	Rhizobiales	Rhizobiaceae	Rhizobium	Rhizobium leguminosarum	Rhizobium leguminosarum	20	-6.64	79.23	30.35	9
Bacteria	Proteobacteria	Alphaproteobacteria	Rhizobiales	Rhizobiaceae	Rhizobium	Rhizobium leguminosarum	Rhizobium leguminosarum bv. trifolii	16	-5.77	73.92	29.89	11
Bacteria	Proteobacteria	Alphaproteobacteria	Rhizobiales	Rhizobiaceae	Rhizobium	Rhizobium leguminosarum	Rhizobium leguminosarum bv. trifolii TA1	10	-7.21	79.37	30.79	4
Bacteria	Proteobacteria	Alphaproteobacteria	Rhizobiales	Rhizobiaceae	Rhizobium	Rhizobium leguminosarum	Rhizobium leguminosarum bv. trifolii WSM1325	2319	-6.18	77.8	30.46	847
Bacteria	Proteobacteria	Alphaproteobacteria	Rhizobiales	Rhizobiaceae	Rhizobium	Rhizobium leguminosarum	Rhizobium leguminosarum bv. trifolii WSM2304	1820	-6.11	77.26	30.38	761
Bacteria	Proteobacteria	Alphaproteobacteria	Rhizobiales	Rhizobiaceae	Rhizobium	Rhizobium leguminosarum	Rhizobium leguminosarum bv. viciae	44	-6.61	78.15	31.19	14
Bacteria	Proteobacteria	Alphaproteobacteria	Rhizobiales	Rhizobiaceae	Rhizobium	Rhizobium leucaenae	Rhizobium leucaenae	13	-6.11	79.43	30.62	6
Bacteria	Proteobacteria	Alphaproteobacteria	Rhizobiales	Rhizobiaceae	Rhizobium	Rhizobium multihospitium	Rhizobium multihospitium	2	-5.5	79.66	29.5	1
Bacteria	Proteobacteria	Alphaproteobacteria	Rhizobiales	Rhizobiaceae	Rhizobium	Rhizobium pusense	Rhizobium pusense	2	-6.5	80.9	31.5	1
Bacteria	Proteobacteria	Alphaproteobacteria	Rhizobiales	Rhizobiaceae	Rhizobium	Rhizobium sp.	Rhizobium sp.	6	-8.17	84.98	31.17	2
Bacteria	Proteobacteria	Alphaproteobacteria	Rhizobiales	Rhizobiaceae	Rhizobium	Rhizobium sp. 8211	Rhizobium sp. 8211	1	-5	75	32	1
Bacteria	Proteobacteria	Alphaproteobacteria	Rhizobiales	Rhizobiaceae	Rhizobium	Rhizobium sp. BICC 651	Rhizobium sp. B101	1	-6	86.21	29	1
Bacteria	Proteobacteria	Alphaproteobacteria	Rhizobiales	Rhizobiaceae	Rhizobium	Rhizobium sp. BR816	Rhizobium sp. BR816	18	-5.91	75.42	29	2
Bacteria	Proteobacteria	Alphaproteobacteria	Rhizobiales	Rhizobiaceae	Rhizobium	Rhizobium sp. CCBAU 83452	Rhizobium sp. CCBAU 83452	1	-10	96.97	33	1
Bacteria	Proteobacteria	Alphaproteobacteria	Rhizobiales	Rhizobiaceae	Rhizobium	Rhizobium sp. CCBAU 83479	Rhizobium sp. CCBAU 83479	1	-6	75	32	1
Bacteria	Proteobacteria	Alphaproteobacteria	Rhizobiales	Rhizobiaceae	Rhizobium	Rhizobium sp. CCBAU 83480	Rhizobium sp. CCBAU 83480	1	-7	96.43	28	1
Bacteria	Proteobacteria	Alphaproteobacteria	Rhizobiales	Rhizobiaceae	Rhizobium	Rhizobium sp. CCBAU 83490	Rhizobium sp. CCBAU 83490	1	-8	93.75	32	1
Bacteria	Proteobacteria	Alphaproteobacteria	Rhizobiales	Rhizobiaceae	Rhizobium	Rhizobium sp. J3-51	Rhizobium sp. J3-51	1	-7	93.33	30	1
Bacteria	Proteobacteria	Alphaproteobacteria	Rhizobiales	Rhizobiaceae	Rhizobium	Rhizobium sp. N33	Rhizobium sp. N33	16	-6.32	77.25	31	4
Bacteria	Proteobacteria	Alphaproteobacteria	Rhizobiales	Rhizobiaceae	Rhizobium	Rhizobium sp. NET30	Rhizobium sp. NET30	1	-8	87.1	31	1
Bacteria	Proteobacteria	Alphaproteobacteria	Rhizobiales	Rhizobiaceae	Rhizobium	Rhizobium sp. NTP02	Rhizobium sp. NTP02	1	-9	96.77	31	1
Bacteria	Proteobacteria	Alphaproteobacteria	Rhizobiales	Rhizobiaceae	Rhizobium	Rhizobium sp. PEVF03	Rhizobium sp. PEVF03	1	-5	68.75	32	1
Bacteria	Proteobacteria	Alphaproteobacteria	Rhizobiales	Rhizobiaceae	Rhizobium	Rhizobium sp. TAL1145	Rhizobium sp. TAL1145	3	-7	78.35	31	2
Bacteria	Proteobacteria	Alphaproteobacteria	Rhizobiales	Rhizobiaceae	Rhizobium	Rhizobium sp. YAS34	Rhizobium sp. YAS34	1	-5	95.65	23	1
Bacteria	Proteobacteria	Alphaproteobacteria	Rhizobiales	Rhizobiaceae	Rhizobium	Rhizobium sullae	Rhizobium sullae	1	-13	100	33	1
Bacteria	Proteobacteria	Alphaproteobacteria	Rhizobiales	Rhizobiaceae	Rhizobium	Rhizobium tropici	Rhizobium tropici	9	-6.95	81.93	31.52	3
Bacteria	Proteobacteria	Alphaproteobacteria	Rhizobiales	Rhizobiaceae	Rhizobium	Rhizobium tropici	Rhizobium tropici CIAT 899	4	-6.67	75.38	32.33	3
Bacteria	Proteobacteria	Alphaproteobacteria	Rhizobiales	Rhizobiaceae	Rhizobium	uncultured Rhizobium sp. HF0130_09F11	uncultured Rhizobium sp. HF0130_09F11	8	-5.58	69.97	31.42	4
Bacteria	Proteobacteria	Alphaproteobacteria	Rhizobiales	Rhizobiaceae	Rhizobium	uncultured Rhizobium sp. HF0500_10F10	uncultured Rhizobium sp. HF0500_10F10	1	-6	73.33	30	1
Bacteria	Proteobacteria	Alphaproteobacteria	Rhizobiales	Rhizobiaceae	Rhizobium	uncultured Rhizobium sp. HF0500_29J11	uncultured Rhizobium sp. HF0500_29J11	2	-9.5	92.38	32.5	2
Bacteria	Proteobacteria	Alphaproteobacteria	Rhizobiales	Rhizobiaceae	Rhizobium	uncultured Rhizobium sp. HF0500_35F13	uncultured Rhizobium sp. HF0500_35F13	49	-6.42	77.21	30.71	17
Bacteria	Proteobacteria	Alphaproteobacteria	Rhizobiales	Rhizobiaceae	Sinorhizobium	Sinorhizobium arboris	Sinorhizobium arboris LMG 14919	29	-6.37	80.17	30.61	3
Bacteria	Proteobacteria	Alphaproteobacteria	Rhizobiales	Rhizobiaceae	Sinorhizobium	Sinorhizobium fredii	Sinorhizobium fredii	15	-5.96	80.33	29.27	12
Bacteria	Proteobacteria	Alphaproteobacteria	Rhizobiales	Rhizobiaceae	Sinorhizobium	Sinorhizobium fredii	Sinorhizobium fredii HH103	35	-6.59	78.09	31.19	4
Bacteria	Proteobacteria	Alphaproteobacteria	Rhizobiales	Rhizobiaceae	Sinorhizobium	Sinorhizobium fredii	Sinorhizobium fredii NGR234	3188	-6.18	77.64	30.5	1085
Bacteria	Proteobacteria	Alphaproteobacteria	Rhizobiales	Rhizobiaceae	Sinorhizobium	Sinorhizobium kostiense	Sinorhizobium kostiense	6	-6.25	85.1	30.33	4
Bacteria	Proteobacteria	Alphaproteobacteria	Rhizobiales	Rhizobiaceae	Sinorhizobium	Sinorhizobium medicae	Sinorhizobium medicae	2	-5	73.09	31.5	2
Bacteria	Proteobacteria	Alphaproteobacteria	Rhizobiales	Rhizobiaceae	Sinorhizobium	Sinorhizobium medicae	Sinorhizobium medicae WSM419	3787	-6.1	77.27	30.37	1266
Bacteria	Proteobacteria	Alphaproteobacteria	Rhizobiales	Rhizobiaceae	Sinorhizobium	Sinorhizobium meliloti	Sinorhizobium meliloti	164	-5.86	76.5	30.25	52
Bacteria	Proteobacteria	Alphaproteobacteria	Rhizobiales	Rhizobiaceae	Sinorhizobium	Sinorhizobium meliloti	Sinorhizobium meliloti 1021	1150	-6.04	77.16	30.15	214
Bacteria	Proteobacteria	Alphaproteobacteria	Rhizobiales	Rhizobiaceae	Sinorhizobium	Sinorhizobium meliloti	Sinorhizobium meliloti AK83	1001	-6.08	77.47	30.42	290
Bacteria	Proteobacteria	Alphaproteobacteria	Rhizobiales	Rhizobiaceae	Sinorhizobium	Sinorhizobium meliloti	Sinorhizobium meliloti BL225C	877	-6.23	77.86	30.35	269
Bacteria	Proteobacteria	Alphaproteobacteria	Rhizobiales	Rhizobiaceae	Sinorhizobium	Sinorhizobium meliloti	Sinorhizobium meliloti CCNWSX0020	225	-6.5	79.07	30.68	83
Bacteria	Proteobacteria	Alphaproteobacteria	Rhizobiales	Rhizobiaceae	Sinorhizobium	Sinorhizobium meliloti	Sinorhizobium meliloti SM11	3406	-6.24	78.66	30.37	962
Bacteria	Proteobacteria	Alphaproteobacteria	Rhizobiales	Rhizobiaceae	Sinorhizobium	Sinorhizobium meliloti	Sinorhizobium meliloti bv. medicaginis	1	-5	75	32	1
Bacteria	Proteobacteria	Alphaproteobacteria	Rhizobiales	Rhizobiaceae	Sinorhizobium	Sinorhizobium saheli	Sinorhizobium saheli	1	-5	73.33	30	1
Bacteria	Proteobacteria	Alphaproteobacteria	Rhizobiales	Rhizobiaceae	Sinorhizobium	Sinorhizobium sp. 206	Sinorhizobium sp. 206	1	-9	93.55	31	1
Bacteria	Proteobacteria	Alphaproteobacteria	Rhizobiales	Rhizobiaceae	Sinorhizobium	Sinorhizobium sp. DAO10	Sinorhizobium sp. DAO10	1	-10	100	31	1
Bacteria	Proteobacteria	Alphaproteobacteria	Rhizobiales	Rhizobiaceae	Sinorhizobium	Sinorhizobium sp. GW3	Sinorhizobium sp. GW3	1	-7	82.76	29	1
Bacteria	Proteobacteria	Alphaproteobacteria	Rhizobiales	Rhizobiaceae	Sinorhizobium	Sinorhizobium sp. M14	Sinorhizobium sp. M14	6	-6.75	82.44	29.12	4
Bacteria	Proteobacteria	Alphaproteobacteria	Rhizobiales	Rhizobiaceae	Sinorhizobium	Sinorhizobium terangae	Sinorhizobium terangae	1	-8	83.33	30	1
Bacteria	Proteobacteria	Alphaproteobacteria	Rhizobiales	Rhizobiaceae	Sinorhizobium	Sinorhizobium xinjiangense	Sinorhizobium xinjiangense	1	-6	86.67	30	1
Bacteria	Proteobacteria	Alphaproteobacteria	Rhizobiales	Rhizobiaceae	Sinorhizobium	uncultured Sinorhizobium sp.	uncultured Sinorhizobium sp.	2	-5	75	28	1
Bacteria	Proteobacteria	Alphaproteobacteria	Rhizobiales	Rhizobiaceae	unclassified (derived from Rhizobiaceae)	Pseudomonas sp. G-179	Pseudomonas sp. G-179	5	-8	85.45	30	5
Bacteria	Proteobacteria	Alphaproteobacteria	Rhizobiales	Rhodobiaceae	Afifella	Afifella marina	Afifella marina	4	-6	74.34	31	1
Bacteria	Proteobacteria	Alphaproteobacteria	Rhizobiales	Rhodobiaceae	Afifella	Afifella pfennigii	Afifella pfennigii	4	-6.33	79.68	30.17	2
Bacteria	Proteobacteria	Alphaproteobacteria	Rhizobiales	Rhodobiaceae	Rhodobium	Rhodobium orientis	Rhodobium orientis	2	-7.5	85.94	32	1
Bacteria	Proteobacteria	Alphaproteobacteria	Rhizobiales	Rhodobiaceae	Roseospirillum	Roseospirillum parvum	Roseospirillum parvum	1	-6	79.31	29	1
Bacteria	Proteobacteria	Alphaproteobacteria	Rhizobiales	Xanthobacteraceae	Ancylobacter	Ancylobacter aquaticus	Ancylobacter aquaticus	1	-7	78.12	32	1
Bacteria	Proteobacteria	Alphaproteobacteria	Rhizobiales	Xanthobacteraceae	Azorhizobium	Azorhizobium caulinodans	Azorhizobium caulinodans	1	-10	93.94	33	1
Bacteria	Proteobacteria	Alphaproteobacteria	Rhizobiales	Xanthobacteraceae	Azorhizobium	Azorhizobium caulinodans	Azorhizobium caulinodans ORS 571	59	-5.88	80.82	29.32	14
Bacteria	Proteobacteria	Alphaproteobacteria	Rhizobiales	Xanthobacteraceae	Starkeya	Starkeya novella	Starkeya novella DSM 506	3633	-6.31	79.39	30.33	1350
Bacteria	Proteobacteria	Alphaproteobacteria	Rhizobiales	Xanthobacteraceae	Xanthobacter	Xanthobacter autotrophicus	Xanthobacter autotrophicus	24	-6.81	81.48	29.58	3
Bacteria	Proteobacteria	Alphaproteobacteria	Rhizobiales	Xanthobacteraceae	Xanthobacter	Xanthobacter autotrophicus	Xanthobacter autotrophicus Py2	6642	-6.18	78.68	30.32	1770
Bacteria	Proteobacteria	Alphaproteobacteria	Rhizobiales	Xanthobacteraceae	Xanthobacter	Xanthobacter flavus	Xanthobacter flavus	46	-6.93	80.75	31.41	6
Bacteria	Proteobacteria	Alphaproteobacteria	Rhizobiales	Xanthobacteraceae	Xanthobacter	Xanthobacter sp. COX	Xanthobacter sp. COX	2	-8.5	82.96	32.5	2
Bacteria	Proteobacteria	Alphaproteobacteria	Rhizobiales	unclassified (derived from Rhizobiales)	Candidatus Hodgkinia	Candidatus Hodgkinia cicadicola	Candidatus Hodgkinia cicadicola Dsem	9	-7.33	81	31.64	6
Bacteria	Proteobacteria	Alphaproteobacteria	Rhizobiales	unclassified (derived from Rhizobiales)	Methylosulfonomonas	Methylosulfonomonas methylovora	Methylosulfonomonas methylovora	7	-5.88	77.13	30.17	4
Bacteria	Proteobacteria	Alphaproteobacteria	Rhizobiales	unclassified (derived from Rhizobiales)	unclassified (derived from Rhizobiales)	uncultured Rhizobiales bacterium	uncultured Rhizobiales bacterium	3	-9	88.86	32.67	3
Bacteria	Proteobacteria	Alphaproteobacteria	Rhizobiales	unclassified (derived from Rhizobiales)	unclassified (derived from Rhizobiales)	uncultured Rhizobiales bacterium HF4000_32B18	uncultured Rhizobiales bacterium HF4000_32B18	3	-7	77.13	31	2
Bacteria	Proteobacteria	Alphaproteobacteria	Rhodobacterales	Hyphomonadaceae	Hirschia	Hirschia baltica	Hirschia baltica ATCC 49814	1299	-6.11	77.09	30.32	552
Bacteria	Proteobacteria	Alphaproteobacteria	Rhodobacterales	Hyphomonadaceae	Hyphomonas	Hyphomonas neptunium	Hyphomonas neptunium ATCC 15444	3285	-5.97	77.3	30.17	899
Bacteria	Proteobacteria	Alphaproteobacteria	Rhodobacterales	Hyphomonadaceae	Maricaulis	Maricaulis maris	Maricaulis maris MCS10	3068	-5.94	77.26	30.08	823
Bacteria	Proteobacteria	Alphaproteobacteria	Rhodobacterales	Hyphomonadaceae	Oceanicaulis	Oceanicaulis sp. HTCC2633	Oceanicaulis alexandrii HTCC2633	464	-5.87	76.87	30.07	190
Bacteria	Proteobacteria	Alphaproteobacteria	Rhodobacterales	Hyphomonadaceae	Oceanicaulis	Oceanicaulis sp. HTCC2633	Oceanicaulis sp. HTCC2633	1007	-6.06	77.34	30.29	374
Bacteria	Proteobacteria	Alphaproteobacteria	Rhodobacterales	Rhodobacteraceae	Ahrensia	Ahrensia sp. R2A130	Ahrensia sp. R2A130	811	-6.21	78.15	30.41	460
Bacteria	Proteobacteria	Alphaproteobacteria	Rhodobacterales	Rhodobacteraceae	Citreicella	Citreicella sp. SE45	Citreicella sp. SE45	865	-6.02	76.55	30.46	457
Bacteria	Proteobacteria	Alphaproteobacteria	Rhodobacterales	Rhodobacteraceae	Dinoroseobacter	Dinoroseobacter shibae	Dinoroseobacter shibae DFL 12	2136	-6.04	77.3	30.35	743
Bacteria	Proteobacteria	Alphaproteobacteria	Rhodobacterales	Rhodobacteraceae	Jannaschia	Jannaschia sp. CCS1	Jannaschia sp. CCS1	2250	-5.9	76.42	30.2	829
Bacteria	Proteobacteria	Alphaproteobacteria	Rhodobacterales	Rhodobacteraceae	Ketogulonicigenium	Ketogulonicigenium vulgare	Ketogulonicigenium vulgare Y25	947	-5.96	76.97	30.28	468
Bacteria	Proteobacteria	Alphaproteobacteria	Rhodobacterales	Rhodobacteraceae	Ketogulonicigenium	Ketogulonicigenium vulgare	Ketogulonigenium vulgarum WSH-001	15	-5.57	76.04	29.29	7
Bacteria	Proteobacteria	Alphaproteobacteria	Rhodobacterales	Rhodobacteraceae	Labrenzia	Labrenzia aggregata	Labrenzia aggregata IAM 12614	311	-6.24	77.89	30.53	182
Bacteria	Proteobacteria	Alphaproteobacteria	Rhodobacterales	Rhodobacteraceae	Labrenzia	Labrenzia aggregata	Stappia aggregata IAM 12614	1508	-6.26	78.38	30.43	752
Bacteria	Proteobacteria	Alphaproteobacteria	Rhodobacterales	Rhodobacteraceae	Labrenzia	Labrenzia alexandrii	Labrenzia alexandrii DFL-11	1334	-6.22	77.7	30.47	724
Bacteria	Proteobacteria	Alphaproteobacteria	Rhodobacterales	Rhodobacteraceae	Labrenzia	Labrenzia marina	Labrenzia marina	1	-6	71.88	32	1
Bacteria	Proteobacteria	Alphaproteobacteria	Rhodobacterales	Rhodobacteraceae	Loktanella	Loktanella vestfoldensis	Loktanella vestfoldensis SKA53	805	-6.09	77.84	30.2	423
Bacteria	Proteobacteria	Alphaproteobacteria	Rhodobacterales	Rhodobacteraceae	Marinosulfonomonas	Marinosulfonomonas methylotropha	Marinosulfonomonas methylotropha	1	-10	80.65	31	1
Bacteria	Proteobacteria	Alphaproteobacteria	Rhodobacterales	Rhodobacteraceae	Maritimibacter	Maritimibacter alkaliphilus	Maritimibacter alkaliphilus HTCC2654	509	-6.05	77.24	30.33	203
Bacteria	Proteobacteria	Alphaproteobacteria	Rhodobacterales	Rhodobacteraceae	Maritimibacter	Maritimibacter alkaliphilus	Rhodobacterales bacterium HTCC2654	1067	-5.95	76.04	30.38	435
Bacteria	Proteobacteria	Alphaproteobacteria	Rhodobacterales	Rhodobacteraceae	Oceanibulbus	Oceanibulbus indolifex	Oceanibulbus indolifex HEL-45	500	-5.98	77.19	30.25	313
Bacteria	Proteobacteria	Alphaproteobacteria	Rhodobacterales	Rhodobacteraceae	Oceanicola	Oceanicola batsensis	Oceanicola batsensis HTCC2597	1341	-5.96	76.88	30.27	618
Bacteria	Proteobacteria	Alphaproteobacteria	Rhodobacterales	Rhodobacteraceae	Oceanicola	Oceanicola granulosus	Oceanicola granulosus HTCC2516	1186	-6.06	77.56	30.25	467
Bacteria	Proteobacteria	Alphaproteobacteria	Rhodobacterales	Rhodobacteraceae	Octadecabacter	Octadecabacter antarcticus	Octadecabacter antarcticus 238	521	-5.95	76.47	30.24	310
Bacteria	Proteobacteria	Alphaproteobacteria	Rhodobacterales	Rhodobacteraceae	Octadecabacter	Octadecabacter antarcticus	Octadecabacter antarcticus 307	524	-5.84	76.11	30.26	292
Bacteria	Proteobacteria	Alphaproteobacteria	Rhodobacterales	Rhodobacteraceae	Paracoccus	Paracoccus aestuarii	Paracoccus aestuarii	1	-5	61.29	31	1
Bacteria	Proteobacteria	Alphaproteobacteria	Rhodobacterales	Rhodobacteraceae	Paracoccus	Paracoccus aminophilus	Paracoccus aminophilus	5	-5.2	69	29.4	5
Bacteria	Proteobacteria	Alphaproteobacteria	Rhodobacterales	Rhodobacteraceae	Paracoccus	Paracoccus denitrificans	Paracoccus denitrificans	73	-7.05	82.09	30.47	9
Bacteria	Proteobacteria	Alphaproteobacteria	Rhodobacterales	Rhodobacteraceae	Paracoccus	Paracoccus denitrificans	Paracoccus denitrificans PD1222	3095	-6.1	78.13	30.23	1066
Bacteria	Proteobacteria	Alphaproteobacteria	Rhodobacterales	Rhodobacteraceae	Paracoccus	Paracoccus haeundaensis	Paracoccus haeundaensis	2	-6	73.44	32	2
Bacteria	Proteobacteria	Alphaproteobacteria	Rhodobacterales	Rhodobacteraceae	Paracoccus	Paracoccus halophilus	Paracoccus halophilus	2	-7.5	82.29	31	1
Bacteria	Proteobacteria	Alphaproteobacteria	Rhodobacterales	Rhodobacteraceae	Paracoccus	Paracoccus marcusii	Paracoccus marcusii	6	-6.38	79.58	30.62	2
Bacteria	Proteobacteria	Alphaproteobacteria	Rhodobacterales	Rhodobacteraceae	Paracoccus	Paracoccus methylutens	Paracoccus methylutens	8	-5.61	74.09	30.06	3
Bacteria	Proteobacteria	Alphaproteobacteria	Rhodobacterales	Rhodobacteraceae	Paracoccus	Paracoccus pantotrophus	Paracoccus pantotrophus	17	-6.36	83.13	29.03	11
Bacteria	Proteobacteria	Alphaproteobacteria	Rhodobacterales	Rhodobacteraceae	Paracoccus	Paracoccus seriniphilus	Paracoccus seriniphilus	1	-5	68.75	32	1
Bacteria	Proteobacteria	Alphaproteobacteria	Rhodobacterales	Rhodobacteraceae	Paracoccus	Paracoccus solventivorans	Paracoccus solventivorans	8	-6.53	77.05	31.53	2
Bacteria	Proteobacteria	Alphaproteobacteria	Rhodobacterales	Rhodobacteraceae	Paracoccus	Paracoccus thiocyanatus	Paracoccus thiocyanatus	1	-5	87.5	24	1
Bacteria	Proteobacteria	Alphaproteobacteria	Rhodobacterales	Rhodobacteraceae	Paracoccus	Paracoccus versutus	Paracoccus versutus	1	-5	75	24	1
Bacteria	Proteobacteria	Alphaproteobacteria	Rhodobacterales	Rhodobacteraceae	Pelagibaca	Pelagibaca bermudensis	Pelagibaca bermudensis HTCC2601	70	-5.67	77.21	30.1	43
Bacteria	Proteobacteria	Alphaproteobacteria	Rhodobacterales	Rhodobacteraceae	Pelagibaca	Pelagibaca bermudensis	Roseovarius sp. HTCC2601	933	-5.9	76.27	30.46	441
Bacteria	Proteobacteria	Alphaproteobacteria	Rhodobacterales	Rhodobacteraceae	Phaeobacter	Phaeobacter gallaeciensis	Phaeobacter gallaeciensis 2.10	261	-6.14	78.01	29.93	169
Bacteria	Proteobacteria	Alphaproteobacteria	Rhodobacterales	Rhodobacteraceae	Phaeobacter	Phaeobacter gallaeciensis	Phaeobacter gallaeciensis BS107	253	-5.83	75.98	30.51	158
Bacteria	Proteobacteria	Alphaproteobacteria	Rhodobacterales	Rhodobacteraceae	Pseudorhodobacter	Pseudorhodobacter incheonensis	Pseudorhodobacter incheonensis	1	-5	74.19	31	1
Bacteria	Proteobacteria	Alphaproteobacteria	Rhodobacterales	Rhodobacteraceae	Pseudorhodobacter	Pseudorhodobacter sp. HDW-19	Pseudorhodobacter sp. HDW-19	1	-5	71.43	28	1
Bacteria	Proteobacteria	Alphaproteobacteria	Rhodobacterales	Rhodobacteraceae	Pseudovibrio	Pseudovibrio sp. FO-BEG1	Pseudovibrio sp. FO-BEG1	288	-6.14	78.41	30.39	153
Bacteria	Proteobacteria	Alphaproteobacteria	Rhodobacterales	Rhodobacteraceae	Pseudovibrio	Pseudovibrio sp. JE062	Pseudovibrio sp. JE062	1260	-6.07	77.45	30.27	634
Bacteria	Proteobacteria	Alphaproteobacteria	Rhodobacterales	Rhodobacteraceae	Rhodobacter	Rhodobacter capsulatus	Rhodobacter capsulatus	93	-6.56	81.36	30.61	18
Bacteria	Proteobacteria	Alphaproteobacteria	Rhodobacterales	Rhodobacteraceae	Rhodobacter	Rhodobacter capsulatus	Rhodobacter capsulatus SB 1003	1622	-6.19	78.82	30.37	640
Bacteria	Proteobacteria	Alphaproteobacteria	Rhodobacterales	Rhodobacteraceae	Rhodobacter	Rhodobacter sp. DSMZ 12077	Rhodobacter sp. DSMZ 12077	1	-5	70.97	31	1
Bacteria	Proteobacteria	Alphaproteobacteria	Rhodobacterales	Rhodobacteraceae	Rhodobacter	Rhodobacter sp. SW2	Rhodobacter sp. SW2	1268	-6.47	80.26	30.44	570
Bacteria	Proteobacteria	Alphaproteobacteria	Rhodobacterales	Rhodobacteraceae	Rhodobacter	Rhodobacter sphaeroides	Rhodobacter sphaeroides	60	-6.02	78.83	30.41	17
Bacteria	Proteobacteria	Alphaproteobacteria	Rhodobacterales	Rhodobacteraceae	Rhodobacter	Rhodobacter sphaeroides	Rhodobacter sphaeroides 2.4.1	1732	-6.14	78.18	30.42	722
Bacteria	Proteobacteria	Alphaproteobacteria	Rhodobacterales	Rhodobacteraceae	Rhodobacter	Rhodobacter sphaeroides	Rhodobacter sphaeroides ATCC 17025	2126	-6.1	78.55	30.15	864
Bacteria	Proteobacteria	Alphaproteobacteria	Rhodobacterales	Rhodobacteraceae	Rhodobacter	Rhodobacter sphaeroides	Rhodobacter sphaeroides ATCC 17029	1004	-6.04	77.75	30.26	446
Bacteria	Proteobacteria	Alphaproteobacteria	Rhodobacterales	Rhodobacteraceae	Rhodobacter	Rhodobacter sphaeroides	Rhodobacter sphaeroides KD131	928	-6.26	78.31	30.56	399
Bacteria	Proteobacteria	Alphaproteobacteria	Rhodobacterales	Rhodobacteraceae	Rhodobacter	Rhodobacter sphaeroides	Rhodobacter sphaeroides WS8N	107	-5.88	75.83	30.58	39
Bacteria	Proteobacteria	Alphaproteobacteria	Rhodobacterales	Rhodobacteraceae	Rhodothalassium	Rhodothalassium salexigens	Rhodothalassium salexigens	1	-8	78.79	33	1
Bacteria	Proteobacteria	Alphaproteobacteria	Rhodobacterales	Rhodobacteraceae	Rhodovulum	Rhodovulum sulfidophilum	Rhodovulum sulfidophilum	44	-6.34	73.68	29.7	3
Bacteria	Proteobacteria	Alphaproteobacteria	Rhodobacterales	Rhodobacteraceae	Roseibium	Roseibium sp. TrichSKD4	Roseibium sp. TrichSKD4	1136	-6.11	77.33	30.49	584
Bacteria	Proteobacteria	Alphaproteobacteria	Rhodobacterales	Rhodobacteraceae	Roseobacter	Roseobacter denitrificans	Roseobacter denitrificans OCh 114	2785	-6.04	77.02	30.22	903
Bacteria	Proteobacteria	Alphaproteobacteria	Rhodobacterales	Rhodobacteraceae	Roseobacter	Roseobacter litoralis	Roseobacter litoralis Och 149	399	-5.9	76.1	30.34	208
Bacteria	Proteobacteria	Alphaproteobacteria	Rhodobacterales	Rhodobacteraceae	Roseobacter	Roseobacter sp. AzwK-3b	Roseobacter sp. AzwK-3b	611	-6.18	77.74	30.38	350
Bacteria	Proteobacteria	Alphaproteobacteria	Rhodobacterales	Rhodobacteraceae	Roseobacter	Roseobacter sp. CCS2	Roseobacter sp. CCS2	477	-5.99	77.09	30.23	256
Bacteria	Proteobacteria	Alphaproteobacteria	Rhodobacterales	Rhodobacteraceae	Roseobacter	Roseobacter sp. GAI101	Roseobacter sp. GAI101	993	-5.97	76.3	30.29	506
Bacteria	Proteobacteria	Alphaproteobacteria	Rhodobacterales	Rhodobacteraceae	Roseobacter	Roseobacter sp. MED193	Roseobacter sp. MED193	928	-6.05	77.34	30.33	539
Bacteria	Proteobacteria	Alphaproteobacteria	Rhodobacterales	Rhodobacteraceae	Roseobacter	Roseobacter sp. SK209-2-6	Roseobacter sp. SK209-2-6	443	-5.8	76.64	30.13	289
Bacteria	Proteobacteria	Alphaproteobacteria	Rhodobacterales	Rhodobacteraceae	Roseobacter	uncultured Roseobacter sp.	uncultured Roseobacter sp.	7	-7.38	84.18	31.5	4
Bacteria	Proteobacteria	Alphaproteobacteria	Rhodobacterales	Rhodobacteraceae	Roseovarius	Roseovarius nubinhibens	Roseovarius nubinhibens ISM	1005	-5.99	77.22	30.17	491
Bacteria	Proteobacteria	Alphaproteobacteria	Rhodobacterales	Rhodobacteraceae	Roseovarius	Roseovarius sp. 217	Roseovarius sp. 217	1518	-6.09	77.68	30.31	654
Bacteria	Proteobacteria	Alphaproteobacteria	Rhodobacterales	Rhodobacteraceae	Roseovarius	Roseovarius sp. TM1035	Roseovarius sp. TM1035	542	-6.21	77.42	30.47	283
Bacteria	Proteobacteria	Alphaproteobacteria	Rhodobacterales	Rhodobacteraceae	Ruegeria	Ruegeria lacuscaerulensis	Silicibacter lacuscaerulensis ITI-1157	512	-6.31	77.72	30.5	310
Bacteria	Proteobacteria	Alphaproteobacteria	Rhodobacterales	Rhodobacteraceae	Ruegeria	Ruegeria pomeroyi	Ruegeria pomeroyi DSS-3	3018	-6.04	77.25	30.3	991
Bacteria	Proteobacteria	Alphaproteobacteria	Rhodobacterales	Rhodobacteraceae	Ruegeria	Ruegeria sp. PR1b	Ruegeria sp. PR1b	27	-5.73	76.23	29.28	16
Bacteria	Proteobacteria	Alphaproteobacteria	Rhodobacterales	Rhodobacteraceae	Ruegeria	Ruegeria sp. R11	Ruegeria sp. R11	252	-6.07	77.36	30.36	190
Bacteria	Proteobacteria	Alphaproteobacteria	Rhodobacterales	Rhodobacteraceae	Ruegeria	Ruegeria sp. TM1040	Ruegeria sp. TM1040	1892	-6.03	77.14	30.26	739
Bacteria	Proteobacteria	Alphaproteobacteria	Rhodobacterales	Rhodobacteraceae	Ruegeria	Silicibacter sp. TrichCH4B	Silicibacter sp. TrichCH4B	401	-5.95	76.31	30.59	259
Bacteria	Proteobacteria	Alphaproteobacteria	Rhodobacterales	Rhodobacteraceae	Sagittula	Sagittula stellata	Sagittula stellata E-37	751	-6.09	77.04	30.34	451
Bacteria	Proteobacteria	Alphaproteobacteria	Rhodobacterales	Rhodobacteraceae	Salipiger	Salipiger mucosus	Salipiger mucosus	1	-8	87.5	32	1
Bacteria	Proteobacteria	Alphaproteobacteria	Rhodobacterales	Rhodobacteraceae	Sulfitobacter	Sulfitobacter sp. EE-36	Sulfitobacter sp. EE-36	392	-5.99	76.57	30.49	260
Bacteria	Proteobacteria	Alphaproteobacteria	Rhodobacterales	Rhodobacteraceae	Sulfitobacter	Sulfitobacter sp. NAS-14.1	Sulfitobacter sp. NAS-14.1	535	-6.13	77.59	30.33	311
Bacteria	Proteobacteria	Alphaproteobacteria	Rhodobacterales	Rhodobacteraceae	Thalassobacter	Thalassobacter stenotrophicus	Thalassobacter stenotrophicus	1	-10	93.75	32	1
Bacteria	Proteobacteria	Alphaproteobacteria	Rhodobacterales	Rhodobacteraceae	Thalassobium	Thalassiobium sp. R2A62	Thalassiobium sp. R2A62	433	-5.93	76.56	30.27	239
Bacteria	Proteobacteria	Alphaproteobacteria	Rhodobacterales	Rhodobacteraceae	Thalassobius	Thalassobius gelatinovorus	Thalassobius gelatinovorus	1	-6	73.33	30	1
Bacteria	Proteobacteria	Alphaproteobacteria	Rhodobacterales	Rhodobacteraceae	unclassified (derived from Rhodobacteraceae)	Rhodobacteraceae bacterium HTCC2083	Rhodobacteraceae bacterium HTCC2083	456	-6.15	77.09	30.52	282
Bacteria	Proteobacteria	Alphaproteobacteria	Rhodobacterales	Rhodobacteraceae	unclassified (derived from Rhodobacteraceae)	Rhodobacteraceae bacterium HTCC2150	Rhodobacteraceae bacterium HTCC2150	221	-6.22	78.01	30.56	121
Bacteria	Proteobacteria	Alphaproteobacteria	Rhodobacterales	Rhodobacteraceae	unclassified (derived from Rhodobacteraceae)	Rhodobacteraceae bacterium HTCC2150	Rhodobacterales bacterium HTCC2150	360	-5.96	76.4	30.29	218
Bacteria	Proteobacteria	Alphaproteobacteria	Rhodobacterales	Rhodobacteraceae	unclassified (derived from Rhodobacteraceae)	Rhodobacteraceae bacterium KLH11	Rhodobacteraceae bacterium KLH11	560	-5.96	76.59	30.3	310
Bacteria	Proteobacteria	Alphaproteobacteria	Rhodobacterales	Rhodobacteraceae	unclassified (derived from Rhodobacteraceae)	uncultured Rhodobacteraceae bacterium	uncultured Rhodobacteraceae bacterium	26	-6.05	77.97	30.44	6
Bacteria	Proteobacteria	Alphaproteobacteria	Rhodobacterales	unclassified (derived from Rhodobacterales)	unclassified (derived from Rhodobacterales)	Rhodobacterales bacterium HTCC2255	Rhodobacterales bacterium HTCC2255	172	-6.14	77.72	30.75	106
Bacteria	Proteobacteria	Alphaproteobacteria	Rhodobacterales	unclassified (derived from Rhodobacterales)	unclassified (derived from Rhodobacterales)	Rhodobacterales bacterium HTCC2255	alpha proteobacterium HTCC2255	239	-5.89	75.99	30.53	132
Bacteria	Proteobacteria	Alphaproteobacteria	Rhodobacterales	unclassified (derived from Rhodobacterales)	unclassified (derived from Rhodobacterales)	Rhodobacterales bacterium Y4I	Rhodobacterales bacterium Y4I	602	-6.09	77.17	30.28	311
Bacteria	Proteobacteria	Alphaproteobacteria	Rhodobacterales	unclassified (derived from Rhodobacterales)	unclassified (derived from Rhodobacterales)	uncultured Rhodobacterales bacterium HF0010_04M21	uncultured Rhodobacterales bacterium HF0010_04M21	3	-5	68.8	31.25	2
Bacteria	Proteobacteria	Alphaproteobacteria	Rhodobacterales	unclassified (derived from Rhodobacterales)	unclassified (derived from Rhodobacterales)	uncultured Rhodobacterales bacterium HF0010_10C01	uncultured Rhodobacterales bacterium HF0010_10C01	9	-5.93	77	29.86	7
Bacteria	Proteobacteria	Alphaproteobacteria	Rhodobacterales	unclassified (derived from Rhodobacterales)	unclassified (derived from Rhodobacterales)	uncultured Rhodobacterales bacterium HF0070_10D05	uncultured Rhodobacterales bacterium HF0070_10D05	3	-6.25	73.24	31	2
Bacteria	Proteobacteria	Alphaproteobacteria	Rhodobacterales	unclassified (derived from Rhodobacterales)	unclassified (derived from Rhodobacterales)	uncultured Rhodobacterales bacterium HF4000_03E16	uncultured Rhodobacterales bacterium HF4000_03E16	2	-5	67.71	31	2
Bacteria	Proteobacteria	Alphaproteobacteria	Rhodospirillales	Acetobacteraceae	Acetobacter	Acetobacter aceti	Acetobacter aceti	12	-6.38	78.67	30.6	7
Bacteria	Proteobacteria	Alphaproteobacteria	Rhodospirillales	Acetobacteraceae	Acetobacter	Acetobacter pasteurianus	Acetobacter pasteurianus	5	-5.33	70.3	30.5	3
Bacteria	Proteobacteria	Alphaproteobacteria	Rhodospirillales	Acetobacteraceae	Acetobacter	Acetobacter pasteurianus	Acetobacter pasteurianus subsp. pasteurianus	1	-6	75	32	1
Bacteria	Proteobacteria	Alphaproteobacteria	Rhodospirillales	Acetobacteraceae	Acetobacter	Acetobacter pomorum	Acetobacter pomorum DM001	38	-6.1	78.92	30.47	21
Bacteria	Proteobacteria	Alphaproteobacteria	Rhodospirillales	Acetobacteraceae	Acidiphilium	Acidiphilium cryptum	Acidiphilium cryptum JF-5	3701	-5.97	77.09	30.3	811
Bacteria	Proteobacteria	Alphaproteobacteria	Rhodospirillales	Acetobacteraceae	Acidiphilium	Acidiphilium sp. DX1-13	Acidiphilium sp. DX1-13	2	-6.5	82.46	31.5	1
Bacteria	Proteobacteria	Alphaproteobacteria	Rhodospirillales	Acetobacteraceae	Acidiphilium	Acidiphilium sp. PM	Acidiphilium sp. PM	1401	-6.15	78.25	30.36	344
Bacteria	Proteobacteria	Alphaproteobacteria	Rhodospirillales	Acetobacteraceae	Acidiphilium	Acidiphilium symbioticum	Acidiphilium symbioticum	2	-5	66.68	31.5	1
Bacteria	Proteobacteria	Alphaproteobacteria	Rhodospirillales	Acetobacteraceae	Gluconacetobacter	Gluconacetobacter diazotrophicus	Gluconacetobacter diazotrophicus	1	-5	73.08	26	1
Bacteria	Proteobacteria	Alphaproteobacteria	Rhodospirillales	Acetobacteraceae	Gluconacetobacter	Gluconacetobacter diazotrophicus	Gluconacetobacter diazotrophicus PAl 5	1393	-6.04	77.66	30.37	591
Bacteria	Proteobacteria	Alphaproteobacteria	Rhodospirillales	Acetobacteraceae	Gluconacetobacter	Gluconacetobacter hansenii	Gluconacetobacter hansenii ATCC 23769	784	-6.09	77.64	30.33	412
Bacteria	Proteobacteria	Alphaproteobacteria	Rhodospirillales	Acetobacteraceae	Gluconacetobacter	Gluconacetobacter polyoxogenes	Gluconacetobacter polyoxogenes	7	-5.43	75.94	29.29	1
Bacteria	Proteobacteria	Alphaproteobacteria	Rhodospirillales	Acetobacteraceae	Gluconacetobacter	Gluconacetobacter sp. SXCC-1	Gluconacetobacter sp. SXCC-1	10	-7.9	90.34	30.2	1
Bacteria	Proteobacteria	Alphaproteobacteria	Rhodospirillales	Acetobacteraceae	Gluconacetobacter	Gluconacetobacter xylinus	Gluconacetobacter xylinus	32	-5.54	73.28	30.47	5
Bacteria	Proteobacteria	Alphaproteobacteria	Rhodospirillales	Acetobacteraceae	Gluconobacter	Gluconobacter morbifer	Gluconobacter morbifer G707	2	-6	83.47	27.5	2
Bacteria	Proteobacteria	Alphaproteobacteria	Rhodospirillales	Acetobacteraceae	Gluconobacter	Gluconobacter oxydans	Gluconobacter oxydans	1	-6	72.73	33	1
Bacteria	Proteobacteria	Alphaproteobacteria	Rhodospirillales	Acetobacteraceae	Gluconobacter	Gluconobacter oxydans	Gluconobacter oxydans 621H	1809	-5.84	76.58	30.22	598
Bacteria	Proteobacteria	Alphaproteobacteria	Rhodospirillales	Acetobacteraceae	Gluconobacter	Gluconobacter sp. H24	Gluconobacter sp. H24	1	-7	78.12	32	1
Bacteria	Proteobacteria	Alphaproteobacteria	Rhodospirillales	Acetobacteraceae	Gluconobacter	Gluconobacter sp. LBN175	Gluconobacter sp. LBN175	1	-8	90.62	32	1
Bacteria	Proteobacteria	Alphaproteobacteria	Rhodospirillales	Acetobacteraceae	Gluconobacter	Gluconobacter sp. aP81	Gluconobacter sp. aP81	3	-6	73.31	30	1
Bacteria	Proteobacteria	Alphaproteobacteria	Rhodospirillales	Acetobacteraceae	Granulibacter	Granulibacter bethesdensis	Granulibacter bethesdensis CGDNIH1	2800	-6.08	77.51	30.35	744
Bacteria	Proteobacteria	Alphaproteobacteria	Rhodospirillales	Acetobacteraceae	Roseomonas	Roseomonas cervicalis	Roseomonas cervicalis ATCC 49957	2583	-6.22	78.85	30.37	1117
Bacteria	Proteobacteria	Alphaproteobacteria	Rhodospirillales	Acetobacteraceae	Rubritepida	Rubritepida flocculans	Rubritepida flocculans	1	-7	82.76	29	1
Bacteria	Proteobacteria	Alphaproteobacteria	Rhodospirillales	Acetobacteraceae	unclassified (derived from Acetobacteraceae)	Acetobacteraceae bacterium AT-5844	Acetobacteraceae bacterium AT-5844	2	-7.5	84.31	30.5	1
Bacteria	Proteobacteria	Alphaproteobacteria	Rhodospirillales	Rhodospirillaceae	Azospirillum	Azospirillum amazonense	Azospirillum amazonense Y2	1	-8	87.5	32	1
Bacteria	Proteobacteria	Alphaproteobacteria	Rhodospirillales	Rhodospirillaceae	Azospirillum	Azospirillum brasilense	Azospirillum brasilense	407	-6.37	78.89	30.64	89
Bacteria	Proteobacteria	Alphaproteobacteria	Rhodospirillales	Rhodospirillaceae	Azospirillum	Azospirillum brasilense	Azospirillum brasilense Sp245	93	-6.41	79.9	30.23	28
Bacteria	Proteobacteria	Alphaproteobacteria	Rhodospirillales	Rhodospirillaceae	Azospirillum	Azospirillum canadense	Azospirillum canadense	1	-7	87.5	32	1
Bacteria	Proteobacteria	Alphaproteobacteria	Rhodospirillales	Rhodospirillaceae	Azospirillum	Azospirillum irakense	Azospirillum irakense	14	-6.59	76.82	30.99	5
Bacteria	Proteobacteria	Alphaproteobacteria	Rhodospirillales	Rhodospirillaceae	Azospirillum	Azospirillum lipoferum	Azospirillum lipoferum	18	-6.89	80.93	31.16	9
Bacteria	Proteobacteria	Alphaproteobacteria	Rhodospirillales	Rhodospirillaceae	Azospirillum	Azospirillum sp. CA6	Azospirillum sp. CA6	1	-8	90.91	33	1
Bacteria	Proteobacteria	Alphaproteobacteria	Rhodospirillales	Rhodospirillaceae	Azospirillum	Azospirillum zeae	Azospirillum zeae	2	-7	79.44	31.5	1
Bacteria	Proteobacteria	Alphaproteobacteria	Rhodospirillales	Rhodospirillaceae	Magnetospirillum	Magnetospirillum gryphiswaldense	Magnetospirillum gryphiswaldense	15	-6.26	79.03	30.26	4
Bacteria	Proteobacteria	Alphaproteobacteria	Rhodospirillales	Rhodospirillaceae	Magnetospirillum	Magnetospirillum gryphiswaldense	Magnetospirillum gryphiswaldense MSR-1	45	-6.58	80.35	30.13	10
Bacteria	Proteobacteria	Alphaproteobacteria	Rhodospirillales	Rhodospirillaceae	Magnetospirillum	Magnetospirillum magneticum	Magnetospirillum magneticum AMB-1	1	-7	85.71	28	1
Bacteria	Proteobacteria	Alphaproteobacteria	Rhodospirillales	Rhodospirillaceae	Magnetospirillum	Magnetospirillum magnetotacticum	Magnetospirillum magnetotacticum	9	-5.42	73.55	30.08	2
Bacteria	Proteobacteria	Alphaproteobacteria	Rhodospirillales	Rhodospirillaceae	Rhodospirillum	Rhodospirillum centenum	Rhodospirillum centenum	3	-5	73.77	30.75	2
Bacteria	Proteobacteria	Alphaproteobacteria	Rhodospirillales	Rhodospirillaceae	Rhodospirillum	Rhodospirillum centenum	Rhodospirillum centenum SW	6249	-6.08	77.97	30.27	1440
Bacteria	Proteobacteria	Alphaproteobacteria	Rhodospirillales	Rhodospirillaceae	Rhodospirillum	Rhodospirillum photometricum	Rhodospirillum photometricum DSM 122	1	-8	90.32	31	1
Bacteria	Proteobacteria	Alphaproteobacteria	Rhodospirillales	Rhodospirillaceae	Rhodospirillum	Rhodospirillum rubrum	Rhodospirillum rubrum	12	-5.83	75.22	30.06	6
Bacteria	Proteobacteria	Alphaproteobacteria	Rhodospirillales	Rhodospirillaceae	Rhodospirillum	Rhodospirillum rubrum	Rhodospirillum rubrum ATCC 11170	946	-5.82	77.47	30.2	222
Bacteria	Proteobacteria	Alphaproteobacteria	Rhodospirillales	Rhodospirillaceae	Rhodospirillum	Rhodospirillum rubrum	Rhodospirillum rubrum F11	6031	-6	77.78	30.28	1249
Bacteria	Proteobacteria	Alphaproteobacteria	Rhodospirillales	Rhodospirillaceae	Telmatospirillum	Telmatospirillum siberiense	Telmatospirillum siberiense	2	-8	91.52	30	2
Bacteria	Proteobacteria	Alphaproteobacteria	Rhodospirillales	Rhodospirillaceae	Thalassospira	Thalassospira lucentensis	Thalassospira lucentensis	2	-6.5	81.88	31	1
Bacteria	Proteobacteria	Alphaproteobacteria	Rhodospirillales	Rhodospirillaceae	Thalassospira	Thalassospira profundimaris	Thalassospira profundimaris	1	-8	83.87	31	1
Bacteria	Proteobacteria	Alphaproteobacteria	Rhodospirillales	Rhodospirillaceae	Thalassospira	Thalassospira sp. MCCC 1A02878	Thalassospira sp. MCCC 1A02878	1	-9	83.87	31	1
Bacteria	Proteobacteria	Alphaproteobacteria	Rhodospirillales	Rhodospirillaceae	Tistrella	Tistrella mobilis	Tistrella mobilis	1	-6	82.76	29	1
Bacteria	Proteobacteria	Alphaproteobacteria	Rhodospirillales	unclassified (derived from Rhodospirillales)	unclassified (derived from Rhodospirillales)	uncultured Rhodospirillales bacterium HF0070_31K06	uncultured Rhodospirillales bacterium HF0070_31K06	28	-6.1	80.25	30.07	9
Bacteria	Proteobacteria	Alphaproteobacteria	Rhodospirillales	unclassified (derived from Rhodospirillales)	unclassified (derived from Rhodospirillales)	uncultured Rhodospirillales bacterium HF0200_01O14	uncultured Rhodospirillales bacterium HF0200_01O14	25	-6.29	78.37	30.21	6
Bacteria	Proteobacteria	Alphaproteobacteria	Rhodospirillales	unclassified (derived from Rhodospirillales)	unclassified (derived from Rhodospirillales)	uncultured Rhodospirillales bacterium HF0500_02H05	uncultured Rhodospirillales bacterium HF0500_02H05	3	-5.33	69.38	30.67	3
Bacteria	Proteobacteria	Alphaproteobacteria	Rhodospirillales	unclassified (derived from Rhodospirillales)	unclassified (derived from Rhodospirillales)	uncultured Rhodospirillales bacterium HF0500_23A22	uncultured Rhodospirillales bacterium HF0500_23A22	7	-6.47	89.99	28.93	3
Bacteria	Proteobacteria	Alphaproteobacteria	Rhodospirillales	unclassified (derived from Rhodospirillales)	unclassified (derived from Rhodospirillales)	uncultured Rhodospirillales bacterium HF4000_24M03	uncultured Rhodospirillales bacterium HF4000_24M03	29	-5.97	81.11	28.25	8
Bacteria	Proteobacteria	Alphaproteobacteria	Rhodospirillales	unclassified (derived from Rhodospirillales)	unclassified (derived from Rhodospirillales)	uncultured Rhodospirillales bacterium HF4000_38H21	uncultured Rhodospirillales bacterium HF4000_38H21	13	-6.7	77.65	31.44	4
Bacteria	Proteobacteria	Alphaproteobacteria	Rickettsiales	Anaplasmataceae	Anaplasma	Anaplasma centrale	Anaplasma centrale str. Israel	113	-5.86	75.99	30.56	64
Bacteria	Proteobacteria	Alphaproteobacteria	Rickettsiales	Anaplasmataceae	Anaplasma	Anaplasma marginale	Anaplasma marginale	1	-6	74.19	31	1
Bacteria	Proteobacteria	Alphaproteobacteria	Rickettsiales	Anaplasmataceae	Anaplasma	Anaplasma marginale	Anaplasma marginale str. Florida	161	-5.96	75.51	30.61	80
Bacteria	Proteobacteria	Alphaproteobacteria	Rickettsiales	Anaplasmataceae	Anaplasma	Anaplasma marginale	Anaplasma marginale str. St. Maries	194	-6.08	76.72	30.43	79
Bacteria	Proteobacteria	Alphaproteobacteria	Rickettsiales	Anaplasmataceae	Anaplasma	Anaplasma ovis	Anaplasma ovis	1	-5	76.67	30	1
Bacteria	Proteobacteria	Alphaproteobacteria	Rickettsiales	Anaplasmataceae	Anaplasma	Anaplasma phagocytophilum	Anaplasma phagocytophilum	1	-7	81.25	32	1
Bacteria	Proteobacteria	Alphaproteobacteria	Rickettsiales	Anaplasmataceae	Anaplasma	Anaplasma phagocytophilum	Anaplasma phagocytophilum HZ	276	-6.02	77.26	30.13	113
Bacteria	Proteobacteria	Alphaproteobacteria	Rickettsiales	Anaplasmataceae	Ehrlichia	Ehrlichia canis	Ehrlichia canis str. Jake	278	-6	76.94	30.53	104
Bacteria	Proteobacteria	Alphaproteobacteria	Rickettsiales	Anaplasmataceae	Ehrlichia	Ehrlichia chaffeensis	Ehrlichia chaffeensis	2	-8	91.97	31	1
Bacteria	Proteobacteria	Alphaproteobacteria	Rickettsiales	Anaplasmataceae	Ehrlichia	Ehrlichia chaffeensis	Ehrlichia chaffeensis str. Arkansas	330	-6.14	77.19	30.59	127
Bacteria	Proteobacteria	Alphaproteobacteria	Rickettsiales	Anaplasmataceae	Ehrlichia	Ehrlichia chaffeensis	Ehrlichia chaffeensis str. Sapulpa	33	-5.75	73.57	30.99	21
Bacteria	Proteobacteria	Alphaproteobacteria	Rickettsiales	Anaplasmataceae	Ehrlichia	Ehrlichia muris	Ehrlichia muris	1	-6	84	25	1
Bacteria	Proteobacteria	Alphaproteobacteria	Rickettsiales	Anaplasmataceae	Ehrlichia	Ehrlichia ruminantium	Ehrlichia ruminantium	16	-5.73	75.85	30.48	11
Bacteria	Proteobacteria	Alphaproteobacteria	Rickettsiales	Anaplasmataceae	Ehrlichia	Ehrlichia sp. EHt224	Ehrlichia sp. EHt224	1	-6	88.89	27	1
Bacteria	Proteobacteria	Alphaproteobacteria	Rickettsiales	Anaplasmataceae	Ehrlichia	uncultured Ehrlichia sp.	uncultured Ehrlichia sp.	1	-6	75.86	29	1
Bacteria	Proteobacteria	Alphaproteobacteria	Rickettsiales	Anaplasmataceae	Neorickettsia	Neorickettsia helminthoeca	Neorickettsia helminthoeca	1	-5	80.65	31	1
Bacteria	Proteobacteria	Alphaproteobacteria	Rickettsiales	Anaplasmataceae	Neorickettsia	Neorickettsia risticii	Neorickettsia risticii	7	-6.12	81.89	30.25	2
Bacteria	Proteobacteria	Alphaproteobacteria	Rickettsiales	Anaplasmataceae	Neorickettsia	Neorickettsia risticii	Neorickettsia risticii str. Illinois	134	-6.29	78.25	30.59	59
Bacteria	Proteobacteria	Alphaproteobacteria	Rickettsiales	Anaplasmataceae	Neorickettsia	Neorickettsia sennetsu	Neorickettsia sennetsu	5	-6.6	83.5	29.4	1
Bacteria	Proteobacteria	Alphaproteobacteria	Rickettsiales	Anaplasmataceae	Neorickettsia	Neorickettsia sennetsu	Neorickettsia sennetsu str. Miyayama	377	-6.07	77.45	30.28	127
Bacteria	Proteobacteria	Alphaproteobacteria	Rickettsiales	Anaplasmataceae	Neorickettsia	Neorickettsia sp. SF agent	Neorickettsia sp. SF agent	1	-5	71.88	32	1
Bacteria	Proteobacteria	Alphaproteobacteria	Rickettsiales	Anaplasmataceae	Wolbachia	Wolbachia endosymbiont of Armadillidium vulgare	Wolbachia endosymbiont of Armadillidium vulgare	2	-5	67.19	32	2
Bacteria	Proteobacteria	Alphaproteobacteria	Rickettsiales	Anaplasmataceae	Wolbachia	Wolbachia endosymbiont of Bemisia tabaci	Wolbachia endosymbiont of Bemisia tabaci	2	-7	79.49	31.5	2
Bacteria	Proteobacteria	Alphaproteobacteria	Rickettsiales	Anaplasmataceae	Wolbachia	Wolbachia endosymbiont of Brugia malayi	Wolbachia endosymbiont strain TRS of Brugia malayi	338	-5.98	76.53	30.48	130
Bacteria	Proteobacteria	Alphaproteobacteria	Rickettsiales	Anaplasmataceae	Wolbachia	Wolbachia endosymbiont of Culex quinquefasciatus	Wolbachia endosymbiont of Culex quinquefasciatus JHB	243	-6.11	75.92	31.01	100
Bacteria	Proteobacteria	Alphaproteobacteria	Rickettsiales	Anaplasmataceae	Wolbachia	Wolbachia endosymbiont of Dipetalonema gracile	Wolbachia endosymbiont of Dipetalonema gracile	1	-8	80.65	31	1
Bacteria	Proteobacteria	Alphaproteobacteria	Rickettsiales	Anaplasmataceae	Wolbachia	Wolbachia endosymbiont of Dirofilaria immitis	Wolbachia endosymbiont of Dirofilaria immitis	1	-6	77.42	31	1
Bacteria	Proteobacteria	Alphaproteobacteria	Rickettsiales	Anaplasmataceae	Wolbachia	Wolbachia endosymbiont of Drosophila ananassae	Wolbachia endosymbiont of Drosophila ananassae	125	-5.96	75.34	30.25	65
Bacteria	Proteobacteria	Alphaproteobacteria	Rickettsiales	Anaplasmataceae	Wolbachia	Wolbachia endosymbiont of Drosophila melanogaster	Wolbachia endosymbiont of Drosophila melanogaster	538	-6.02	76.43	30.37	166
Bacteria	Proteobacteria	Alphaproteobacteria	Rickettsiales	Anaplasmataceae	Wolbachia	Wolbachia endosymbiont of Drosophila simulans	Wolbachia endosymbiont of Drosophila simulans	25	-5.75	77.5	30.35	18
Bacteria	Proteobacteria	Alphaproteobacteria	Rickettsiales	Anaplasmataceae	Wolbachia	Wolbachia endosymbiont of Folsomia candida	Wolbachia endosymbiont of Folsomia candida	1	-11	87.5	32	1
Bacteria	Proteobacteria	Alphaproteobacteria	Rickettsiales	Anaplasmataceae	Wolbachia	Wolbachia endosymbiont of Litomosoides sigmodontis	Wolbachia endosymbiont of Litomosoides sigmodontis	2	-5.5	69.28	32.5	2
Bacteria	Proteobacteria	Alphaproteobacteria	Rickettsiales	Anaplasmataceae	Wolbachia	Wolbachia endosymbiont of Melittobia digitata	Wolbachia endosymbiont of Melittobia digitata	1	-6	81.25	32	1
Bacteria	Proteobacteria	Alphaproteobacteria	Rickettsiales	Anaplasmataceae	Wolbachia	Wolbachia endosymbiont of Muscidifurax uniraptor	Wolbachia endosymbiont of Muscidifurax uniraptor	43	-6.05	76.73	30.22	28
Bacteria	Proteobacteria	Alphaproteobacteria	Rickettsiales	Anaplasmataceae	Wolbachia	Wolbachia endosymbiont of Nasutitermes nigriceps	Wolbachia endosymbiont of Nasutitermes nigriceps	1	-7	78.79	33	1
Bacteria	Proteobacteria	Alphaproteobacteria	Rickettsiales	Anaplasmataceae	Wolbachia	Wolbachia endosymbiont of Ocymyrmex picardi	Wolbachia endosymbiont of Ocymyrmex picardi	1	-7	75	32	1
Bacteria	Proteobacteria	Alphaproteobacteria	Rickettsiales	Anaplasmataceae	Wolbachia	Wolbachia endosymbiont of Odontotermes horni	Wolbachia endosymbiont of Odontotermes horni	1	-5	75	28	1
Bacteria	Proteobacteria	Alphaproteobacteria	Rickettsiales	Anaplasmataceae	Wolbachia	Wolbachia endosymbiont of Surendra vivarna	Wolbachia endosymbiont of Surendra vivarna	1	-7	86.21	29	1
Bacteria	Proteobacteria	Alphaproteobacteria	Rickettsiales	Anaplasmataceae	Wolbachia	Wolbachia endosymbiont of Teleogryllus taiwanemma	Wolbachia endosymbiont of Teleogryllus taiwanemma	1	-9	87.5	32	1
Bacteria	Proteobacteria	Alphaproteobacteria	Rickettsiales	Anaplasmataceae	Wolbachia	Wolbachia endosymbiont of Tribolium confusum	Wolbachia endosymbiont of Tribolium confusum	1	-5	62.5	32	1
Bacteria	Proteobacteria	Alphaproteobacteria	Rickettsiales	Anaplasmataceae	Wolbachia	Wolbachia pipientis	Wolbachia pipientis	2	-5	69.28	32.5	1
Bacteria	Proteobacteria	Alphaproteobacteria	Rickettsiales	Anaplasmataceae	Wolbachia	Wolbachia sp. wRi	Wolbachia sp. wRi	127	-6.21	76.32	30.67	46
Bacteria	Proteobacteria	Alphaproteobacteria	Rickettsiales	Anaplasmataceae	Wolbachia	Wolbachia symbiont of Radopholus similis	Wolbachia symbiont of Radopholus similis	3	-5	71.95	31.25	2
Bacteria	Proteobacteria	Alphaproteobacteria	Rickettsiales	Rickettsiaceae	Orientia	Orientia tsutsugamushi	Orientia tsutsugamushi	1	-6	80.65	31	1
Bacteria	Proteobacteria	Alphaproteobacteria	Rickettsiales	Rickettsiaceae	Rickettsia	Candidatus Rickettsia hoogstraalii	Candidatus Rickettsia hoogstraalii	1	-5	60.61	33	1
Bacteria	Proteobacteria	Alphaproteobacteria	Rickettsiales	Rickettsiaceae	Rickettsia	Rickettsia africae	Rickettsia africae ESF-5	19	-6.44	79.39	30.59	17
Bacteria	Proteobacteria	Alphaproteobacteria	Rickettsiales	Rickettsiaceae	Rickettsia	Rickettsia akari	Rickettsia akari	3	-6.33	77.61	29	1
Bacteria	Proteobacteria	Alphaproteobacteria	Rickettsiales	Rickettsiaceae	Rickettsia	Rickettsia akari	Rickettsia akari str. Hartford	216	-6.06	76.18	30.61	103
Bacteria	Proteobacteria	Alphaproteobacteria	Rickettsiales	Rickettsiaceae	Rickettsia	Rickettsia bellii	Rickettsia bellii	11	-6.18	76.31	31.7	3
Bacteria	Proteobacteria	Alphaproteobacteria	Rickettsiales	Rickettsiaceae	Rickettsia	Rickettsia bellii	Rickettsia bellii OSU 85-389	529	-5.88	76.63	30.1	182
Bacteria	Proteobacteria	Alphaproteobacteria	Rickettsiales	Rickettsiaceae	Rickettsia	Rickettsia bellii	Rickettsia bellii RML369-C	374	-5.88	76.35	30.14	134
Bacteria	Proteobacteria	Alphaproteobacteria	Rickettsiales	Rickettsiaceae	Rickettsia	Rickettsia canadensis	Rickettsia canadensis	3	-6.33	79.53	30	1
Bacteria	Proteobacteria	Alphaproteobacteria	Rickettsiales	Rickettsiaceae	Rickettsia	Rickettsia canadensis	Rickettsia canadensis str. McKiel	228	-5.82	76.02	30.41	115
Bacteria	Proteobacteria	Alphaproteobacteria	Rickettsiales	Rickettsiaceae	Rickettsia	Rickettsia conorii	Rickettsia conorii str. Malish 7	241	-5.98	76.3	30.49	106
Bacteria	Proteobacteria	Alphaproteobacteria	Rickettsiales	Rickettsiaceae	Rickettsia	Rickettsia endosymbiont of Bombyliid bee fly species	Rickettsia endosymbiont of Bombyliid bee fly species	1	-10	90.91	33	1
Bacteria	Proteobacteria	Alphaproteobacteria	Rickettsiales	Rickettsiaceae	Rickettsia	Rickettsia endosymbiont of Brachys tessellatus	Rickettsia endosymbiont of Brachys tessellatus	1	-7	80.65	31	1
Bacteria	Proteobacteria	Alphaproteobacteria	Rickettsiales	Rickettsiaceae	Rickettsia	Rickettsia endosymbiont of Ixodes scapularis	Rickettsia endosymbiont of Ixodes scapularis	114	-5.95	74.76	30.44	61
Bacteria	Proteobacteria	Alphaproteobacteria	Rickettsiales	Rickettsiaceae	Rickettsia	Rickettsia endosymbiont of Rhyzobius litura	Rickettsia endosymbiont of Rhyzobius litura	3	-9.33	91.82	32.67	1
Bacteria	Proteobacteria	Alphaproteobacteria	Rickettsiales	Rickettsiaceae	Rickettsia	Rickettsia felis	Rickettsia felis	1	-5	71.88	32	1
Bacteria	Proteobacteria	Alphaproteobacteria	Rickettsiales	Rickettsiaceae	Rickettsia	Rickettsia felis	Rickettsia felis URRWXCal2	361	-5.98	76.35	30.52	158
Bacteria	Proteobacteria	Alphaproteobacteria	Rickettsiales	Rickettsiaceae	Rickettsia	Rickettsia heilongjiangensis	Rickettsia heilongjiangensis 054	1	-5	68.75	32	1
Bacteria	Proteobacteria	Alphaproteobacteria	Rickettsiales	Rickettsiaceae	Rickettsia	Rickettsia helvetica	Rickettsia helvetica	1	-5	68.75	32	1
Bacteria	Proteobacteria	Alphaproteobacteria	Rickettsiales	Rickettsiaceae	Rickettsia	Rickettsia massiliae	Rickettsia massiliae MTU5	156	-5.62	73.81	30.01	78
Bacteria	Proteobacteria	Alphaproteobacteria	Rickettsiales	Rickettsiaceae	Rickettsia	Rickettsia massiliae	Rickettsia massiliae str. AZT80	13	-6.19	79.03	30.73	8
Bacteria	Proteobacteria	Alphaproteobacteria	Rickettsiales	Rickettsiaceae	Rickettsia	Rickettsia monacensis	Rickettsia monacensis	15	-6.02	75.87	31.04	2
Bacteria	Proteobacteria	Alphaproteobacteria	Rickettsiales	Rickettsiaceae	Rickettsia	Rickettsia montanensis	Rickettsia montanensis	1	-5	88.46	26	1
Bacteria	Proteobacteria	Alphaproteobacteria	Rickettsiales	Rickettsiaceae	Rickettsia	Rickettsia montanensis	Rickettsia montanensis str. OSU 85-930	1	-5	77.42	31	1
Bacteria	Proteobacteria	Alphaproteobacteria	Rickettsiales	Rickettsiaceae	Rickettsia	Rickettsia parkeri	Rickettsia parkeri str. Portsmouth	3	-5.33	73.99	30.67	3
Bacteria	Proteobacteria	Alphaproteobacteria	Rickettsiales	Rickettsiaceae	Rickettsia	Rickettsia peacockii	Rickettsia peacockii	1	-7	66.67	33	1
Bacteria	Proteobacteria	Alphaproteobacteria	Rickettsiales	Rickettsiaceae	Rickettsia	Rickettsia peacockii	Rickettsia peacockii str. Rustic	25	-6.07	77.06	30.65	18
Bacteria	Proteobacteria	Alphaproteobacteria	Rickettsiales	Rickettsiaceae	Rickettsia	Rickettsia prowazekii	Rickettsia prowazekii Rp22	372	-6.07	76.58	30.67	128
Bacteria	Proteobacteria	Alphaproteobacteria	Rickettsiales	Rickettsiaceae	Rickettsia	Rickettsia prowazekii	Rickettsia prowazekii str. Chernikova	63	-6.15	78.25	29.6	6
Bacteria	Proteobacteria	Alphaproteobacteria	Rickettsiales	Rickettsiaceae	Rickettsia	Rickettsia prowazekii	Rickettsia prowazekii str. Katsinyian	28	-5.57	74.18	30.79	9
Bacteria	Proteobacteria	Alphaproteobacteria	Rickettsiales	Rickettsiaceae	Rickettsia	Rickettsia rhipicephali	Rickettsia rhipicephali	2	-6	68.63	32	2
Bacteria	Proteobacteria	Alphaproteobacteria	Rickettsiales	Rickettsiaceae	Rickettsia	Rickettsia rhipicephali	Rickettsia rhipicephali str. 3-7-female6-CWPP	1	-5	65.62	32	1
Bacteria	Proteobacteria	Alphaproteobacteria	Rickettsiales	Rickettsiaceae	Rickettsia	Rickettsia rickettsii	Rickettsia rickettsii str. 'Sheila Smith'	50	-6.61	78.96	30.87	20
Bacteria	Proteobacteria	Alphaproteobacteria	Rickettsiales	Rickettsiaceae	Rickettsia	Rickettsia rickettsii	Rickettsia rickettsii str. Colombia	7	-5.86	76.77	28.86	7
Bacteria	Proteobacteria	Alphaproteobacteria	Rickettsiales	Rickettsiaceae	Rickettsia	Rickettsia rickettsii	Rickettsia rickettsii str. Hauke	1	-8	78.12	32	1
Bacteria	Proteobacteria	Alphaproteobacteria	Rickettsiales	Rickettsiaceae	Rickettsia	Rickettsia rickettsii	Rickettsia rickettsii str. Iowa	173	-5.91	77.4	30.03	69
Bacteria	Proteobacteria	Alphaproteobacteria	Rickettsiales	Rickettsiaceae	Rickettsia	Rickettsia sibirica	Rickettsia sibirica 246	61	-5.84	76.57	30.41	38
Bacteria	Proteobacteria	Alphaproteobacteria	Rickettsiales	Rickettsiaceae	Rickettsia	Rickettsia slovaca	Rickettsia slovaca str. D-CWPP	3	-5.5	71.61	30.75	2
Bacteria	Proteobacteria	Alphaproteobacteria	Rickettsiales	Rickettsiaceae	Rickettsia	Rickettsia sp. 100(2010)	Rickettsia sp. 100(2010)	1	-5	71.88	32	1
Bacteria	Proteobacteria	Alphaproteobacteria	Rickettsiales	Rickettsiaceae	Rickettsia	Rickettsia sp. Bar29	Rickettsia sp. Bar29	1	-9	81.25	32	1
Bacteria	Proteobacteria	Alphaproteobacteria	Rickettsiales	Rickettsiaceae	Rickettsia	Rickettsia sp. TwKM02	Rickettsia sp. TwKM02	1	-9	93.55	31	1
Bacteria	Proteobacteria	Alphaproteobacteria	Rickettsiales	Rickettsiaceae	Rickettsia	Rickettsia typhi	Rickettsia typhi	1	-5	84.62	26	1
Bacteria	Proteobacteria	Alphaproteobacteria	Rickettsiales	Rickettsiaceae	Rickettsia	Rickettsia typhi	Rickettsia typhi str. B9991CWPP	4	-7	72.38	31.75	2
Bacteria	Proteobacteria	Alphaproteobacteria	Rickettsiales	Rickettsiaceae	Rickettsia	Rickettsia typhi	Rickettsia typhi str. Wilmington	271	-5.91	75.76	30.49	110
Bacteria	Proteobacteria	Alphaproteobacteria	Rickettsiales	unclassified (derived from Rickettsiales)	Candidatus Nicolleia	Candidatus Nicolleia massiliensis	Candidatus Nicolleia massiliensis	1	-10	87.88	33	1
Bacteria	Proteobacteria	Alphaproteobacteria	Rickettsiales	unclassified (derived from Rickettsiales)	Candidatus Odyssella	Candidatus Odyssella thessalonicensis	Candidatus Odyssella thessalonicensis L13	53	-6.71	80.78	30.89	26
Bacteria	Proteobacteria	Alphaproteobacteria	Sphingomonadales	Erythrobacteraceae	Erythrobacter	Erythrobacter flavus	Erythrobacter flavus	1	-5	71.88	32	1
Bacteria	Proteobacteria	Alphaproteobacteria	Sphingomonadales	Erythrobacteraceae	Erythrobacter	Erythrobacter litoralis	Erythrobacter litoralis HTCC2594	3304	-6.29	79.07	30.24	949
Bacteria	Proteobacteria	Alphaproteobacteria	Sphingomonadales	Erythrobacteraceae	Erythrobacter	Erythrobacter sp. NAP1	Erythrobacter sp. NAP1	1645	-6.36	79.42	30.38	689
Bacteria	Proteobacteria	Alphaproteobacteria	Sphingomonadales	Erythrobacteraceae	Erythrobacter	Erythrobacter sp. SD-21	Erythrobacter sp. SD-21	984	-6.37	79.62	30.48	542
Bacteria	Proteobacteria	Alphaproteobacteria	Sphingomonadales	Erythrobacteraceae	Erythrobacter	Erythrobacter sp. SYIR1	Erythrobacter sp. SYIR1	1	-6	92	25	1
Bacteria	Proteobacteria	Alphaproteobacteria	Sphingomonadales	Erythrobacteraceae	Erythromicrobium	Erythromicrobium sp. B04	Erythromicrobium sp. B04	1	-8	96.15	26	1
Bacteria	Proteobacteria	Alphaproteobacteria	Sphingomonadales	Erythrobacteraceae	Porphyrobacter	Porphyrobacter sanguineus	Porphyrobacter sanguineus	2	-8	90.43	31.5	1
Bacteria	Proteobacteria	Alphaproteobacteria	Sphingomonadales	Sphingomonadaceae	Novosphingobium	Novosphingobium aromaticivorans	Novosphingobium aromaticivorans	6	-6.9	81.69	31.6	5
Bacteria	Proteobacteria	Alphaproteobacteria	Sphingomonadales	Sphingomonadaceae	Novosphingobium	Novosphingobium aromaticivorans	Novosphingobium aromaticivorans DSM 12444	4440	-6.41	80.31	30.25	1384
Bacteria	Proteobacteria	Alphaproteobacteria	Sphingomonadales	Sphingomonadaceae	Novosphingobium	Novosphingobium pentaromativorans	Novosphingobium pentaromativorans US6-1	2	-6.5	91.18	27.5	2
Bacteria	Proteobacteria	Alphaproteobacteria	Sphingomonadales	Sphingomonadaceae	Sphingobium	Sphingobium chlorophenolicum	Sphingobium chlorophenolicum L-1	1179	-6.2	78.73	30.39	658
Bacteria	Proteobacteria	Alphaproteobacteria	Sphingomonadales	Sphingomonadaceae	Sphingobium	Sphingobium chungbukense	Sphingobium chungbukense	2	-5	72.05	32	1
Bacteria	Proteobacteria	Alphaproteobacteria	Sphingomonadales	Sphingomonadaceae	Sphingobium	Sphingobium indicum	Sphingobium indicum	8	-5.72	75.44	31.22	6
Bacteria	Proteobacteria	Alphaproteobacteria	Sphingomonadales	Sphingomonadaceae	Sphingobium	Sphingobium yanoikuyae	Sphingobium yanoikuyae	33	-6.51	80.15	30.03	9
Bacteria	Proteobacteria	Alphaproteobacteria	Sphingomonadales	Sphingomonadaceae	Sphingomonas	Sphingomonas elodea	Sphingomonas elodea	8	-6.06	76.07	31.33	3
Bacteria	Proteobacteria	Alphaproteobacteria	Sphingomonadales	Sphingomonadaceae	Sphingomonas	Sphingomonas elodea	Sphingomonas elodea ATCC 31461	25	-6.5	76.53	30.94	7
Bacteria	Proteobacteria	Alphaproteobacteria	Sphingomonadales	Sphingomonadaceae	Sphingomonas	Sphingomonas paucimobilis	Sphingomonas paucimobilis	12	-5.85	75.13	30.96	6
Bacteria	Proteobacteria	Alphaproteobacteria	Sphingomonadales	Sphingomonadaceae	Sphingomonas	Sphingomonas sp.	Sphingomonas sp. tfd44	1	-5	78.12	32	1
Bacteria	Proteobacteria	Alphaproteobacteria	Sphingomonadales	Sphingomonadaceae	Sphingomonas	Sphingomonas sp. A41	Sphingomonas sp. A41	1	-11	96.97	33	1
Bacteria	Proteobacteria	Alphaproteobacteria	Sphingomonadales	Sphingomonadaceae	Sphingomonas	Sphingomonas sp. ATCC 53159	Sphingomonas sp. ATCC 53159	1	-8	83.33	30	1
Bacteria	Proteobacteria	Alphaproteobacteria	Sphingomonadales	Sphingomonadaceae	Sphingomonas	Sphingomonas sp. C2	Sphingomonas sp. C2	1	-10	96.88	32	1
Bacteria	Proteobacteria	Alphaproteobacteria	Sphingomonadales	Sphingomonadaceae	Sphingomonas	Sphingomonas sp. CFDS-1	Sphingomonas sp. CFDS-1	1	-5	73.33	30	1
Bacteria	Proteobacteria	Alphaproteobacteria	Sphingomonadales	Sphingomonadaceae	Sphingomonas	Sphingomonas sp. GTIN11	Sphingomonas sp. GTIN11	1	-8	74.19	31	1
Bacteria	Proteobacteria	Alphaproteobacteria	Sphingomonadales	Sphingomonadaceae	Sphingomonas	Sphingomonas sp. LB126	Sphingomonas sp. LB126	3	-5.75	73.03	29.5	2
Bacteria	Proteobacteria	Alphaproteobacteria	Sphingomonadales	Sphingomonadaceae	Sphingomonas	Sphingomonas sp. PB56	Sphingomonas sp. PB56	2	-8	81.25	32	1
Bacteria	Proteobacteria	Alphaproteobacteria	Sphingomonadales	Sphingomonadaceae	Sphingomonas	Sphingomonas sp. S17	Sphingomonas sp. S17	1	-10	96.88	32	1
Bacteria	Proteobacteria	Alphaproteobacteria	Sphingomonadales	Sphingomonadaceae	Sphingomonas	Sphingomonas sp. S88	Sphingomonas sp. S88	1	-7	74.19	31	1
Bacteria	Proteobacteria	Alphaproteobacteria	Sphingomonadales	Sphingomonadaceae	Sphingomonas	Sphingomonas sp. SKA58	Sphingomonas sp. SKA58	1309	-6.32	79.52	30.32	667
Bacteria	Proteobacteria	Alphaproteobacteria	Sphingomonadales	Sphingomonadaceae	Sphingomonas	Sphingomonas wittichii	Sphingomonas wittichii RW1	5000	-6.04	77.71	30.16	1464
Bacteria	Proteobacteria	Alphaproteobacteria	Sphingomonadales	Sphingomonadaceae	Sphingopyxis	Sphingopyxis alaskensis	Sphingopyxis alaskensis RB2256	3830	-6.21	78.93	30.24	1045
Bacteria	Proteobacteria	Alphaproteobacteria	Sphingomonadales	Sphingomonadaceae	Sphingopyxis	Sphingopyxis macrogoltabida	Sphingopyxis macrogoltabida	20	-5.93	72.86	31.06	7
Bacteria	Proteobacteria	Alphaproteobacteria	Sphingomonadales	Sphingomonadaceae	Sphingosinicella	Sphingosinicella microcystinivorans	Sphingosinicella microcystinivorans	13	-5.31	74.35	29.39	1
Bacteria	Proteobacteria	Alphaproteobacteria	Sphingomonadales	Sphingomonadaceae	Sphingosinicella	Sphingosinicella xenopeptidilytica	Sphingosinicella xenopeptidilytica	11	-5.07	71.56	31.05	2
Bacteria	Proteobacteria	Alphaproteobacteria	Sphingomonadales	Sphingomonadaceae	Zymomonas	Zymomonas mobilis	Zymomonas mobilis	3	-8	88.12	30.67	1
Bacteria	Proteobacteria	Alphaproteobacteria	Sphingomonadales	Sphingomonadaceae	Zymomonas	Zymomonas mobilis	Zymomonas mobilis subsp. mobilis ATCC 10988	27	-5.86	74.68	30.59	22
Bacteria	Proteobacteria	Alphaproteobacteria	Sphingomonadales	Sphingomonadaceae	Zymomonas	Zymomonas mobilis	Zymomonas mobilis subsp. mobilis CP4	2	-5.5	76.67	30	1
Bacteria	Proteobacteria	Alphaproteobacteria	Sphingomonadales	Sphingomonadaceae	Zymomonas	Zymomonas mobilis	Zymomonas mobilis subsp. mobilis NCIMB 11163	258	-6.22	78.31	30.42	115
Bacteria	Proteobacteria	Alphaproteobacteria	Sphingomonadales	Sphingomonadaceae	Zymomonas	Zymomonas mobilis	Zymomonas mobilis subsp. mobilis ZM4	1613	-6.15	78.52	30.37	425
Bacteria	Proteobacteria	Alphaproteobacteria	Sphingomonadales	Sphingomonadaceae	Zymomonas	Zymomonas mobilis	Zymomonas mobilis subsp. pomaceae ATCC 29192	1	-5	73.33	30	1
Bacteria	Proteobacteria	Alphaproteobacteria	Sphingomonadales	Sphingomonadaceae	unclassified (derived from Sphingomonadaceae)	Sphingomonadaceae bacterium Y2	Sphingomonadaceae bacterium Y2	6	-5.67	75.18	30	1
Bacteria	Proteobacteria	Alphaproteobacteria	Sphingomonadales	unclassified (derived from Sphingomonadales)	unclassified (derived from Sphingomonadales)	uncultured Sphingomonadales bacterium HF0500_24B12	uncultured Sphingomonadales bacterium HF0500_24B12	9	-5.65	82.7	27.9	5
Bacteria	Proteobacteria	Alphaproteobacteria	unclassified (derived from Alphaproteobacteria)	unclassified (derived from Alphaproteobacteria)	Candidatus Pelagibacter	Candidatus Pelagibacter sp. HTCC7211	Candidatus Pelagibacter sp. HTCC7211	526	-6.19	77.35	30.44	251
Bacteria	Proteobacteria	Alphaproteobacteria	unclassified (derived from Alphaproteobacteria)	unclassified (derived from Alphaproteobacteria)	Candidatus Pelagibacter	Candidatus Pelagibacter ubique	Candidatus Pelagibacter ubique	4	-5.75	76.07	30.5	4
Bacteria	Proteobacteria	Alphaproteobacteria	unclassified (derived from Alphaproteobacteria)	unclassified (derived from Alphaproteobacteria)	Candidatus Pelagibacter	Candidatus Pelagibacter ubique	Candidatus Pelagibacter ubique HTCC1002	548	-6.11	77.67	30.42	184
Bacteria	Proteobacteria	Alphaproteobacteria	unclassified (derived from Alphaproteobacteria)	unclassified (derived from Alphaproteobacteria)	Candidatus Pelagibacter	Candidatus Pelagibacter ubique	Candidatus Pelagibacter ubique HTCC1062	1129	-6.07	76.72	30.5	297
Bacteria	Proteobacteria	Alphaproteobacteria	unclassified (derived from Alphaproteobacteria)	unclassified (derived from Alphaproteobacteria)	Candidatus Puniceispirillum	Candidatus Puniceispirillum marinum	Candidatus Puniceispirillum marinum IMCC1322	1267	-6.18	77.89	30.37	499
Bacteria	Proteobacteria	Alphaproteobacteria	unclassified (derived from Alphaproteobacteria)	unclassified (derived from Alphaproteobacteria)	Micavibrio	Micavibrio sp. EPB	Micavibrio sp. EPB	11	-6.48	81.52	30.88	3
Bacteria	Proteobacteria	Alphaproteobacteria	unclassified (derived from Alphaproteobacteria)	unclassified (derived from Alphaproteobacteria)	unclassified (derived from Alphaproteobacteria)	alpha proteobacterium BAL199	alpha proteobacterium BAL199	4582	-6.24	78.79	30.3	1697
Bacteria	Proteobacteria	Alphaproteobacteria	unclassified (derived from Alphaproteobacteria)	unclassified (derived from Alphaproteobacteria)	unclassified (derived from Alphaproteobacteria)	alpha proteobacterium HIMB114	alpha proteobacterium HIMB114	770	-6.38	78.86	30.64	329
Bacteria	Proteobacteria	Alphaproteobacteria	unclassified (derived from Alphaproteobacteria)	unclassified (derived from Alphaproteobacteria)	unclassified (derived from Alphaproteobacteria)	magnetite-containing magnetic vibrio	magnetite-containing magnetic vibrio	8	-7.67	87	30.33	3
Bacteria	Proteobacteria	Alphaproteobacteria	unclassified (derived from Alphaproteobacteria)	unclassified (derived from Alphaproteobacteria)	unclassified (derived from Alphaproteobacteria)	marine magnetite-containing magnetic spirillum MMS-1	marine magnetite-containing magnetic spirillum MMS-1	2	-10	96.88	31	1
Bacteria	Proteobacteria	Alphaproteobacteria	unclassified (derived from Alphaproteobacteria)	unclassified (derived from Alphaproteobacteria)	unclassified (derived from Alphaproteobacteria)	uncultured SAR11 cluster alpha proteobacterium H17925_23J24	uncultured SAR11 cluster alpha proteobacterium H17925_23J24	2	-6	76.06	31.5	2
Bacteria	Proteobacteria	Alphaproteobacteria	unclassified (derived from Alphaproteobacteria)	unclassified (derived from Alphaproteobacteria)	unclassified (derived from Alphaproteobacteria)	uncultured SAR11 cluster alpha proteobacterium H17925_38M03	uncultured SAR11 cluster alpha proteobacterium H17925_38M03	1	-5	65.52	29	1
Bacteria	Proteobacteria	Alphaproteobacteria	unclassified (derived from Alphaproteobacteria)	unclassified (derived from Alphaproteobacteria)	unclassified (derived from Alphaproteobacteria)	uncultured SAR11 cluster alpha proteobacterium H17925_48B19	uncultured SAR11 cluster alpha proteobacterium H17925_48B19	3	-6.33	81.22	30.33	3
Bacteria	Proteobacteria	Alphaproteobacteria	unclassified (derived from Alphaproteobacteria)	unclassified (derived from Alphaproteobacteria)	unclassified (derived from Alphaproteobacteria)	uncultured SAR11 cluster bacterium HF0010_09O16	uncultured SAR11 cluster bacterium HF0010_09O16	3	-5.67	82.15	28.33	3
Bacteria	Proteobacteria	Alphaproteobacteria	unclassified (derived from Alphaproteobacteria)	unclassified (derived from Alphaproteobacteria)	unclassified (derived from Alphaproteobacteria)	uncultured SAR11 cluster bacterium HF0770_37D02	uncultured SAR11 cluster bacterium HF0770_37D02	8	-7	84.42	30.9	5
Bacteria	Proteobacteria	Alphaproteobacteria	unclassified (derived from Alphaproteobacteria)	unclassified (derived from Alphaproteobacteria)	unclassified (derived from Alphaproteobacteria)	uncultured SAR11 cluster bacterium HF4000_37C10	uncultured SAR11 cluster bacterium HF4000_37C10	12	-5.96	79.23	30.67	6
Bacteria	Proteobacteria	Alphaproteobacteria	unclassified (derived from Alphaproteobacteria)	unclassified (derived from Alphaproteobacteria)	unclassified (derived from Alphaproteobacteria)	uncultured alpha proteobacterium	uncultured alpha proteobacterium	3	-7.33	84.21	31.67	3
Bacteria	Proteobacteria	Alphaproteobacteria	unclassified (derived from Alphaproteobacteria)	unclassified (derived from Alphaproteobacteria)	unclassified (derived from Alphaproteobacteria)	uncultured alpha proteobacterium 01-003886	uncultured alpha proteobacterium 01-003886	1	-5	77.78	27	1
Bacteria	Proteobacteria	Alphaproteobacteria	unclassified (derived from Alphaproteobacteria)	unclassified (derived from Alphaproteobacteria)	unclassified (derived from Alphaproteobacteria)	uncultured alpha proteobacterium EB000_37G09	uncultured alpha proteobacterium EB000_37G09	7	-5.25	72.41	30.25	6
Bacteria	Proteobacteria	Alphaproteobacteria	unclassified (derived from Alphaproteobacteria)	unclassified (derived from Alphaproteobacteria)	unclassified (derived from Alphaproteobacteria)	uncultured alpha proteobacterium EB080_L06A09	uncultured alpha proteobacterium EB080_L06A09	1	-5	75	32	1
Bacteria	Proteobacteria	Alphaproteobacteria	unclassified (derived from Alphaproteobacteria)	unclassified (derived from Alphaproteobacteria)	unclassified (derived from Alphaproteobacteria)	uncultured alpha proteobacterium EB080_L27A02	uncultured alpha proteobacterium EB080_L27A02	2	-5	75	32	2
Bacteria	Proteobacteria	Alphaproteobacteria	unclassified (derived from Alphaproteobacteria)	unclassified (derived from Alphaproteobacteria)	unclassified (derived from Alphaproteobacteria)	uncultured alpha proteobacterium EB080_L43F08	uncultured alpha proteobacterium EB080_L43F08	1	-7	71.88	32	1
Bacteria	Proteobacteria	Alphaproteobacteria	unclassified (derived from Alphaproteobacteria)	unclassified (derived from Alphaproteobacteria)	unclassified (derived from Alphaproteobacteria)	uncultured alpha proteobacterium EB080_L58F04	uncultured alpha proteobacterium EB080_L58F04	6	-7.33	80.26	30.25	4
Bacteria	Proteobacteria	Alphaproteobacteria	unclassified (derived from Alphaproteobacteria)	unclassified (derived from Alphaproteobacteria)	unclassified (derived from Alphaproteobacteria)	uncultured alpha proteobacterium EBAC2C11	uncultured alpha proteobacterium EBAC2C11	36	-6.98	80.94	29.99	9
Bacteria	Proteobacteria	Alphaproteobacteria	unclassified (derived from Alphaproteobacteria)	unclassified (derived from Alphaproteobacteria)	unclassified (derived from Alphaproteobacteria)	uncultured alpha proteobacterium EF100_102A06	uncultured alpha proteobacterium EF100_102A06	10	-5.5	77.43	28.42	6
Bacteria	Proteobacteria	Alphaproteobacteria	unclassified (derived from Alphaproteobacteria)	unclassified (derived from Alphaproteobacteria)	unclassified (derived from Alphaproteobacteria)	uncultured alpha proteobacterium EF100_94H03	uncultured alpha proteobacterium EF100_94H03	2	-6.5	88.25	26.5	2
Bacteria	Proteobacteria	Alphaproteobacteria	unclassified (derived from Alphaproteobacteria)	unclassified (derived from Alphaproteobacteria)	unclassified (derived from Alphaproteobacteria)	uncultured alpha proteobacterium HF0010_13E22	uncultured alpha proteobacterium HF0010_13E22	3	-5.33	80.83	26.67	3
Bacteria	Proteobacteria	Alphaproteobacteria	unclassified (derived from Alphaproteobacteria)	unclassified (derived from Alphaproteobacteria)	unclassified (derived from Alphaproteobacteria)	uncultured alpha proteobacterium HF0010_30A23	uncultured alpha proteobacterium HF0010_30A23	14	-5.44	72.52	30.13	6
Bacteria	Proteobacteria	Alphaproteobacteria	unclassified (derived from Alphaproteobacteria)	unclassified (derived from Alphaproteobacteria)	unclassified (derived from Alphaproteobacteria)	uncultured alpha proteobacterium HF0070_05I22	uncultured alpha proteobacterium HF0070_05I22	4	-6.5	82.93	29.83	3
Bacteria	Proteobacteria	Alphaproteobacteria	unclassified (derived from Alphaproteobacteria)	unclassified (derived from Alphaproteobacteria)	unclassified (derived from Alphaproteobacteria)	uncultured alpha proteobacterium HF0070_14E07	uncultured alpha proteobacterium HF0070_14E07	20	-6.71	82.58	29.88	6
Bacteria	Proteobacteria	Alphaproteobacteria	unclassified (derived from Alphaproteobacteria)	unclassified (derived from Alphaproteobacteria)	unclassified (derived from Alphaproteobacteria)	uncultured alpha proteobacterium HF0070_17D04	uncultured alpha proteobacterium HF0070_17D04	5	-5	77.59	29.25	4
Bacteria	Proteobacteria	Alphaproteobacteria	unclassified (derived from Alphaproteobacteria)	unclassified (derived from Alphaproteobacteria)	unclassified (derived from Alphaproteobacteria)	uncultured alpha proteobacterium HF0070_34A12	uncultured alpha proteobacterium HF0070_34A12	5	-5.88	78	30.5	4
Bacteria	Proteobacteria	Alphaproteobacteria	unclassified (derived from Alphaproteobacteria)	unclassified (derived from Alphaproteobacteria)	unclassified (derived from Alphaproteobacteria)	uncultured alpha proteobacterium HF0070_34E11	uncultured alpha proteobacterium HF0070_34E11	4	-5.75	77.91	31.5	1
Bacteria	Proteobacteria	Alphaproteobacteria	unclassified (derived from Alphaproteobacteria)	unclassified (derived from Alphaproteobacteria)	unclassified (derived from Alphaproteobacteria)	uncultured alpha proteobacterium HF0130_06E21	uncultured alpha proteobacterium HF0130_06E21	19	-6.05	79.25	28.71	7
Bacteria	Proteobacteria	Alphaproteobacteria	unclassified (derived from Alphaproteobacteria)	unclassified (derived from Alphaproteobacteria)	unclassified (derived from Alphaproteobacteria)	uncultured alpha proteobacterium HF0130_20P23	uncultured alpha proteobacterium HF0130_20P23	22	-6.3	79.19	29.85	10
Bacteria	Proteobacteria	Alphaproteobacteria	unclassified (derived from Alphaproteobacteria)	unclassified (derived from Alphaproteobacteria)	unclassified (derived from Alphaproteobacteria)	uncultured marine alpha proteobacterium HOT2C01	uncultured marine alpha proteobacterium HOT2C01	22	-6.62	82.42	30.2	11
Bacteria	Proteobacteria	Alphaproteobacteria	unclassified (derived from Alphaproteobacteria)	unclassified (derived from Alphaproteobacteria)	unclassified (derived from Alphaproteobacteria)	uncultured nitrogen-fixing bacterium B30	uncultured nitrogen-fixing bacterium B30	1	-9	93.75	32	1
Bacteria	Proteobacteria	Betaproteobacteria	Burkholderiales	Alcaligenaceae	Achromobacter	Achromobacter arsenitoxydans	Achromobacter arsenitoxydans SY8	4	-8	83.42	31.5	4
Bacteria	Proteobacteria	Betaproteobacteria	Burkholderiales	Alcaligenaceae	Achromobacter	Achromobacter cycloclastes	Achromobacter cycloclastes	1	-6	63.64	33	1
Bacteria	Proteobacteria	Betaproteobacteria	Burkholderiales	Alcaligenaceae	Achromobacter	Achromobacter denitrificans	Achromobacter denitrificans	20	-7.25	83.47	30.13	8
Bacteria	Proteobacteria	Betaproteobacteria	Burkholderiales	Alcaligenaceae	Achromobacter	Achromobacter piechaudii	Achromobacter piechaudii ATCC 43553	3778	-6.28	79.03	30.41	1496
Bacteria	Proteobacteria	Betaproteobacteria	Burkholderiales	Alcaligenaceae	Achromobacter	Achromobacter sp. CM1	Achromobacter sp. CM1	1	-5	74.19	31	1
Bacteria	Proteobacteria	Betaproteobacteria	Burkholderiales	Alcaligenaceae	Achromobacter	Achromobacter sp. GKA-1	Achromobacter sp. GKA-1	1	-5	70	30	1
Bacteria	Proteobacteria	Betaproteobacteria	Burkholderiales	Alcaligenaceae	Achromobacter	Achromobacter xylosoxidans	Achromobacter xylosoxidans	42	-5.97	76.05	30.86	3
Bacteria	Proteobacteria	Betaproteobacteria	Burkholderiales	Alcaligenaceae	Achromobacter	Achromobacter xylosoxidans	Achromobacter xylosoxidans A8	5577	-6.3	79.15	30.34	1908
Bacteria	Proteobacteria	Betaproteobacteria	Burkholderiales	Alcaligenaceae	Achromobacter	Achromobacter xylosoxidans	Achromobacter xylosoxidans AXX-A	36	-6.19	78.32	30.52	24
Bacteria	Proteobacteria	Betaproteobacteria	Burkholderiales	Alcaligenaceae	Achromobacter	Achromobacter xylosoxidans	Achromobacter xylosoxidans C54	1656	-6.19	78.77	30.37	936
Bacteria	Proteobacteria	Betaproteobacteria	Burkholderiales	Alcaligenaceae	Advenella	Advenella kashmirensis	Advenella kashmirensis	6	-6.5	80.95	30	2
Bacteria	Proteobacteria	Betaproteobacteria	Burkholderiales	Alcaligenaceae	Advenella	Advenella mimigardefordensis	Advenella mimigardefordensis	2	-5	76.95	28	2
Bacteria	Proteobacteria	Betaproteobacteria	Burkholderiales	Alcaligenaceae	Alcaligenes	Alcaligenes faecalis	Alcaligenes faecalis	23	-6.46	80.78	29.71	12
Bacteria	Proteobacteria	Betaproteobacteria	Burkholderiales	Alcaligenaceae	Alcaligenes	Alcaligenes faecalis	Alcaligenes faecalis subsp. faecalis NCIB 8687	25	-6.72	79.68	30.79	14
Bacteria	Proteobacteria	Betaproteobacteria	Burkholderiales	Alcaligenaceae	Alcaligenes	Alcaligenes hydrogenophilus	Alcaligenes hydrogenophilus	12	-8.17	81.91	30.77	3
Bacteria	Proteobacteria	Betaproteobacteria	Burkholderiales	Alcaligenaceae	Alcaligenes	Alcaligenes sp.	Alcaligenes sp.	8	-5.75	79.09	28.38	1
Bacteria	Proteobacteria	Betaproteobacteria	Burkholderiales	Alcaligenaceae	Alcaligenes	Alcaligenes sp. O-1	Alcaligenes sp. O-1	5	-6.62	78.21	31.62	2
Bacteria	Proteobacteria	Betaproteobacteria	Burkholderiales	Alcaligenaceae	Azohydromonas	Azohydromonas lata	Azohydromonas lata	4	-6.25	79.4	30.5	4
Bacteria	Proteobacteria	Betaproteobacteria	Burkholderiales	Alcaligenaceae	Bordetella	Bordetella ansorpii	Bordetella ansorpii	1	-7	79.31	29	1
Bacteria	Proteobacteria	Betaproteobacteria	Burkholderiales	Alcaligenaceae	Bordetella	Bordetella avium	Bordetella avium	4	-5.5	74.51	30.5	2
Bacteria	Proteobacteria	Betaproteobacteria	Burkholderiales	Alcaligenaceae	Bordetella	Bordetella bronchiseptica	Bordetella bronchiseptica	16	-5.93	78.43	31.23	10
Bacteria	Proteobacteria	Betaproteobacteria	Burkholderiales	Alcaligenaceae	Bordetella	Bordetella bronchiseptica	Bordetella bronchiseptica RB50	1	-5	75.76	33	1
Bacteria	Proteobacteria	Betaproteobacteria	Burkholderiales	Alcaligenaceae	Bordetella	Bordetella hinzii	Bordetella hinzii	7	-5.62	80.9	29.54	4
Bacteria	Proteobacteria	Betaproteobacteria	Burkholderiales	Alcaligenaceae	Bordetella	Bordetella holmesii	Bordetella holmesii	22	-6.87	83.31	30.6	9
Bacteria	Proteobacteria	Betaproteobacteria	Burkholderiales	Alcaligenaceae	Bordetella	Bordetella parapertussis	Bordetella parapertussis	51	-6.17	77.23	30.89	12
Bacteria	Proteobacteria	Betaproteobacteria	Burkholderiales	Alcaligenaceae	Bordetella	Bordetella pertussis	Bordetella pertussis	3	-7.75	80.5	30.25	2
Bacteria	Proteobacteria	Betaproteobacteria	Burkholderiales	Alcaligenaceae	Bordetella	Bordetella pertussis	Bordetella pertussis 18323	10	-6.12	75.61	29.88	2
Bacteria	Proteobacteria	Betaproteobacteria	Burkholderiales	Alcaligenaceae	Bordetella	Bordetella pertussis	Bordetella pertussis CS	4185	-6.17	79.26	30.31	1154
Bacteria	Proteobacteria	Betaproteobacteria	Burkholderiales	Alcaligenaceae	Bordetella	Bordetella pertussis	Bordetella pertussis Tohama I	2	-7.5	85.94	32	1
Bacteria	Proteobacteria	Betaproteobacteria	Burkholderiales	Alcaligenaceae	Bordetella	Bordetella petrii	Bordetella petrii	2	-6	76.99	32.5	2
Bacteria	Proteobacteria	Betaproteobacteria	Burkholderiales	Alcaligenaceae	Bordetella	Bordetella trematum	Bordetella trematum	12	-6.58	79.75	31.64	3
Bacteria	Proteobacteria	Betaproteobacteria	Burkholderiales	Alcaligenaceae	Castellaniella	Castellaniella defragrans	Castellaniella defragrans	46	-6.35	80.07	29.59	1
Bacteria	Proteobacteria	Betaproteobacteria	Burkholderiales	Alcaligenaceae	Pusillimonas	Pusillimonas sp. T7-7	Pusillimonas sp. T7-7	1	-5	89.47	19	1
Bacteria	Proteobacteria	Betaproteobacteria	Burkholderiales	Alcaligenaceae	Taylorella	Taylorella equigenitalis	Taylorella equigenitalis MCE9	782	-6.46	79.31	30.71	336
Bacteria	Proteobacteria	Betaproteobacteria	Burkholderiales	Burkholderiaceae	Burkholderia	Burkholderia ambifaria	Burkholderia ambifaria AMMD	3185	-6.1	78.15	30.19	1152
Bacteria	Proteobacteria	Betaproteobacteria	Burkholderiales	Burkholderiaceae	Burkholderia	Burkholderia ambifaria	Burkholderia ambifaria IOP40-10	577	-6.31	78.69	30.54	300
Bacteria	Proteobacteria	Betaproteobacteria	Burkholderiales	Burkholderiaceae	Burkholderia	Burkholderia ambifaria	Burkholderia ambifaria MC40-6	929	-6.12	78.63	30.28	417
Bacteria	Proteobacteria	Betaproteobacteria	Burkholderiales	Burkholderiaceae	Burkholderia	Burkholderia ambifaria	Burkholderia ambifaria MEX-5	767	-6.22	78.65	30.41	362
Bacteria	Proteobacteria	Betaproteobacteria	Burkholderiales	Burkholderiaceae	Burkholderia	Burkholderia andropogonis	Burkholderia andropogonis	6	-5.3	72.72	29.9	2
Bacteria	Proteobacteria	Betaproteobacteria	Burkholderiales	Burkholderiaceae	Burkholderia	Burkholderia caribensis	Burkholderia caribensis	3	-6.5	79.58	31	2
Bacteria	Proteobacteria	Betaproteobacteria	Burkholderiales	Burkholderiaceae	Burkholderia	Burkholderia cenocepacia	Burkholderia cenocepacia	30	-6.43	81.01	30.88	19
Bacteria	Proteobacteria	Betaproteobacteria	Burkholderiales	Burkholderiaceae	Burkholderia	Burkholderia cenocepacia	Burkholderia cenocepacia AU 1054	300	-6.11	77.7	30.02	138
Bacteria	Proteobacteria	Betaproteobacteria	Burkholderiales	Burkholderiaceae	Burkholderia	Burkholderia cenocepacia	Burkholderia cenocepacia HI2424	2945	-6.2	78.68	30.29	1006
Bacteria	Proteobacteria	Betaproteobacteria	Burkholderiales	Burkholderiaceae	Burkholderia	Burkholderia cenocepacia	Burkholderia cenocepacia J2315	7	-9.57	91.04	29.86	1
Bacteria	Proteobacteria	Betaproteobacteria	Burkholderiales	Burkholderiaceae	Burkholderia	Burkholderia cenocepacia	Burkholderia cenocepacia MC0-3	1829	-6.28	79.23	30.33	675
Bacteria	Proteobacteria	Betaproteobacteria	Burkholderiales	Burkholderiaceae	Burkholderia	Burkholderia cenocepacia	Burkholderia cenocepacia PC184	466	-6.03	76.99	30.51	243
Bacteria	Proteobacteria	Betaproteobacteria	Burkholderiales	Burkholderiaceae	Burkholderia	Burkholderia cepacia	Burkholderia cepacia	90	-6.72	80.92	30.8	34
Bacteria	Proteobacteria	Betaproteobacteria	Burkholderiales	Burkholderiaceae	Burkholderia	Burkholderia contaminans	Burkholderia contaminans	11	-5.83	76.12	30.67	6
Bacteria	Proteobacteria	Betaproteobacteria	Burkholderiales	Burkholderiaceae	Burkholderia	Burkholderia dolosa	Burkholderia dolosa	2	-5	81.48	27	2
Bacteria	Proteobacteria	Betaproteobacteria	Burkholderiales	Burkholderiaceae	Burkholderia	Burkholderia dolosa	Burkholderia dolosa AUO158	1044	-6.18	78.14	30.47	574
Bacteria	Proteobacteria	Betaproteobacteria	Burkholderiales	Burkholderiaceae	Burkholderia	Burkholderia fungorum	Burkholderia fungorum	2	-9	92.19	32	1
Bacteria	Proteobacteria	Betaproteobacteria	Burkholderiales	Burkholderiaceae	Burkholderia	Burkholderia gladioli	Burkholderia gladioli BSR3	7	-8.67	92.11	31.17	6
Bacteria	Proteobacteria	Betaproteobacteria	Burkholderiales	Burkholderiaceae	Burkholderia	Burkholderia glumae	Burkholderia glumae BGR1	2084	-6.19	78.24	30.53	1008
Bacteria	Proteobacteria	Betaproteobacteria	Burkholderiales	Burkholderiaceae	Burkholderia	Burkholderia graminis	Burkholderia graminis C4D1M	1568	-6.16	77.44	30.54	671
Bacteria	Proteobacteria	Betaproteobacteria	Burkholderiales	Burkholderiaceae	Burkholderia	Burkholderia kururiensis	Burkholderia kururiensis	1	-6	92.59	27	1
Bacteria	Proteobacteria	Betaproteobacteria	Burkholderiales	Burkholderiaceae	Burkholderia	Burkholderia lata	Burkholderia lata	1	-5	91.67	24	1
Bacteria	Proteobacteria	Betaproteobacteria	Burkholderiales	Burkholderiaceae	Burkholderia	Burkholderia mallei	Burkholderia mallei	1	-9	87.5	32	1
Bacteria	Proteobacteria	Betaproteobacteria	Burkholderiales	Burkholderiaceae	Burkholderia	Burkholderia mallei	Burkholderia mallei 2002721280	3	-5	68.65	29.33	3
Bacteria	Proteobacteria	Betaproteobacteria	Burkholderiales	Burkholderiaceae	Burkholderia	Burkholderia mallei	Burkholderia mallei ATCC 10399	61	-5.42	74.15	30.73	19
Bacteria	Proteobacteria	Betaproteobacteria	Burkholderiales	Burkholderiaceae	Burkholderia	Burkholderia mallei	Burkholderia mallei ATCC 23344	159	-5.73	75.23	30.26	66
Bacteria	Proteobacteria	Betaproteobacteria	Burkholderiales	Burkholderiaceae	Burkholderia	Burkholderia mallei	Burkholderia mallei FMH	15	-5.55	72.81	31.22	8
Bacteria	Proteobacteria	Betaproteobacteria	Burkholderiales	Burkholderiaceae	Burkholderia	Burkholderia mallei	Burkholderia mallei GB8 horse 4	384	-6.11	78.01	30.23	168
Bacteria	Proteobacteria	Betaproteobacteria	Burkholderiales	Burkholderiaceae	Burkholderia	Burkholderia mallei	Burkholderia mallei JHU	20	-6.08	81.29	28.89	7
Bacteria	Proteobacteria	Betaproteobacteria	Burkholderiales	Burkholderiaceae	Burkholderia	Burkholderia mallei	Burkholderia mallei NCTC 10229	55	-5.9	78.55	29.61	15
Bacteria	Proteobacteria	Betaproteobacteria	Burkholderiales	Burkholderiaceae	Burkholderia	Burkholderia mallei	Burkholderia mallei NCTC 10247	116	-6.41	79.3	30.48	39
Bacteria	Proteobacteria	Betaproteobacteria	Burkholderiales	Burkholderiaceae	Burkholderia	Burkholderia mallei	Burkholderia mallei PRL-20	67	-6.17	77.61	30.56	36
Bacteria	Proteobacteria	Betaproteobacteria	Burkholderiales	Burkholderiaceae	Burkholderia	Burkholderia mallei	Burkholderia mallei SAVP1	79	-5.81	76.61	30.43	28
Bacteria	Proteobacteria	Betaproteobacteria	Burkholderiales	Burkholderiaceae	Burkholderia	Burkholderia mimosarum	Burkholderia mimosarum	1	-11	100	33	1
Bacteria	Proteobacteria	Betaproteobacteria	Burkholderiales	Burkholderiaceae	Burkholderia	Burkholderia multivorans	Burkholderia multivorans ATCC 17616	1583	-6.14	78.06	30.26	708
Bacteria	Proteobacteria	Betaproteobacteria	Burkholderiales	Burkholderiaceae	Burkholderia	Burkholderia multivorans	Burkholderia multivorans CGD1	507	-6.21	79.06	30.39	268
Bacteria	Proteobacteria	Betaproteobacteria	Burkholderiales	Burkholderiaceae	Burkholderia	Burkholderia multivorans	Burkholderia multivorans CGD2	761	-6.39	79.03	30.41	428
Bacteria	Proteobacteria	Betaproteobacteria	Burkholderiales	Burkholderiaceae	Burkholderia	Burkholderia multivorans	Burkholderia multivorans CGD2M	11	-5.39	74.82	29.83	6
Bacteria	Proteobacteria	Betaproteobacteria	Burkholderiales	Burkholderiaceae	Burkholderia	Burkholderia phymatum	Burkholderia phymatum STM815	4969	-6.18	78.13	30.39	1608
Bacteria	Proteobacteria	Betaproteobacteria	Burkholderiales	Burkholderiaceae	Burkholderia	Burkholderia phytofirmans	Burkholderia phytofirmans PsJN	1834	-6.21	78.12	30.32	915
Bacteria	Proteobacteria	Betaproteobacteria	Burkholderiales	Burkholderiaceae	Burkholderia	Burkholderia pseudomallei	Burkholderia pseudomallei	25	-5.72	74.57	30.74	14
Bacteria	Proteobacteria	Betaproteobacteria	Burkholderiales	Burkholderiaceae	Burkholderia	Burkholderia pseudomallei	Burkholderia pseudomallei 1026b	5	-5.25	83.34	28.12	2
Bacteria	Proteobacteria	Betaproteobacteria	Burkholderiales	Burkholderiaceae	Burkholderia	Burkholderia pseudomallei	Burkholderia pseudomallei 1106a	506	-6.01	77.47	30.21	202
Bacteria	Proteobacteria	Betaproteobacteria	Burkholderiales	Burkholderiaceae	Burkholderia	Burkholderia pseudomallei	Burkholderia pseudomallei 1106b	7	-5.86	74.34	29.86	7
Bacteria	Proteobacteria	Betaproteobacteria	Burkholderiales	Burkholderiaceae	Burkholderia	Burkholderia pseudomallei	Burkholderia pseudomallei 1655	420	-6.23	79.63	29.81	88
Bacteria	Proteobacteria	Betaproteobacteria	Burkholderiales	Burkholderiaceae	Burkholderia	Burkholderia pseudomallei	Burkholderia pseudomallei 1710a	1713	-6.22	78.6	30.34	583
Bacteria	Proteobacteria	Betaproteobacteria	Burkholderiales	Burkholderiaceae	Burkholderia	Burkholderia pseudomallei	Burkholderia pseudomallei 1710b	681	-5.93	77.32	30.2	287
Bacteria	Proteobacteria	Betaproteobacteria	Burkholderiales	Burkholderiaceae	Burkholderia	Burkholderia pseudomallei	Burkholderia pseudomallei 305	300	-6.04	78.24	30.28	129
Bacteria	Proteobacteria	Betaproteobacteria	Burkholderiales	Burkholderiaceae	Burkholderia	Burkholderia pseudomallei	Burkholderia pseudomallei 406e	151	-6.11	77.8	30.3	40
Bacteria	Proteobacteria	Betaproteobacteria	Burkholderiales	Burkholderiaceae	Burkholderia	Burkholderia pseudomallei	Burkholderia pseudomallei 576	430	-6.09	77.56	30.52	145
Bacteria	Proteobacteria	Betaproteobacteria	Burkholderiales	Burkholderiaceae	Burkholderia	Burkholderia pseudomallei	Burkholderia pseudomallei 668	953	-6.06	77.68	30.41	401
Bacteria	Proteobacteria	Betaproteobacteria	Burkholderiales	Burkholderiaceae	Burkholderia	Burkholderia pseudomallei	Burkholderia pseudomallei MSHR346	2991	-6.25	79.4	30.28	909
Bacteria	Proteobacteria	Betaproteobacteria	Burkholderiales	Burkholderiaceae	Burkholderia	Burkholderia pseudomallei	Burkholderia pseudomallei Pakistan 9	422	-6.36	79	30.49	188
Bacteria	Proteobacteria	Betaproteobacteria	Burkholderiales	Burkholderiaceae	Burkholderia	Burkholderia pseudomallei	Burkholderia pseudomallei Pasteur 52237	218	-6.23	77.26	30.67	77
Bacteria	Proteobacteria	Betaproteobacteria	Burkholderiales	Burkholderiaceae	Burkholderia	Burkholderia pseudomallei	Burkholderia pseudomallei S13	241	-6.03	76.86	30.38	104
Bacteria	Proteobacteria	Betaproteobacteria	Burkholderiales	Burkholderiaceae	Burkholderia	Burkholderia pyrrocinia	Burkholderia pyrrocinia	1	-7	75.76	33	1
Bacteria	Proteobacteria	Betaproteobacteria	Burkholderiales	Burkholderiaceae	Burkholderia	Burkholderia rhizoxinica	Burkholderia rhizoxinica	3	-6	79.18	30.33	3
Bacteria	Proteobacteria	Betaproteobacteria	Burkholderiales	Burkholderiaceae	Burkholderia	Burkholderia sacchari	Burkholderia sacchari	3	-6.33	74.3	31.33	3
Bacteria	Proteobacteria	Betaproteobacteria	Burkholderiales	Burkholderiaceae	Burkholderia	Burkholderia sartisoli	Burkholderia sartisoli	2	-5.5	72.1	30	1
Bacteria	Proteobacteria	Betaproteobacteria	Burkholderiales	Burkholderiaceae	Burkholderia	Burkholderia sp. 383	Burkholderia sp. 383	3271	-6.12	77.88	30.25	1171
Bacteria	Proteobacteria	Betaproteobacteria	Burkholderiales	Burkholderiaceae	Burkholderia	Burkholderia sp. C3	Burkholderia sp. C3	2	-7	78.12	32	2
Bacteria	Proteobacteria	Betaproteobacteria	Burkholderiales	Burkholderiaceae	Burkholderia	Burkholderia sp. CCGE1001	Burkholderia sp. CCGE1001	761	-6.18	78.07	30.56	470
Bacteria	Proteobacteria	Betaproteobacteria	Burkholderiales	Burkholderiaceae	Burkholderia	Burkholderia sp. CCGE1002	Burkholderia sp. CCGE1002	3323	-6.19	78.28	30.37	1235
Bacteria	Proteobacteria	Betaproteobacteria	Burkholderiales	Burkholderiaceae	Burkholderia	Burkholderia sp. CCGE1003	Burkholderia sp. CCGE1003	1854	-6.23	78.39	30.46	902
Bacteria	Proteobacteria	Betaproteobacteria	Burkholderiales	Burkholderiaceae	Burkholderia	Burkholderia sp. DSMZ 9242	Burkholderia sp. DSMZ 9242	1	-6	83.87	31	1
Bacteria	Proteobacteria	Betaproteobacteria	Burkholderiales	Burkholderiaceae	Burkholderia	Burkholderia sp. GB-01	Burkholderia sp. GB-01	1	-6	81.25	32	1
Bacteria	Proteobacteria	Betaproteobacteria	Burkholderiales	Burkholderiaceae	Burkholderia	Burkholderia sp. H160	Burkholderia sp. H160	1892	-6.15	78.23	30.32	872
Bacteria	Proteobacteria	Betaproteobacteria	Burkholderiales	Burkholderiaceae	Burkholderia	Burkholderia sp. JS667	Burkholderia sp. JS667	1	-5	74.19	31	1
Bacteria	Proteobacteria	Betaproteobacteria	Burkholderiales	Burkholderiaceae	Burkholderia	Burkholderia sp. M281	Burkholderia sp. M281	1	-9	84.85	33	1
Bacteria	Proteobacteria	Betaproteobacteria	Burkholderiales	Burkholderiaceae	Burkholderia	Burkholderia sp. M317	Burkholderia sp. M317	1	-7	78.12	32	1
Bacteria	Proteobacteria	Betaproteobacteria	Burkholderiales	Burkholderiaceae	Burkholderia	Burkholderia sp. NCIMB 10467	Burkholderia sp. NCIMB 10467	2	-6	75	30	2
Bacteria	Proteobacteria	Betaproteobacteria	Burkholderiales	Burkholderiaceae	Burkholderia	Burkholderia sp. RASC	Burkholderia sp. RASC	5	-7.5	78.82	30.83	3
Bacteria	Proteobacteria	Betaproteobacteria	Burkholderiales	Burkholderiaceae	Burkholderia	Burkholderia sp. TJI49	Burkholderia sp. TJI49	193	-6.8	84.73	30.16	52
Bacteria	Proteobacteria	Betaproteobacteria	Burkholderiales	Burkholderiaceae	Burkholderia	Burkholderia sp. YI23	Burkholderia sp. YI23	6	-6.33	75.39	31.67	6
Bacteria	Proteobacteria	Betaproteobacteria	Burkholderiales	Burkholderiaceae	Burkholderia	Burkholderia stabilis	Burkholderia stabilis	1	-8	93.33	30	1
Bacteria	Proteobacteria	Betaproteobacteria	Burkholderiales	Burkholderiaceae	Burkholderia	Burkholderia thailandensis	Burkholderia thailandensis E264	2326	-6.09	77.61	30.43	952
Bacteria	Proteobacteria	Betaproteobacteria	Burkholderiales	Burkholderiaceae	Burkholderia	Burkholderia tuberum	Burkholderia tuberum STM678	1	-7	87.1	31	1
Bacteria	Proteobacteria	Betaproteobacteria	Burkholderiales	Burkholderiaceae	Burkholderia	Burkholderia vietnamiensis	Burkholderia vietnamiensis	3	-6.33	76.81	31.67	3
Bacteria	Proteobacteria	Betaproteobacteria	Burkholderiales	Burkholderiaceae	Burkholderia	Burkholderia vietnamiensis	Burkholderia vietnamiensis G4	3113	-6.17	78.24	30.38	1107
Bacteria	Proteobacteria	Betaproteobacteria	Burkholderiales	Burkholderiaceae	Burkholderia	Burkholderia xenovorans	Burkholderia xenovorans LB400	6427	-6.23	78.57	30.38	2086
Bacteria	Proteobacteria	Betaproteobacteria	Burkholderiales	Burkholderiaceae	Burkholderia	uncultured Burkholderia sp.	uncultured Burkholderia sp.	9	-7.58	86.99	32.21	6
Bacteria	Proteobacteria	Betaproteobacteria	Burkholderiales	Burkholderiaceae	Cupriavidus	Cupriavidus basilensis	Cupriavidus basilensis	5	-5.33	73.95	29.17	3
Bacteria	Proteobacteria	Betaproteobacteria	Burkholderiales	Burkholderiaceae	Cupriavidus	Cupriavidus metallidurans	Cupriavidus metallidurans CH34	10667	-6.18	78.82	30.23	2248
Bacteria	Proteobacteria	Betaproteobacteria	Burkholderiales	Burkholderiaceae	Cupriavidus	Cupriavidus necator	Cupriavidus necator	147	-6.42	80.48	29.98	33
Bacteria	Proteobacteria	Betaproteobacteria	Burkholderiales	Burkholderiaceae	Cupriavidus	Cupriavidus necator	Cupriavidus necator N-1	249	-6.36	80.15	30.25	92
Bacteria	Proteobacteria	Betaproteobacteria	Burkholderiales	Burkholderiaceae	Cupriavidus	Cupriavidus necator	Ralstonia eutropha H16	1103	-6.34	79.56	30.12	146
Bacteria	Proteobacteria	Betaproteobacteria	Burkholderiales	Burkholderiaceae	Cupriavidus	Cupriavidus pauculus	Cupriavidus pauculus	1	-5	71.88	32	1
Bacteria	Proteobacteria	Betaproteobacteria	Burkholderiales	Burkholderiaceae	Cupriavidus	Cupriavidus pinatubonensis	Ralstonia eutropha JMP134	8448	-6.14	78.43	30.3	2277
Bacteria	Proteobacteria	Betaproteobacteria	Burkholderiales	Burkholderiaceae	Cupriavidus	Cupriavidus sp. BKME-6	Cupriavidus sp. BKME-6	1	-5	85.19	27	1
Bacteria	Proteobacteria	Betaproteobacteria	Burkholderiales	Burkholderiaceae	Cupriavidus	Cupriavidus sp. PS12	Cupriavidus sp. PS12	1	-8	90.62	32	1
Bacteria	Proteobacteria	Betaproteobacteria	Burkholderiales	Burkholderiaceae	Cupriavidus	Cupriavidus sp. USMAA2-4	Cupriavidus sp. USMAA2-4	4	-7	84.58	27.25	1
Bacteria	Proteobacteria	Betaproteobacteria	Burkholderiales	Burkholderiaceae	Cupriavidus	Cupriavidus sp. mpl29	Cupriavidus sp. mpl29	1	-5	85.19	27	1
Bacteria	Proteobacteria	Betaproteobacteria	Burkholderiales	Burkholderiaceae	Cupriavidus	Cupriavidus sp. pp2.3	Cupriavidus sp. pp2.3	1	-10	90.62	32	1
Bacteria	Proteobacteria	Betaproteobacteria	Burkholderiales	Burkholderiaceae	Cupriavidus	Cupriavidus sp. pp2.92	Cupriavidus sp. pp2.92	1	-7	78.12	32	1
Bacteria	Proteobacteria	Betaproteobacteria	Burkholderiales	Burkholderiaceae	Cupriavidus	Cupriavidus taiwanensis	Cupriavidus taiwanensis	2	-5	72.69	27.5	1
Bacteria	Proteobacteria	Betaproteobacteria	Burkholderiales	Burkholderiaceae	Lautropia	Lautropia mirabilis	Lautropia mirabilis ATCC 51599	1929	-6.35	79.6	30.44	694
Bacteria	Proteobacteria	Betaproteobacteria	Burkholderiales	Burkholderiaceae	Limnobacter	Limnobacter sp. MED105	Limnobacter sp. MED105	3380	-6.48	79.68	30.57	959
Bacteria	Proteobacteria	Betaproteobacteria	Burkholderiales	Burkholderiaceae	Pandoraea	Pandoraea pnomenusa	Pandoraea pnomenusa	2	-5	71.72	29.5	2
Bacteria	Proteobacteria	Betaproteobacteria	Burkholderiales	Burkholderiaceae	Pandoraea	Pandoraea sp. ATSB25	Pandoraea sp. ATSB25	4	-8.5	88.37	31.25	1
Bacteria	Proteobacteria	Betaproteobacteria	Burkholderiales	Burkholderiaceae	Pandoraea	Pandoraea sp. BD-33	Pandoraea sp. BD-33	1	-8	72.73	33	1
Bacteria	Proteobacteria	Betaproteobacteria	Burkholderiales	Burkholderiaceae	Paucimonas	Paucimonas lemoignei	Paucimonas lemoignei	7	-6.5	77.82	30.7	5
Bacteria	Proteobacteria	Betaproteobacteria	Burkholderiales	Burkholderiaceae	Polynucleobacter	Polynucleobacter necessarius	Polynucleobacter necessarius subsp. asymbioticus QLW-P1DMWA-1	6197	-6.58	80.88	30.43	1156
Bacteria	Proteobacteria	Betaproteobacteria	Burkholderiales	Burkholderiaceae	Polynucleobacter	Polynucleobacter necessarius	Polynucleobacter necessarius subsp. necessarius	5	-8.88	94.02	32.25	2
Bacteria	Proteobacteria	Betaproteobacteria	Burkholderiales	Burkholderiaceae	Polynucleobacter	Polynucleobacter necessarius	Polynucleobacter necessarius subsp. necessarius STIR1	1467	-6.73	80.9	30.67	534
Bacteria	Proteobacteria	Betaproteobacteria	Burkholderiales	Burkholderiaceae	Ralstonia	Ralstonia mannitolilytica	Ralstonia mannitolilytica	3	-6	77.95	30.75	2
Bacteria	Proteobacteria	Betaproteobacteria	Burkholderiales	Burkholderiaceae	Ralstonia	Ralstonia pickettii	Ralstonia pickettii	1	-5	61.29	31	1
Bacteria	Proteobacteria	Betaproteobacteria	Burkholderiales	Burkholderiaceae	Ralstonia	Ralstonia pickettii	Ralstonia pickettii 12D	3248	-6.38	80	30.35	1236
Bacteria	Proteobacteria	Betaproteobacteria	Burkholderiales	Burkholderiaceae	Ralstonia	Ralstonia pickettii	Ralstonia pickettii 12J	1653	-6.47	79.93	30.52	644
Bacteria	Proteobacteria	Betaproteobacteria	Burkholderiales	Burkholderiaceae	Ralstonia	Ralstonia solanacearum	Ralstonia solanacearum	36	-6.36	79.46	30.67	16
Bacteria	Proteobacteria	Betaproteobacteria	Burkholderiales	Burkholderiaceae	Ralstonia	Ralstonia solanacearum	Ralstonia solanacearum GMI1000	23	-6.04	76.92	30.87	1
Bacteria	Proteobacteria	Betaproteobacteria	Burkholderiales	Burkholderiaceae	Ralstonia	Ralstonia solanacearum	Ralstonia solanacearum Po82	335	-6.35	79.53	30.66	142
Bacteria	Proteobacteria	Betaproteobacteria	Burkholderiales	Burkholderiaceae	Ralstonia	Ralstonia solanacearum	Ralstonia solanacearum UW551	2030	-6.24	78.92	30.37	882
Bacteria	Proteobacteria	Betaproteobacteria	Burkholderiales	Burkholderiaceae	Ralstonia	Ralstonia sp. 5_2_56FAA	Ralstonia sp. 5_2_56FAA	1092	-6.31	79.13	30.34	515
Bacteria	Proteobacteria	Betaproteobacteria	Burkholderiales	Burkholderiaceae	Ralstonia	Ralstonia sp. 5_7_47FAA	Ralstonia sp. 5_7_47FAA	147	-6.2	77.12	30.64	92
Bacteria	Proteobacteria	Betaproteobacteria	Burkholderiales	Burkholderiaceae	Ralstonia	Ralstonia sp. E2	Ralstonia sp. E2	1	-5	68.75	32	1
Bacteria	Proteobacteria	Betaproteobacteria	Burkholderiales	Burkholderiaceae	Ralstonia	Ralstonia sp. EDS1	Ralstonia sp. EDS1	6	-5.83	77.99	30.5	1
Bacteria	Proteobacteria	Betaproteobacteria	Burkholderiales	Burkholderiaceae	Ralstonia	Ralstonia sp. EDS2	Ralstonia sp. EDS2	2	-7	79.39	31.5	1
Bacteria	Proteobacteria	Betaproteobacteria	Burkholderiales	Burkholderiaceae	Ralstonia	Ralstonia sp. M1	Ralstonia sp. M1	1	-5	74.19	31	1
Bacteria	Proteobacteria	Betaproteobacteria	Burkholderiales	Burkholderiaceae	Ralstonia	Ralstonia sp. U2	Ralstonia sp. U2	3	-6.67	78.31	30	3
Bacteria	Proteobacteria	Betaproteobacteria	Burkholderiales	Burkholderiaceae	Ralstonia	Ralstonia sp. sc_17	Ralstonia sp. sc_17	1	-5	74.19	31	1
Bacteria	Proteobacteria	Betaproteobacteria	Burkholderiales	Burkholderiaceae	Ralstonia	uncultured Ralstonia sp.	uncultured Ralstonia sp.	2	-6	85.74	28.5	1
Bacteria	Proteobacteria	Betaproteobacteria	Burkholderiales	Comamonadaceae	Acidovorax	Acidovorax anthurii	Acidovorax anthurii	4	-6.33	84.3	31.17	2
Bacteria	Proteobacteria	Betaproteobacteria	Burkholderiales	Comamonadaceae	Acidovorax	Acidovorax avenae	Acidovorax avenae subsp. avenae	4	-8.5	82.33	33	3
Bacteria	Proteobacteria	Betaproteobacteria	Burkholderiales	Comamonadaceae	Acidovorax	Acidovorax avenae	Acidovorax avenae subsp. avenae ATCC 19860	3321	-6.48	80.88	30.39	1190
Bacteria	Proteobacteria	Betaproteobacteria	Burkholderiales	Comamonadaceae	Acidovorax	Acidovorax cattleyae	Acidovorax cattleyae	2	-8	84.27	32	2
Bacteria	Proteobacteria	Betaproteobacteria	Burkholderiales	Comamonadaceae	Acidovorax	Acidovorax citrulli	Acidovorax citrulli	8	-6	81.69	30.33	4
Bacteria	Proteobacteria	Betaproteobacteria	Burkholderiales	Comamonadaceae	Acidovorax	Acidovorax citrulli	Acidovorax citrulli AAC00-1	12411	-6.48	81.08	30.36	2090
Bacteria	Proteobacteria	Betaproteobacteria	Burkholderiales	Comamonadaceae	Acidovorax	Acidovorax defluvii	Acidovorax defluvii	4	-9.25	95.29	31.75	2
Bacteria	Proteobacteria	Betaproteobacteria	Burkholderiales	Comamonadaceae	Acidovorax	Acidovorax delafieldii	Acidovorax delafieldii	1	-7	84.38	32	1
Bacteria	Proteobacteria	Betaproteobacteria	Burkholderiales	Comamonadaceae	Acidovorax	Acidovorax delafieldii	Acidovorax delafieldii 2AN	6051	-6.6	81.83	30.37	1919
Bacteria	Proteobacteria	Betaproteobacteria	Burkholderiales	Comamonadaceae	Acidovorax	Acidovorax ebreus	Acidovorax ebreus TPSY	1663	-6.56	81.2	30.45	637
Bacteria	Proteobacteria	Betaproteobacteria	Burkholderiales	Comamonadaceae	Acidovorax	Acidovorax facilis	Acidovorax facilis	7	-7.5	84.95	31.9	5
Bacteria	Proteobacteria	Betaproteobacteria	Burkholderiales	Comamonadaceae	Acidovorax	Acidovorax konjaci	Acidovorax konjaci	7	-9.22	91.68	32.11	3
Bacteria	Proteobacteria	Betaproteobacteria	Burkholderiales	Comamonadaceae	Acidovorax	Acidovorax sp. JS42	Acidovorax sp. JS42	13944	-6.53	81.52	30.31	2171
Bacteria	Proteobacteria	Betaproteobacteria	Burkholderiales	Comamonadaceae	Acidovorax	Acidovorax sp. MUL2G8	Acidovorax sp. MUL2G8	1	-10	96.97	33	1
Bacteria	Proteobacteria	Betaproteobacteria	Burkholderiales	Comamonadaceae	Acidovorax	Acidovorax sp. NO-1	Acidovorax sp. NO-1	23	-5.7	78.6	29.42	3
Bacteria	Proteobacteria	Betaproteobacteria	Burkholderiales	Comamonadaceae	Acidovorax	Acidovorax sp. TS7	Acidovorax sp. TS7	1	-6	86.67	30	1
Bacteria	Proteobacteria	Betaproteobacteria	Burkholderiales	Comamonadaceae	Acidovorax	Acidovorax temperans	Acidovorax temperans	10	-9.4	93.91	31.33	5
Bacteria	Proteobacteria	Betaproteobacteria	Burkholderiales	Comamonadaceae	Acidovorax	Acidovorax valerianellae	Acidovorax valerianellae	9	-7.82	85.85	31.93	2
Bacteria	Proteobacteria	Betaproteobacteria	Burkholderiales	Comamonadaceae	Albidiferax	Albidiferax ferrireducens	Rhodoferax ferrireducens T118	23391	-6.45	81.18	30.29	2797
Bacteria	Proteobacteria	Betaproteobacteria	Burkholderiales	Comamonadaceae	Alicycliphilus	Alicycliphilus denitrificans	Alicycliphilus denitrificans	1	-5	73.08	26	1
Bacteria	Proteobacteria	Betaproteobacteria	Burkholderiales	Comamonadaceae	Alicycliphilus	Alicycliphilus denitrificans	Alicycliphilus denitrificans BC	2358	-6.4	80.38	30.33	748
Bacteria	Proteobacteria	Betaproteobacteria	Burkholderiales	Comamonadaceae	Alicycliphilus	Alicycliphilus denitrificans	Alicycliphilus denitrificans K601	3244	-6.54	81.78	30.45	962
Bacteria	Proteobacteria	Betaproteobacteria	Burkholderiales	Comamonadaceae	Brachymonas	Brachymonas denitrificans	Brachymonas denitrificans	8	-6.47	79.24	28.97	3
Bacteria	Proteobacteria	Betaproteobacteria	Burkholderiales	Comamonadaceae	Brachymonas	Brachymonas petroleovorans	Brachymonas petroleovorans	3	-5	78.95	28.33	3
Bacteria	Proteobacteria	Betaproteobacteria	Burkholderiales	Comamonadaceae	Comamonas	Comamonas aquatica	Comamonas aquatica	1	-5	92.31	26	1
Bacteria	Proteobacteria	Betaproteobacteria	Burkholderiales	Comamonadaceae	Comamonas	Comamonas denitrificans	Comamonas denitrificans	4	-7	80.65	32	1
Bacteria	Proteobacteria	Betaproteobacteria	Burkholderiales	Comamonadaceae	Comamonas	Comamonas sp. DJ-12	Comamonas sp. DJ-12	1	-7	78.12	32	1
Bacteria	Proteobacteria	Betaproteobacteria	Burkholderiales	Comamonadaceae	Comamonas	Comamonas sp. JS46	Comamonas sp. JS46	28	-7.29	85.38	31.03	4
Bacteria	Proteobacteria	Betaproteobacteria	Burkholderiales	Comamonadaceae	Comamonas	Comamonas sp. JS765	Comamonas sp. JS765	4	-5.25	72.61	29	4
Bacteria	Proteobacteria	Betaproteobacteria	Burkholderiales	Comamonadaceae	Comamonas	Comamonas sp. SFCD1	Comamonas sp. SFCD1	3	-7.67	83.73	31	1
Bacteria	Proteobacteria	Betaproteobacteria	Burkholderiales	Comamonadaceae	Comamonas	Comamonas terrigena	Comamonas terrigena	2	-10	92.08	31.5	1
Bacteria	Proteobacteria	Betaproteobacteria	Burkholderiales	Comamonadaceae	Comamonas	Comamonas testosteroni	Comamonas testosteroni	14	-6.52	79.92	30.61	11
Bacteria	Proteobacteria	Betaproteobacteria	Burkholderiales	Comamonadaceae	Comamonas	Comamonas testosteroni	Comamonas testosteroni ATCC 11996	37	-6.64	81.66	30.99	19
Bacteria	Proteobacteria	Betaproteobacteria	Burkholderiales	Comamonadaceae	Comamonas	Comamonas testosteroni	Comamonas testosteroni CNB-1	7	-5.5	73.47	29.58	4
Bacteria	Proteobacteria	Betaproteobacteria	Burkholderiales	Comamonadaceae	Comamonas	Comamonas testosteroni	Comamonas testosteroni CNB-2	2931	-6.45	80.54	30.42	1095
Bacteria	Proteobacteria	Betaproteobacteria	Burkholderiales	Comamonadaceae	Comamonas	Comamonas testosteroni	Comamonas testosteroni KF-1	1624	-6.47	80.68	30.43	830
Bacteria	Proteobacteria	Betaproteobacteria	Burkholderiales	Comamonadaceae	Comamonas	Comamonas testosteroni	Comamonas testosteroni S44	1270	-6.45	80.12	30.49	525
Bacteria	Proteobacteria	Betaproteobacteria	Burkholderiales	Comamonadaceae	Delftia	Delftia acidovorans	Delftia acidovorans	14	-6.97	83.37	29.9	10
Bacteria	Proteobacteria	Betaproteobacteria	Burkholderiales	Comamonadaceae	Delftia	Delftia acidovorans	Delftia acidovorans SPH-1	7855	-6.39	80.21	30.37	2193
Bacteria	Proteobacteria	Betaproteobacteria	Burkholderiales	Comamonadaceae	Delftia	Delftia sp. AG(2010)	Delftia sp. AG(2010)	1	-7	78.79	33	1
Bacteria	Proteobacteria	Betaproteobacteria	Burkholderiales	Comamonadaceae	Delftia	Delftia sp. Cs1-4	Delftia sp. Cs1-4	43	-6.42	80.45	30.48	25
Bacteria	Proteobacteria	Betaproteobacteria	Burkholderiales	Comamonadaceae	Delftia	Delftia sp. TS41	Delftia sp. TS41	1	-5	74.19	31	1
Bacteria	Proteobacteria	Betaproteobacteria	Burkholderiales	Comamonadaceae	Delftia	Delftia tsuruhatensis	Delftia tsuruhatensis	4	-6.17	79.54	32.67	3
Bacteria	Proteobacteria	Betaproteobacteria	Burkholderiales	Comamonadaceae	Diaphorobacter	Diaphorobacter sp. PCA039	Diaphorobacter sp. PCA039	2	-7	78.12	32	2
Bacteria	Proteobacteria	Betaproteobacteria	Burkholderiales	Comamonadaceae	Doohwaniella	Doohwaniella chitinasigens	Doohwaniella chitinasigens	2	-7	71.88	32	1
Bacteria	Proteobacteria	Betaproteobacteria	Burkholderiales	Comamonadaceae	Hydrogenophaga	Hydrogenophaga pseudoflava	Hydrogenophaga pseudoflava	27	-6.72	82.2	30.04	6
Bacteria	Proteobacteria	Betaproteobacteria	Burkholderiales	Comamonadaceae	Hydrogenophaga	Hydrogenophaga sp. Esa.33	Hydrogenophaga sp. Esa.33	5	-7	77.84	31.6	1
Bacteria	Proteobacteria	Betaproteobacteria	Burkholderiales	Comamonadaceae	Hydrogenophaga	Hydrogenophaga sp. PL2G6	Hydrogenophaga sp. PL2G6	23	-5.57	75.77	30.4	5
Bacteria	Proteobacteria	Betaproteobacteria	Burkholderiales	Comamonadaceae	Hylemonella	Hylemonella gracilis	Hylemonella gracilis ATCC 19624	1	-5	100	23	1
Bacteria	Proteobacteria	Betaproteobacteria	Burkholderiales	Comamonadaceae	Pelomonas	Pelomonas saccharophila	Pelomonas saccharophila	12	-6.25	74.89	31.75	1
Bacteria	Proteobacteria	Betaproteobacteria	Burkholderiales	Comamonadaceae	Polaromonas	Polaromonas naphthalenivorans	Polaromonas naphthalenivorans CJ2	10936	-6.42	80.61	30.35	2422
Bacteria	Proteobacteria	Betaproteobacteria	Burkholderiales	Comamonadaceae	Polaromonas	Polaromonas sp. JS666	Polaromonas sp. JS666	24511	-6.46	81.19	30.24	3243
Bacteria	Proteobacteria	Betaproteobacteria	Burkholderiales	Comamonadaceae	Rhodoferax	Rhodoferax sp. P230	Rhodoferax sp. P230	1	-10	93.75	32	1
Bacteria	Proteobacteria	Betaproteobacteria	Burkholderiales	Comamonadaceae	Schlegelella	Schlegelella sp. KB1a	Schlegelella sp. KB1a	1	-5	69.23	26	1
Bacteria	Proteobacteria	Betaproteobacteria	Burkholderiales	Comamonadaceae	Variovorax	Variovorax paradoxus	Variovorax paradoxus	2	-5	74.76	29	2
Bacteria	Proteobacteria	Betaproteobacteria	Burkholderiales	Comamonadaceae	Variovorax	Variovorax paradoxus	Variovorax paradoxus EPS	4379	-6.42	80.29	30.39	1799
Bacteria	Proteobacteria	Betaproteobacteria	Burkholderiales	Comamonadaceae	Variovorax	Variovorax paradoxus	Variovorax paradoxus S110	11990	-6.5	81.28	30.32	2938
Bacteria	Proteobacteria	Betaproteobacteria	Burkholderiales	Comamonadaceae	Variovorax	Variovorax sp. A90	Variovorax sp. A90	6	-8.33	91.67	31.33	1
Bacteria	Proteobacteria	Betaproteobacteria	Burkholderiales	Comamonadaceae	Variovorax	Variovorax sp. Pal2	Variovorax sp. Pal2	5	-5.67	78.87	31.17	3
Bacteria	Proteobacteria	Betaproteobacteria	Burkholderiales	Comamonadaceae	Verminephrobacter	Verminephrobacter aporrectodeae	Verminephrobacter aporrectodeae subsp. tuberculatae At4	2	-5.5	85.06	28.5	1
Bacteria	Proteobacteria	Betaproteobacteria	Burkholderiales	Comamonadaceae	Verminephrobacter	Verminephrobacter eiseniae	Verminephrobacter eiseniae	2	-8.5	87.88	33	1
Bacteria	Proteobacteria	Betaproteobacteria	Burkholderiales	Comamonadaceae	Verminephrobacter	Verminephrobacter eiseniae	Verminephrobacter eiseniae EF01-2	10446	-6.32	80.31	30.24	2373
Bacteria	Proteobacteria	Betaproteobacteria	Burkholderiales	Comamonadaceae	Verminephrobacter	Verminephrobacter sp. LT02-1	Verminephrobacter sp. LT02-1	3	-7.67	88.48	31.67	1
Bacteria	Proteobacteria	Betaproteobacteria	Burkholderiales	Comamonadaceae	Verminephrobacter	Verminephrobacter sp. LT04-1	Verminephrobacter sp. LT04-1	2	-7.5	94.87	30	2
Bacteria	Proteobacteria	Betaproteobacteria	Burkholderiales	Comamonadaceae	Verminephrobacter	uncultured Verminephrobacter sp.	uncultured Verminephrobacter sp.	52	-7.19	86.06	30.57	34
Bacteria	Proteobacteria	Betaproteobacteria	Burkholderiales	Comamonadaceae	unclassified (derived from Comamonadaceae)	uncultured Comamonadaceae bacterium	uncultured Comamonadaceae bacterium	2	-5	75	26	2
Bacteria	Proteobacteria	Betaproteobacteria	Burkholderiales	Oxalobacteraceae	Candidatus Zinderia	Candidatus Zinderia insecticola	Candidatus Zinderia insecticola CARI	21	-6.01	77.56	30.7	9
Bacteria	Proteobacteria	Betaproteobacteria	Burkholderiales	Oxalobacteraceae	Collimonas	Collimonas fungivorans	Collimonas fungivorans Ter331	126	-6.34	79.01	30.32	38
Bacteria	Proteobacteria	Betaproteobacteria	Burkholderiales	Oxalobacteraceae	Collimonas	Collimonas sp. MPS11E8	Collimonas sp. MPS11E8	45	-6.68	77.52	31.21	26
Bacteria	Proteobacteria	Betaproteobacteria	Burkholderiales	Oxalobacteraceae	Duganella	Duganella violaceinigra	Duganella violaceinigra	1	-9	87.88	33	1
Bacteria	Proteobacteria	Betaproteobacteria	Burkholderiales	Oxalobacteraceae	Duganella	Duganella zoogloeoides	Duganella zoogloeoides	1	-8	93.33	30	1
Bacteria	Proteobacteria	Betaproteobacteria	Burkholderiales	Oxalobacteraceae	Herbaspirillum	Herbaspirillum huttiense	Herbaspirillum huttiense	1	-8	100	29	1
Bacteria	Proteobacteria	Betaproteobacteria	Burkholderiales	Oxalobacteraceae	Herbaspirillum	Herbaspirillum seropedicae	Herbaspirillum seropedicae	54	-7.12	81.9	31.24	2
Bacteria	Proteobacteria	Betaproteobacteria	Burkholderiales	Oxalobacteraceae	Herbaspirillum	Herbaspirillum seropedicae	Herbaspirillum seropedicae SmR1	5174	-6.35	79.71	30.45	1614
Bacteria	Proteobacteria	Betaproteobacteria	Burkholderiales	Oxalobacteraceae	Herminiimonas	Herminiimonas arsenicoxydans	Herminiimonas arsenicoxydans	15	-5.64	77.21	30.55	8
Bacteria	Proteobacteria	Betaproteobacteria	Burkholderiales	Oxalobacteraceae	Janthinobacterium	Janthinobacterium lividum	Janthinobacterium lividum	47	-6.43	80.92	30.01	23
Bacteria	Proteobacteria	Betaproteobacteria	Burkholderiales	Oxalobacteraceae	Janthinobacterium	Janthinobacterium sp. A22	Janthinobacterium sp. A22	1	-5	76.67	30	1
Bacteria	Proteobacteria	Betaproteobacteria	Burkholderiales	Oxalobacteraceae	Janthinobacterium	Janthinobacterium sp. Marseille	Janthinobacterium sp. Marseille	9107	-6.37	79.97	30.37	1737
Bacteria	Proteobacteria	Betaproteobacteria	Burkholderiales	Oxalobacteraceae	Oxalicibacterium	Oxalicibacterium faecigallinarum	Oxalicibacterium faecigallinarum	2	-9	90.62	32	1
Bacteria	Proteobacteria	Betaproteobacteria	Burkholderiales	Oxalobacteraceae	Oxalicibacterium	Oxalicibacterium flavum	Oxalicibacterium flavum	2	-9.5	95.31	32	2
Bacteria	Proteobacteria	Betaproteobacteria	Burkholderiales	Oxalobacteraceae	Oxalobacter	Oxalobacter formigenes	Oxalobacter formigenes HOxBLS	1678	-6.3	79.22	30.45	602
Bacteria	Proteobacteria	Betaproteobacteria	Burkholderiales	Oxalobacteraceae	Oxalobacter	Oxalobacter formigenes	Oxalobacter formigenes OXCC13	1547	-6.35	79.01	30.49	579
Bacteria	Proteobacteria	Betaproteobacteria	Burkholderiales	Oxalobacteraceae	unclassified (derived from Oxalobacteraceae)	Aquaspirillum arcticum	Aquaspirillum arcticum	1	-6	78.12	32	1
Bacteria	Proteobacteria	Betaproteobacteria	Burkholderiales	Oxalobacteraceae	unclassified (derived from Oxalobacteraceae)	Oxalobacteraceae bacterium IMCC9480	Oxalobacteraceae bacterium IMCC9480	8	-7.33	92.11	28.39	3
Bacteria	Proteobacteria	Betaproteobacteria	Burkholderiales	Sutterellaceae	Sutterella	Sutterella parvirubra	Sutterella parvirubra YIT 11816	1	-8	93.75	32	1
Bacteria	Proteobacteria	Betaproteobacteria	Burkholderiales	Sutterellaceae	Sutterella	Sutterella wadsworthensis	Sutterella wadsworthensis 3_1_45B	995	-6.36	79.66	30.42	427
Bacteria	Proteobacteria	Betaproteobacteria	Burkholderiales	Sutterellaceae	unclassified (derived from Sutterellaceae)	Parasutterella excrementihominis	Parasutterella excrementihominis YIT 11859	928	-6.32	80.35	30.21	262
Bacteria	Proteobacteria	Betaproteobacteria	Burkholderiales	unclassified (derived from Burkholderiales)	Aquabacterium	Aquabacterium sp. PL1F5	Aquabacterium sp. PL1F5	19	-7.73	85.24	31.55	13
Bacteria	Proteobacteria	Betaproteobacteria	Burkholderiales	unclassified (derived from Burkholderiales)	Aquincola	Aquincola tertiaricarbonis	Aquincola tertiaricarbonis	2	-5.5	71.2	29.5	2
Bacteria	Proteobacteria	Betaproteobacteria	Burkholderiales	unclassified (derived from Burkholderiales)	Leptothrix	Leptothrix cholodnii	Leptothrix cholodnii SP-6	15357	-6.46	81.18	30.31	2535
Bacteria	Proteobacteria	Betaproteobacteria	Burkholderiales	unclassified (derived from Burkholderiales)	Leptothrix	Leptothrix ochracea	Leptothrix ochracea	3	-5.67	78.94	30	1
Bacteria	Proteobacteria	Betaproteobacteria	Burkholderiales	unclassified (derived from Burkholderiales)	Methylibium	Methylibium petroleiphilum	Methylibium petroleiphilum PM1	18498	-6.41	81.05	30.23	2418
Bacteria	Proteobacteria	Betaproteobacteria	Burkholderiales	unclassified (derived from Burkholderiales)	Rubrivivax	Rubrivivax benzoatilyticus	Rubrivivax benzoatilyticus JA2	5	-7.4	79.77	29.8	1
Bacteria	Proteobacteria	Betaproteobacteria	Burkholderiales	unclassified (derived from Burkholderiales)	Rubrivivax	Rubrivivax gelatinosus	Rubrivivax gelatinosus	67	-6.48	81.6	29.82	16
Bacteria	Proteobacteria	Betaproteobacteria	Burkholderiales	unclassified (derived from Burkholderiales)	Rubrivivax	Rubrivivax gelatinosus	Rubrivivax gelatinosus S1	56	-6.54	82.79	29.81	19
Bacteria	Proteobacteria	Betaproteobacteria	Burkholderiales	unclassified (derived from Burkholderiales)	Sphaerotilus	Sphaerotilus hippei	Sphaerotilus hippei	3	-8.33	84.14	32	1
Bacteria	Proteobacteria	Betaproteobacteria	Burkholderiales	unclassified (derived from Burkholderiales)	Sphaerotilus	Sphaerotilus montanus	Sphaerotilus montanus	3	-7.5	86.26	31	2
Bacteria	Proteobacteria	Betaproteobacteria	Burkholderiales	unclassified (derived from Burkholderiales)	Sphaerotilus	Sphaerotilus natans	Sphaerotilus natans	5	-7.75	84.85	31.33	2
Bacteria	Proteobacteria	Betaproteobacteria	Burkholderiales	unclassified (derived from Burkholderiales)	Sphaerotilus	Sphaerotilus natans	Sphaerotilus natans subsp. natans	5	-7.75	88.95	31.25	2
Bacteria	Proteobacteria	Betaproteobacteria	Burkholderiales	unclassified (derived from Burkholderiales)	Sphaerotilus	Sphaerotilus natans	Sphaerotilus natans subsp. sulfidovorans	1	-9	87.5	32	1
Bacteria	Proteobacteria	Betaproteobacteria	Burkholderiales	unclassified (derived from Burkholderiales)	Tepidimonas	Tepidomonas sp. HM1	Tepidomonas sp. HM1	4	-6.25	83.61	28.75	1
Bacteria	Proteobacteria	Betaproteobacteria	Burkholderiales	unclassified (derived from Burkholderiales)	Thiomonas	Thiomonas arsenivorans	Thiomonas arsenivorans	6	-7.5	92.41	30.17	1
Bacteria	Proteobacteria	Betaproteobacteria	Burkholderiales	unclassified (derived from Burkholderiales)	Thiomonas	Thiomonas cuprina	Thiomonas cuprina	22	-7.24	87.96	30.74	4
Bacteria	Proteobacteria	Betaproteobacteria	Burkholderiales	unclassified (derived from Burkholderiales)	Thiomonas	Thiomonas intermedia	Thiomonas intermedia K12	4925	-6.39	80.1	30.32	1214
Bacteria	Proteobacteria	Betaproteobacteria	Burkholderiales	unclassified (derived from Burkholderiales)	Thiomonas	Thiomonas perometabolis	Thiomonas perometabolis	3	-8.67	87.4	32	1
Bacteria	Proteobacteria	Betaproteobacteria	Burkholderiales	unclassified (derived from Burkholderiales)	Thiomonas	Thiomonas sp. 3As	Thiomonas sp. 3As	2	-7	79.69	32	2
Bacteria	Proteobacteria	Betaproteobacteria	Burkholderiales	unclassified (derived from Burkholderiales)	Thiomonas	Thiomonas sp. Ynys1	Thiomonas sp. Ynys1	3	-9	93.83	31	1
Bacteria	Proteobacteria	Betaproteobacteria	Burkholderiales	unclassified (derived from Burkholderiales)	unclassified (derived from Burkholderiales)	Burkholderiales bacterium 1_1_47	Burkholderiales bacterium 1_1_47	1048	-6.22	78.78	30.19	300
Bacteria	Proteobacteria	Betaproteobacteria	Burkholderiales	unclassified (derived from Burkholderiales)	unclassified (derived from Burkholderiales)	Burkholderiales bacterium RZ18-153	Burkholderiales bacterium RZ18-153	4	-7.5	79.04	31.25	1
Bacteria	Proteobacteria	Betaproteobacteria	Burkholderiales	unclassified (derived from Burkholderiales)	unclassified (derived from Burkholderiales)	uncultured Burkholderiales bacterium	uncultured Burkholderiales bacterium	7	-5.33	73.64	31.75	2
Bacteria	Proteobacteria	Betaproteobacteria	Gallionellales	Gallionellaceae	Gallionella	Gallionella capsiferriformans	Gallionella capsiferriformans ES-2	7266	-6.42	80.12	30.57	1463
Bacteria	Proteobacteria	Betaproteobacteria	Gallionellales	Gallionellaceae	Sideroxydans	Sideroxydans lithotrophicus	Sideroxydans lithotrophicus ES-1	11449	-6.52	80.55	30.46	1750
Bacteria	Proteobacteria	Betaproteobacteria	Hydrogenophilales	Hydrogenophilaceae	Thiobacillus	Thiobacillus aquaesulis	Thiobacillus aquaesulis	23	-8.87	88.81	30.68	3
Bacteria	Proteobacteria	Betaproteobacteria	Hydrogenophilales	Hydrogenophilaceae	Thiobacillus	Thiobacillus denitrificans	Thiobacillus denitrificans	152	-8.37	88.03	31.12	16
Bacteria	Proteobacteria	Betaproteobacteria	Hydrogenophilales	Hydrogenophilaceae	Thiobacillus	Thiobacillus denitrificans	Thiobacillus denitrificans ATCC 25259	25468	-6.86	83.91	30.34	2290
Bacteria	Proteobacteria	Betaproteobacteria	Hydrogenophilales	Hydrogenophilaceae	Thiobacillus	Thiobacillus plumbophilus	Thiobacillus plumbophilus	13	-9.02	88.82	31.38	4
Bacteria	Proteobacteria	Betaproteobacteria	Hydrogenophilales	Hydrogenophilaceae	Thiobacillus	Thiobacillus sp.	Thiobacillus sp.	4	-10.75	88.21	31.75	1
Bacteria	Proteobacteria	Betaproteobacteria	Hydrogenophilales	Hydrogenophilaceae	Thiobacillus	Thiobacillus thioparus	Thiobacillus thioparus	5	-7.33	83.02	29.89	3
Bacteria	Proteobacteria	Betaproteobacteria	Hydrogenophilales	Hydrogenophilaceae	Thiobacillus	uncultured Thiobacillus sp.	uncultured Thiobacillus sp.	5	-7.83	86.34	31.67	3
Bacteria	Proteobacteria	Betaproteobacteria	Methylophilales	Methylophilaceae	Methylobacillus	Methylobacillus flagellatus	Methylobacillus flagellatus	7	-6.42	83.6	28.83	3
Bacteria	Proteobacteria	Betaproteobacteria	Methylophilales	Methylophilaceae	Methylobacillus	Methylobacillus flagellatus	Methylobacillus flagellatus KT	9261	-6.3	79.16	30.46	1377
Bacteria	Proteobacteria	Betaproteobacteria	Methylophilales	Methylophilaceae	Methylophilus	Methylophilus methylotrophus	Methylophilus methylotrophus	35	-6.5	81.54	30.48	10
Bacteria	Proteobacteria	Betaproteobacteria	Methylophilales	Methylophilaceae	Methylophilus	Methylophilus methylotrophus	Methylophilus methylotrophus W3A1	2	-8.5	92.28	32.5	1
Bacteria	Proteobacteria	Betaproteobacteria	Methylophilales	Methylophilaceae	Methylotenera	Methylotenera mobilis	Methylotenera mobilis JLW8	3738	-6.68	81.02	30.73	1128
Bacteria	Proteobacteria	Betaproteobacteria	Methylophilales	Methylophilaceae	Methylotenera	Methylotenera versatilis	Methylotenera versatilis 301	4091	-6.52	80.44	30.55	1161
Bacteria	Proteobacteria	Betaproteobacteria	Methylophilales	Methylophilaceae	Methylovorus	Methylovorus glucosotrophus	Methylovorus glucosetrophus SIP3-4	4541	-6.42	79.75	30.51	1203
Bacteria	Proteobacteria	Betaproteobacteria	Methylophilales	Methylophilaceae	Methylovorus	Methylovorus sp. MP688	Methylovorus sp. MP688	671	-6.28	78.56	30.55	334
Bacteria	Proteobacteria	Betaproteobacteria	Methylophilales	Methylophilaceae	Methylovorus	Methylovorus sp. SS1	Methylovorus sp. SS1	26	-7.2	84.66	31.16	5
Bacteria	Proteobacteria	Betaproteobacteria	Methylophilales	unclassified (derived from Methylophilales)	unclassified (derived from Methylophilales)	Methylophilales bacterium HTCC2181	Methylophilales bacterium HTCC2181	771	-6.55	79.25	30.67	330
Bacteria	Proteobacteria	Betaproteobacteria	Neisseriales	Neisseriaceae	Aquaspirillum	Aquaspirillum serpens	Aquaspirillum serpens	2	-6	80.92	30.5	2
Bacteria	Proteobacteria	Betaproteobacteria	Neisseriales	Neisseriaceae	Bergeriella	Bergeriella denitrificans	Bergeriella denitrificans	5	-5.4	80.38	27.2	1
Bacteria	Proteobacteria	Betaproteobacteria	Neisseriales	Neisseriaceae	Chromobacterium	Chromobacterium sp. C-61	Chromobacterium sp. C-61	1	-5	67.86	28	1
Bacteria	Proteobacteria	Betaproteobacteria	Neisseriales	Neisseriaceae	Chromobacterium	Chromobacterium violaceum	Chromobacterium violaceum	4	-5.5	74.03	30.83	3
Bacteria	Proteobacteria	Betaproteobacteria	Neisseriales	Neisseriaceae	Chromobacterium	Chromobacterium violaceum	Chromobacterium violaceum ATCC 12472	9008	-6.13	78.54	30.29	1607
Bacteria	Proteobacteria	Betaproteobacteria	Neisseriales	Neisseriaceae	Eikenella	Eikenella corrodens	Eikenella corrodens	13	-5.32	85.18	28.57	2
Bacteria	Proteobacteria	Betaproteobacteria	Neisseriales	Neisseriaceae	Eikenella	Eikenella corrodens	Eikenella corrodens ATCC 23834	677	-6.16	78.34	30.44	362
Bacteria	Proteobacteria	Betaproteobacteria	Neisseriales	Neisseriaceae	Jeongeupia	Jeongeupia naejangsanensis	Jeongeupia naejangsanensis	1	-6	77.78	27	1
Bacteria	Proteobacteria	Betaproteobacteria	Neisseriales	Neisseriaceae	Kingella	Kingella denitrificans	Kingella denitrificans ATCC 33394	1	-5	78.57	28	1
Bacteria	Proteobacteria	Betaproteobacteria	Neisseriales	Neisseriaceae	Kingella	Kingella kingae	Kingella kingae	7	-6.33	80.03	30	6
Bacteria	Proteobacteria	Betaproteobacteria	Neisseriales	Neisseriaceae	Kingella	Kingella kingae	Kingella kingae ATCC 23330	1	-5	66.67	27	1
Bacteria	Proteobacteria	Betaproteobacteria	Neisseriales	Neisseriaceae	Kingella	Kingella oralis	Kingella oralis ATCC 51147	600	-6.19	78.14	30.51	306
Bacteria	Proteobacteria	Betaproteobacteria	Neisseriales	Neisseriaceae	Laribacter	Laribacter hongkongensis	Laribacter hongkongensis	3	-7.33	82.97	31.33	3
Bacteria	Proteobacteria	Betaproteobacteria	Neisseriales	Neisseriaceae	Laribacter	Laribacter hongkongensis	Laribacter hongkongensis HLHK9	4103	-6.27	79.37	30.31	1097
Bacteria	Proteobacteria	Betaproteobacteria	Neisseriales	Neisseriaceae	Lutiella	Lutiella nitroferrum	Lutiella nitroferrum 2002	4777	-6.29	79.3	30.44	1405
Bacteria	Proteobacteria	Betaproteobacteria	Neisseriales	Neisseriaceae	Neisseria	Neisseria animalis	Neisseria animalis	3	-6.75	83.32	31.5	2
Bacteria	Proteobacteria	Betaproteobacteria	Neisseriales	Neisseriaceae	Neisseria	Neisseria cinerea	Neisseria cinerea	9	-6.38	76.83	31.88	2
Bacteria	Proteobacteria	Betaproteobacteria	Neisseriales	Neisseriaceae	Neisseria	Neisseria cinerea	Neisseria cinerea ATCC 14685	131	-6.21	76.09	31.04	85
Bacteria	Proteobacteria	Betaproteobacteria	Neisseriales	Neisseriaceae	Neisseria	Neisseria elongata	Neisseria elongata subsp. glycolytica ATCC 29315	525	-6.3	78.8	30.59	297
Bacteria	Proteobacteria	Betaproteobacteria	Neisseriales	Neisseriaceae	Neisseria	Neisseria flavescens	Neisseria flavescens	5	-6.8	77.1	31.4	1
Bacteria	Proteobacteria	Betaproteobacteria	Neisseriales	Neisseriaceae	Neisseria	Neisseria flavescens	Neisseria flavescens NRL30031/H210	181	-6.32	77.8	30.84	123
Bacteria	Proteobacteria	Betaproteobacteria	Neisseriales	Neisseriaceae	Neisseria	Neisseria flavescens	Neisseria flavescens SK114	181	-6.39	78.66	30.46	136
Bacteria	Proteobacteria	Betaproteobacteria	Neisseriales	Neisseriaceae	Neisseria	Neisseria gonorrhoeae	Neisseria gonorrhoeae	61	-6.29	78.08	30.7	15
Bacteria	Proteobacteria	Betaproteobacteria	Neisseriales	Neisseriaceae	Neisseria	Neisseria gonorrhoeae	Neisseria gonorrhoeae 1291	10	-5.62	72	30.5	8
Bacteria	Proteobacteria	Betaproteobacteria	Neisseriales	Neisseriaceae	Neisseria	Neisseria gonorrhoeae	Neisseria gonorrhoeae 35/02	6	-6	76.62	29.8	5
Bacteria	Proteobacteria	Betaproteobacteria	Neisseriales	Neisseriaceae	Neisseria	Neisseria gonorrhoeae	Neisseria gonorrhoeae DGI2	147	-6.03	77.96	30.1	65
Bacteria	Proteobacteria	Betaproteobacteria	Neisseriales	Neisseriaceae	Neisseria	Neisseria gonorrhoeae	Neisseria gonorrhoeae F62	72	-6.27	78.89	30.14	34
Bacteria	Proteobacteria	Betaproteobacteria	Neisseriales	Neisseriaceae	Neisseria	Neisseria gonorrhoeae	Neisseria gonorrhoeae FA 1090	167	-6.07	76.93	30.43	70
Bacteria	Proteobacteria	Betaproteobacteria	Neisseriales	Neisseriaceae	Neisseria	Neisseria gonorrhoeae	Neisseria gonorrhoeae FA19	15	-6.78	77.76	31.51	5
Bacteria	Proteobacteria	Betaproteobacteria	Neisseriales	Neisseriaceae	Neisseria	Neisseria gonorrhoeae	Neisseria gonorrhoeae MS11	41	-6.17	79.31	30.25	18
Bacteria	Proteobacteria	Betaproteobacteria	Neisseriales	Neisseriaceae	Neisseria	Neisseria gonorrhoeae	Neisseria gonorrhoeae NCCP11945	486	-6.23	78.01	30.41	181
Bacteria	Proteobacteria	Betaproteobacteria	Neisseriales	Neisseriaceae	Neisseria	Neisseria gonorrhoeae	Neisseria gonorrhoeae PID1	72	-6.35	78.71	30.75	43
Bacteria	Proteobacteria	Betaproteobacteria	Neisseriales	Neisseriaceae	Neisseria	Neisseria gonorrhoeae	Neisseria gonorrhoeae PID18	18	-7.33	82.66	30.45	11
Bacteria	Proteobacteria	Betaproteobacteria	Neisseriales	Neisseriaceae	Neisseria	Neisseria gonorrhoeae	Neisseria gonorrhoeae PID332	74	-6.73	82.82	30.35	18
Bacteria	Proteobacteria	Betaproteobacteria	Neisseriales	Neisseriaceae	Neisseria	Neisseria gonorrhoeae	Neisseria gonorrhoeae SK-92-679	19	-6.27	79.5	29.9	12
Bacteria	Proteobacteria	Betaproteobacteria	Neisseriales	Neisseriaceae	Neisseria	Neisseria gonorrhoeae	Neisseria gonorrhoeae SK-93-1035	13	-6.14	77.73	30.77	11
Bacteria	Proteobacteria	Betaproteobacteria	Neisseriales	Neisseriaceae	Neisseria	Neisseria gonorrhoeae	Neisseria gonorrhoeae TCDC-NG08107	3	-9.67	91.95	31.33	3
Bacteria	Proteobacteria	Betaproteobacteria	Neisseriales	Neisseriaceae	Neisseria	Neisseria lactamica	Neisseria lactamica	4	-6.83	74.88	31.83	3
Bacteria	Proteobacteria	Betaproteobacteria	Neisseriales	Neisseriaceae	Neisseria	Neisseria lactamica	Neisseria lactamica ATCC 23970	219	-6.23	78.12	30.67	123
Bacteria	Proteobacteria	Betaproteobacteria	Neisseriales	Neisseriaceae	Neisseria	Neisseria macacae	Neisseria macacae ATCC 33926	7	-5.14	68.47	31	1
Bacteria	Proteobacteria	Betaproteobacteria	Neisseriales	Neisseriaceae	Neisseria	Neisseria meningitidis	Neisseria meningitidis	132	-6.16	78.38	30.23	35
Bacteria	Proteobacteria	Betaproteobacteria	Neisseriales	Neisseriaceae	Neisseria	Neisseria meningitidis	Neisseria meningitidis 053442	385	-6.08	78.23	30.21	165
Bacteria	Proteobacteria	Betaproteobacteria	Neisseriales	Neisseriaceae	Neisseria	Neisseria meningitidis	Neisseria meningitidis 961-5945	3	-5	70.37	30.75	2
Bacteria	Proteobacteria	Betaproteobacteria	Neisseriales	Neisseriaceae	Neisseria	Neisseria meningitidis	Neisseria meningitidis ATCC 13091	175	-6.41	80.26	30.27	78
Bacteria	Proteobacteria	Betaproteobacteria	Neisseriales	Neisseriaceae	Neisseria	Neisseria meningitidis	Neisseria meningitidis ES14902	27	-6.36	78.49	30.6	10
Bacteria	Proteobacteria	Betaproteobacteria	Neisseriales	Neisseriaceae	Neisseria	Neisseria meningitidis	Neisseria meningitidis G2136	17	-7.38	82.69	30.35	11
Bacteria	Proteobacteria	Betaproteobacteria	Neisseriales	Neisseriaceae	Neisseria	Neisseria meningitidis	Neisseria meningitidis H44/76	1124	-6.26	78.71	30.52	344
Bacteria	Proteobacteria	Betaproteobacteria	Neisseriales	Neisseriaceae	Neisseria	Neisseria meningitidis	Neisseria meningitidis M01-240013	25	-6.3	76.94	30.96	11
Bacteria	Proteobacteria	Betaproteobacteria	Neisseriales	Neisseriaceae	Neisseria	Neisseria meningitidis	Neisseria meningitidis M01-240149	6	-6.25	82.79	29.5	4
Bacteria	Proteobacteria	Betaproteobacteria	Neisseriales	Neisseriaceae	Neisseria	Neisseria meningitidis	Neisseria meningitidis M01-240355	32	-5.84	78.41	29.14	12
Bacteria	Proteobacteria	Betaproteobacteria	Neisseriales	Neisseriaceae	Neisseria	Neisseria meningitidis	Neisseria meningitidis M04-240196	4	-5.83	78.98	30.17	2
Bacteria	Proteobacteria	Betaproteobacteria	Neisseriales	Neisseriaceae	Neisseria	Neisseria meningitidis	Neisseria meningitidis M0579	19	-6.07	75.63	30.19	8
Bacteria	Proteobacteria	Betaproteobacteria	Neisseriales	Neisseriaceae	Neisseria	Neisseria meningitidis	Neisseria meningitidis M13399	13	-7.35	81.9	30.71	6
Bacteria	Proteobacteria	Betaproteobacteria	Neisseriales	Neisseriaceae	Neisseria	Neisseria meningitidis	Neisseria meningitidis M6190	215	-6.23	78.97	30.42	75
Bacteria	Proteobacteria	Betaproteobacteria	Neisseriales	Neisseriaceae	Neisseria	Neisseria meningitidis	Neisseria meningitidis MC58	174	-6.11	78.45	30.26	54
Bacteria	Proteobacteria	Betaproteobacteria	Neisseriales	Neisseriaceae	Neisseria	Neisseria meningitidis	Neisseria meningitidis N1568	32	-6.34	77.41	30.79	12
Bacteria	Proteobacteria	Betaproteobacteria	Neisseriales	Neisseriaceae	Neisseria	Neisseria meningitidis	Neisseria meningitidis NM220	1	-5	74.19	31	1
Bacteria	Proteobacteria	Betaproteobacteria	Neisseriales	Neisseriaceae	Neisseria	Neisseria meningitidis	Neisseria meningitidis NM233	31	-6.34	72.7	31.24	3
Bacteria	Proteobacteria	Betaproteobacteria	Neisseriales	Neisseriaceae	Neisseria	Neisseria meningitidis	Neisseria meningitidis NZ-05/33	1	-5	71.88	32	1
Bacteria	Proteobacteria	Betaproteobacteria	Neisseriales	Neisseriaceae	Neisseria	Neisseria meningitidis	Neisseria meningitidis OX99.30304	4	-6.75	80.54	31.25	4
Bacteria	Proteobacteria	Betaproteobacteria	Neisseriales	Neisseriaceae	Neisseria	Neisseria meningitidis	Neisseria meningitidis alpha710	96	-6.17	77.73	30.54	56
Bacteria	Proteobacteria	Betaproteobacteria	Neisseriales	Neisseriaceae	Neisseria	Neisseria mucosa	Neisseria mucosa ATCC 25996	254	-6.27	78.59	30.5	172
Bacteria	Proteobacteria	Betaproteobacteria	Neisseriales	Neisseriaceae	Neisseria	Neisseria mucosa	Neisseria mucosa C102	56	-5.96	75.73	30.59	33
Bacteria	Proteobacteria	Betaproteobacteria	Neisseriales	Neisseriaceae	Neisseria	Neisseria pharyngis	Neisseria pharyngis subsp. flava	5	-6.38	72.01	32.62	2
Bacteria	Proteobacteria	Betaproteobacteria	Neisseriales	Neisseriaceae	Neisseria	Neisseria polysaccharea	Neisseria polysaccharea ATCC 43768	193	-6.23	77.54	30.76	89
Bacteria	Proteobacteria	Betaproteobacteria	Neisseriales	Neisseriaceae	Neisseria	Neisseria sicca	Neisseria sicca ATCC 29256	337	-6.48	80.04	30.29	230
Bacteria	Proteobacteria	Betaproteobacteria	Neisseriales	Neisseriaceae	Neisseria	Neisseria sp. GT4A_CT1	Neisseria sp. GT4A_CT1	1	-5	71.88	32	1
Bacteria	Proteobacteria	Betaproteobacteria	Neisseriales	Neisseriaceae	Neisseria	Neisseria sp. SMC-A9199	Neisseria sp. SMC-A9199	1	-6	78.12	32	1
Bacteria	Proteobacteria	Betaproteobacteria	Neisseriales	Neisseriaceae	Neisseria	Neisseria sp. oral taxon 014	Neisseria sp. oral taxon 014 str. F0314	300	-6.17	77.78	30.76	185
Bacteria	Proteobacteria	Betaproteobacteria	Neisseriales	Neisseriaceae	Neisseria	Neisseria subflava	Neisseria subflava NJ9703	205	-6.17	78.57	30.32	157
Bacteria	Proteobacteria	Betaproteobacteria	Neisseriales	Neisseriaceae	Simonsiella	Simonsiella muelleri	Simonsiella muelleri ATCC 29453	567	-6.17	78.04	30.36	317
Bacteria	Proteobacteria	Betaproteobacteria	Neisseriales	Neisseriaceae	Stenoxybacter	Stenoxybacter acetivorans	Stenoxybacter acetivorans	5	-7.17	78.59	30.33	3
Bacteria	Proteobacteria	Betaproteobacteria	Neisseriales	Neisseriaceae	Vitreoscilla	Vitreoscilla sp. C1	Vitreoscilla sp. C1	7	-6.58	79.45	31.5	2
Bacteria	Proteobacteria	Betaproteobacteria	Nitrosomonadales	Nitrosomonadaceae	Nitrosomonas	Nitrosomonas cryotolerans	Nitrosomonas cryotolerans ATCC 49181	1	-9	90.62	32	1
Bacteria	Proteobacteria	Betaproteobacteria	Nitrosomonadales	Nitrosomonadaceae	Nitrosomonas	Nitrosomonas europaea	Nitrosomonas europaea	11	-8.93	88.37	31.21	7
Bacteria	Proteobacteria	Betaproteobacteria	Nitrosomonadales	Nitrosomonadaceae	Nitrosomonas	Nitrosomonas eutropha	Nitrosomonas eutropha C91	6820	-6.33	78.94	30.43	1177
Bacteria	Proteobacteria	Betaproteobacteria	Nitrosomonadales	Nitrosomonadaceae	Nitrosomonas	Nitrosomonas sp. AL212	Nitrosomonas sp. AL212	4154	-6.7	81.17	30.6	1131
Bacteria	Proteobacteria	Betaproteobacteria	Nitrosomonadales	Nitrosomonadaceae	Nitrosomonas	Nitrosomonas sp. CNS332	Nitrosomonas sp. CNS332	2	-6.5	83.34	30	2
Bacteria	Proteobacteria	Betaproteobacteria	Nitrosomonadales	Nitrosomonadaceae	Nitrosomonas	Nitrosomonas sp. IWT310	Nitrosomonas sp. IWT310	4	-7	80.75	32.25	2
Bacteria	Proteobacteria	Betaproteobacteria	Nitrosomonadales	Nitrosomonadaceae	Nitrosomonas	Nitrosomonas sp. NO3W	Nitrosomonas sp. NO3W	1	-7	78.57	28	1
Bacteria	Proteobacteria	Betaproteobacteria	Nitrosomonadales	Nitrosomonadaceae	Nitrosomonas	Nitrosomonas sp. OZK11	Nitrosomonas sp. OZK11	12	-6.19	78.47	30.71	4
Bacteria	Proteobacteria	Betaproteobacteria	Nitrosomonadales	Nitrosomonadaceae	Nitrosospira	Nitrosospira briensis	Nitrosospira briensis	2	-8	84.17	32	1
Bacteria	Proteobacteria	Betaproteobacteria	Nitrosomonadales	Nitrosomonadaceae	Nitrosospira	Nitrosospira multiformis	Nitrosospira multiformis	1	-6	81.25	32	1
Bacteria	Proteobacteria	Betaproteobacteria	Nitrosomonadales	Nitrosomonadaceae	Nitrosospira	Nitrosospira multiformis	Nitrosospira multiformis ATCC 25196	13208	-6.27	79.05	30.26	1556
Bacteria	Proteobacteria	Betaproteobacteria	Nitrosomonadales	Nitrosomonadaceae	Nitrosospira	Nitrosospira sp. 40KI	Nitrosospira sp. 40KI	13	-8.03	85.45	30.53	3
Bacteria	Proteobacteria	Betaproteobacteria	Nitrosomonadales	Nitrosomonadaceae	Nitrosospira	Nitrosospira sp. 9SS1	Nitrosospira sp. 9SS1	5	-6	84.9	28.33	3
Bacteria	Proteobacteria	Betaproteobacteria	Nitrosomonadales	Nitrosomonadaceae	Nitrosospira	Nitrosospira sp. A3	Nitrosospira sp. A3	2	-5	71.04	31	1
Bacteria	Proteobacteria	Betaproteobacteria	Nitrosomonadales	Nitrosomonadaceae	Nitrosospira	Nitrosospira sp. CT2F	Nitrosospira sp. CT2F	1	-6	75	32	1
Bacteria	Proteobacteria	Betaproteobacteria	Nitrosomonadales	Nitrosomonadaceae	Nitrosospira	Nitrosospira sp. En13	Nitrosospira sp. En13	1	-6	71.88	32	1
Bacteria	Proteobacteria	Betaproteobacteria	Nitrosomonadales	Nitrosomonadaceae	Nitrosospira	Nitrosospira sp. GS832	Nitrosospira sp. GS832	2	-6.5	86.74	27.5	1
Bacteria	Proteobacteria	Betaproteobacteria	Nitrosomonadales	Nitrosomonadaceae	Nitrosospira	Nitrosospira sp. HBN8222A	Nitrosospira sp. HBN8222A	3	-8	85.25	32.25	2
Bacteria	Proteobacteria	Betaproteobacteria	Nitrosomonadales	Nitrosomonadaceae	Nitrosospira	Nitrosospira sp. KAN8	Nitrosospira sp. KAN8	1	-7	84.38	32	1
Bacteria	Proteobacteria	Betaproteobacteria	Nitrosomonadales	Nitrosomonadaceae	Nitrosospira	Nitrosospira sp. L115	Nitrosospira sp. L115	1	-10	96.97	33	1
Bacteria	Proteobacteria	Betaproteobacteria	Nitrosomonadales	Nitrosomonadaceae	Nitrosospira	Nitrosospira sp. NIJS16	Nitrosospira sp. NIJS16	2	-7	78.13	32	2
Bacteria	Proteobacteria	Betaproteobacteria	Nitrosomonadales	Nitrosomonadaceae	Nitrosospira	Nitrosospira sp. NIJS18	Nitrosospira sp. NIJS18	7	-8.5	89.47	31.6	5
Bacteria	Proteobacteria	Betaproteobacteria	Nitrosomonadales	Nitrosomonadaceae	Nitrosospira	Nitrosospira sp. NRS527	Nitrosospira sp. NRS527	5	-5.75	81.05	29.38	4
Bacteria	Proteobacteria	Betaproteobacteria	Nitrosomonadales	Nitrosomonadaceae	Nitrosospira	Nitrosospira sp. NpAV	Nitrosospira sp. NpAV	2	-6.5	78.95	30.5	2
Bacteria	Proteobacteria	Betaproteobacteria	Nitrosomonadales	Nitrosomonadaceae	Nitrosospira	Nitrosospira sp. O13	Nitrosospira sp. O13	1	-7	84.85	33	1
Bacteria	Proteobacteria	Betaproteobacteria	Nitrosomonadales	Nitrosomonadaceae	Nitrosospira	Nitrosospira sp. PJA1	Nitrosospira sp. PJA1	2	-10	93.8	32.5	1
Bacteria	Proteobacteria	Betaproteobacteria	Nitrosomonadales	Nitrosomonadaceae	Nitrosospira	Nitrosospira sp. TCH711	Nitrosospira sp. TCH711	1	-6	69.7	33	1
Bacteria	Proteobacteria	Betaproteobacteria	Nitrosomonadales	Nitrosomonadaceae	Nitrosospira	Nitrosospira sp. TCH716	Nitrosospira sp. TCH716	2	-5	71.66	30	1
Bacteria	Proteobacteria	Betaproteobacteria	Nitrosomonadales	Nitrosomonadaceae	Nitrosospira	Nitrosospira sp. TYM9	Nitrosospira sp. TYM9	4	-6.25	80.27	30.75	4
Bacteria	Proteobacteria	Betaproteobacteria	Nitrosomonadales	Nitrosomonadaceae	Nitrosovibrio	Nitrosovibrio sp. FJI82	Nitrosovibrio sp. FJI82	2	-6	77.29	31	2
Bacteria	Proteobacteria	Betaproteobacteria	Nitrosomonadales	Nitrosomonadaceae	Nitrosovibrio	Nitrosovibrio sp. RY3C	Nitrosovibrio sp. RY3C	17	-6.96	83.09	30.78	4
Bacteria	Proteobacteria	Betaproteobacteria	Nitrosomonadales	Nitrosomonadaceae	Nitrosovibrio	Nitrosovibrio sp. RY6A	Nitrosovibrio sp. RY6A	3	-6.25	82.22	31.25	2
Bacteria	Proteobacteria	Betaproteobacteria	Nitrosomonadales	Nitrosomonadaceae	unclassified (derived from Nitrosomonadaceae)	Nitrosococcus mobilis	Nitrosococcus mobilis	1	-5	81.48	27	1
Bacteria	Proteobacteria	Betaproteobacteria	Nitrosomonadales	Nitrosomonadaceae	unclassified (derived from Nitrosomonadaceae)	uncultured ammonia-oxidizing bacterium	uncultured ammonia-oxidizing bacterium	2	-9	83.87	31	1
Bacteria	Proteobacteria	Betaproteobacteria	Nitrosomonadales	Nitrosomonadaceae	unclassified (derived from Nitrosomonadaceae)	uncultured beta proteobacterium HF0010_04H24	uncultured beta proteobacterium HF0010_04H24	27	-6.4	77.67	30.47	11
Bacteria	Proteobacteria	Betaproteobacteria	Nitrosomonadales	Nitrosomonadaceae	unclassified (derived from Nitrosomonadaceae)	uncultured beta proteobacterium HF0130_04F21	uncultured beta proteobacterium HF0130_04F21	26	-6.11	77.11	30.99	14
Bacteria	Proteobacteria	Betaproteobacteria	Nitrosomonadales	Spirillaceae	Spirillum	Spirillum volutans	Spirillum volutans	1	-8	78.12	32	1
Bacteria	Proteobacteria	Betaproteobacteria	Rhodocyclales	Rhodocyclaceae	Azoarcus	Azoarcus anaerobius	Azoarcus anaerobius	97	-6.17	76.71	30.34	13
Bacteria	Proteobacteria	Betaproteobacteria	Rhodocyclales	Rhodocyclaceae	Azoarcus	Azoarcus communis	Azoarcus communis	51	-7.1	83.72	30.82	11
Bacteria	Proteobacteria	Betaproteobacteria	Rhodocyclales	Rhodocyclaceae	Azoarcus	Azoarcus evansii	Azoarcus evansii	135	-6.65	82.62	29.5	25
Bacteria	Proteobacteria	Betaproteobacteria	Rhodocyclales	Rhodocyclaceae	Azoarcus	Azoarcus sp. BH72	Azoarcus sp. BH72	80	-6.64	85.51	29.76	10
Bacteria	Proteobacteria	Betaproteobacteria	Rhodocyclales	Rhodocyclaceae	Azoarcus	Azoarcus sp. CIB	Azoarcus sp. CIB	83	-6.43	82.59	29.88	18
Bacteria	Proteobacteria	Betaproteobacteria	Rhodocyclales	Rhodocyclaceae	Azoarcus	Azoarcus sp. EB1	Azoarcus sp. EB1	2	-8	82.99	29.5	1
Bacteria	Proteobacteria	Betaproteobacteria	Rhodocyclales	Rhodocyclaceae	Azoarcus	Azoarcus sp. T	Azoarcus sp. T	4	-7.5	87.86	29.17	2
Bacteria	Proteobacteria	Betaproteobacteria	Rhodocyclales	Rhodocyclaceae	Azoarcus	Azoarcus toluclasticus	Azoarcus toluclasticus	3	-6	77.29	31	2
Bacteria	Proteobacteria	Betaproteobacteria	Rhodocyclales	Rhodocyclaceae	Azoarcus	Azoarcus tolulyticus	Azoarcus tolulyticus	5	-5.83	81.38	28.5	3
Bacteria	Proteobacteria	Betaproteobacteria	Rhodocyclales	Rhodocyclaceae	Azoarcus	Azoarcus toluvorans	Azoarcus toluvorans	4	-8.17	80.63	32.33	2
Bacteria	Proteobacteria	Betaproteobacteria	Rhodocyclales	Rhodocyclaceae	Azospira	Azospira oryzae	Azospira oryzae	1	-5	68.97	29	1
Bacteria	Proteobacteria	Betaproteobacteria	Rhodocyclales	Rhodocyclaceae	Azospira	Dechlorosoma sp. KJ	Dechlorosoma sp. KJ	1	-7	89.29	28	1
Bacteria	Proteobacteria	Betaproteobacteria	Rhodocyclales	Rhodocyclaceae	Azospira	Dechlorosoma sp. PCC	Dechlorosoma sp. PCC	1	-5	64.52	31	1
Bacteria	Proteobacteria	Betaproteobacteria	Rhodocyclales	Rhodocyclaceae	Dechloromonas	Dechloromonas agitata	Dechloromonas agitata	3	-5	64.9	31.33	1
Bacteria	Proteobacteria	Betaproteobacteria	Rhodocyclales	Rhodocyclaceae	Dechloromonas	Dechloromonas aromatica	Dechloromonas aromatica RCB	36162	-6.49	81.22	30.26	2872
Bacteria	Proteobacteria	Betaproteobacteria	Rhodocyclales	Rhodocyclaceae	Dechloromonas	Dechloromonas sp. A34	Dechloromonas sp. A34	1	-5	68.75	32	1
Bacteria	Proteobacteria	Betaproteobacteria	Rhodocyclales	Rhodocyclaceae	Methyloversatilis	Methyloversatilis universalis	Methyloversatilis universalis FAM5	13	-6.72	81.75	29.07	6
Bacteria	Proteobacteria	Betaproteobacteria	Rhodocyclales	Rhodocyclaceae	Rhodocyclus	Rhodocyclus tenuis	Rhodocyclus tenuis	4	-8.75	90.58	32	1
Bacteria	Proteobacteria	Betaproteobacteria	Rhodocyclales	Rhodocyclaceae	Thauera	Thauera aromatica	Thauera aromatica	53	-6.19	75.93	30.47	18
Bacteria	Proteobacteria	Betaproteobacteria	Rhodocyclales	Rhodocyclaceae	Thauera	Thauera aromatica	Thauera aromatica 3CB2	1	-7	80.65	31	1
Bacteria	Proteobacteria	Betaproteobacteria	Rhodocyclales	Rhodocyclaceae	Thauera	Thauera butanivorans	Thauera butanivorans	10	-6.44	76.07	29.76	5
Bacteria	Proteobacteria	Betaproteobacteria	Rhodocyclales	Rhodocyclaceae	Thauera	Thauera chlorobenzoica	Thauera chlorobenzoica	10	-7.04	82.57	30.33	6
Bacteria	Proteobacteria	Betaproteobacteria	Rhodocyclales	Rhodocyclaceae	Thauera	Thauera selenatis	Thauera selenatis	10	-8.1	84.39	31.6	1
Bacteria	Proteobacteria	Betaproteobacteria	Rhodocyclales	Rhodocyclaceae	Thauera	Thauera selenatis	Thauera selenatis AX	5	-7	75.58	31.2	1
Bacteria	Proteobacteria	Betaproteobacteria	Rhodocyclales	Rhodocyclaceae	Thauera	Thauera sp. B4	Thauera sp. B4	5	-6.33	80.62	30.67	2
Bacteria	Proteobacteria	Betaproteobacteria	Rhodocyclales	Rhodocyclaceae	Thauera	Thauera sp. E7	Thauera sp. E7	21	-6.69	80.1	31.17	7
Bacteria	Proteobacteria	Betaproteobacteria	Rhodocyclales	Rhodocyclaceae	Thauera	Thauera sp. MZ1T	Thauera sp. MZ1T	15729	-6.4	80.26	30.34	2196
Bacteria	Proteobacteria	Betaproteobacteria	Rhodocyclales	Rhodocyclaceae	Zoogloea	Zoogloea ramigera	Zoogloea ramigera	4	-8	81.88	31.25	1
Bacteria	Proteobacteria	Betaproteobacteria	Rhodocyclales	Rhodocyclaceae	unclassified (derived from Rhodocyclaceae)	uncultured Rhodocyclaceae bacterium	uncultured Rhodocyclaceae bacterium	1	-10	93.94	33	1
Bacteria	Proteobacteria	Betaproteobacteria	unclassified (derived from Betaproteobacteria)	unclassified (derived from Betaproteobacteria)	Candidatus Accumulibacter	Candidatus Accumulibacter phosphatis	Candidatus Accumulibacter phosphatis clade IIA str. UW-1	21665	-6.42	80.39	30.35	2708
Bacteria	Proteobacteria	Betaproteobacteria	unclassified (derived from Betaproteobacteria)	unclassified (derived from Betaproteobacteria)	Candidatus Accumulibacter	uncultured Candidatus Accumulibacter sp.	uncultured Candidatus Accumulibacter sp.	2	-5	73.49	28	1
Bacteria	Proteobacteria	Betaproteobacteria	unclassified (derived from Betaproteobacteria)	unclassified (derived from Betaproteobacteria)	Candidatus Tremblaya	Candidatus Tremblaya princeps	Candidatus Tremblaya princeps	13	-5.88	81.45	29.29	5
Bacteria	Proteobacteria	Betaproteobacteria	unclassified (derived from Betaproteobacteria)	unclassified (derived from Betaproteobacteria)	Imtechium	Imtechium sp. PL2H3	Imtechium sp. PL2H3	2	-5	73.15	25.5	2
Bacteria	Proteobacteria	Betaproteobacteria	unclassified (derived from Betaproteobacteria)	unclassified (derived from Betaproteobacteria)	unclassified (derived from Betaproteobacteria)	beta proteobacterium KB13	beta proteobacterium KB13	769	-6.63	79.65	30.72	316
Bacteria	Proteobacteria	Betaproteobacteria	unclassified (derived from Betaproteobacteria)	unclassified (derived from Betaproteobacteria)	unclassified (derived from Betaproteobacteria)	uncultured ammonia-oxidizing beta proteobacterium	uncultured ammonia-oxidizing beta proteobacterium	3	-7.67	87.8	27.33	3
Bacteria	Proteobacteria	Betaproteobacteria	unclassified (derived from Betaproteobacteria)	unclassified (derived from Betaproteobacteria)	unclassified (derived from Betaproteobacteria)	uncultured beta proteobacterium	uncultured beta proteobacterium	5	-7.11	93.84	27.22	3
Bacteria	Proteobacteria	Betaproteobacteria	unclassified (derived from Betaproteobacteria)	unclassified (derived from Betaproteobacteria)	unclassified (derived from Betaproteobacteria)	uncultured beta proteobacterium CBNPD1 BAC clone 578	uncultured beta proteobacterium CBNPD1 BAC clone 578	87	-6.46	83.61	30.1	9
Bacteria	Proteobacteria	Deltaproteobacteria	Bdellovibrionales	Bacteriovoracaceae	Bacteriovorax	Bacteriovorax sp. AQ	Bacteriovorax sp. AQ	2	-7.5	87.72	30	2
Bacteria	Proteobacteria	Deltaproteobacteria	Bdellovibrionales	Bacteriovoracaceae	Bacteriovorax	Bacteriovorax sp. GSL37	Bacteriovorax sp. GSL37	1	-9	87.5	32	1
Bacteria	Proteobacteria	Deltaproteobacteria	Bdellovibrionales	Bacteriovoracaceae	Bacteriovorax	Bacteriovorax sp. GSL4D	Bacteriovorax sp. GSL4D	1	-7	71.88	32	1
Bacteria	Proteobacteria	Deltaproteobacteria	Bdellovibrionales	Bacteriovoracaceae	Bacteriovorax	Bacteriovorax sp. IH11	Bacteriovorax sp. IH11	2	-8.5	90.91	32.5	2
Bacteria	Proteobacteria	Deltaproteobacteria	Bdellovibrionales	Bacteriovoracaceae	Bacteriovorax	Bacteriovorax sp. IP	Bacteriovorax sp. IP	3	-7.67	91.45	31	1
Bacteria	Proteobacteria	Deltaproteobacteria	Bdellovibrionales	Bacteriovoracaceae	Bacteriovorax	Bacteriovorax sp. JS1	Bacteriovorax sp. JS1	2	-8.5	92.24	32.5	1
Bacteria	Proteobacteria	Deltaproteobacteria	Bdellovibrionales	Bacteriovoracaceae	Bacteriovorax	Bacteriovorax sp. JS10	Bacteriovorax sp. JS10	1	-10	93.94	33	1
Bacteria	Proteobacteria	Deltaproteobacteria	Bdellovibrionales	Bacteriovoracaceae	Bacteriovorax	Bacteriovorax sp. JS8	Bacteriovorax sp. JS8	1	-7	83.87	31	1
Bacteria	Proteobacteria	Deltaproteobacteria	Bdellovibrionales	Bacteriovoracaceae	Bacteriovorax	Bacteriovorax sp. MANZ3	Bacteriovorax sp. MANZ3	1	-10	100	33	1
Bacteria	Proteobacteria	Deltaproteobacteria	Bdellovibrionales	Bacteriovoracaceae	Bacteriovorax	Bacteriovorax sp. MED2	Bacteriovorax sp. MED2	2	-9	93.75	32	1
Bacteria	Proteobacteria	Deltaproteobacteria	Bdellovibrionales	Bacteriovoracaceae	Bacteriovorax	Bacteriovorax sp. MIA2	Bacteriovorax sp. MIA2	2	-7	84.38	32	2
Bacteria	Proteobacteria	Deltaproteobacteria	Bdellovibrionales	Bacteriovoracaceae	Bacteriovorax	Bacteriovorax sp. MIA4	Bacteriovorax sp. MIA4	1	-7	87.1	31	1
Bacteria	Proteobacteria	Deltaproteobacteria	Bdellovibrionales	Bacteriovoracaceae	Bacteriovorax	Bacteriovorax sp. MNZ4	Bacteriovorax sp. MNZ4	1	-5	70.97	31	1
Bacteria	Proteobacteria	Deltaproteobacteria	Bdellovibrionales	Bacteriovoracaceae	Bacteriovorax	Bacteriovorax sp. MNZ5	Bacteriovorax sp. MNZ5	1	-6	78.12	32	1
Bacteria	Proteobacteria	Deltaproteobacteria	Bdellovibrionales	Bacteriovoracaceae	Bacteriovorax	Bacteriovorax sp. ORF	Bacteriovorax sp. ORF	1	-8	90.62	32	1
Bacteria	Proteobacteria	Deltaproteobacteria	Bdellovibrionales	Bacteriovoracaceae	Bacteriovorax	Bacteriovorax sp. PS22S	Bacteriovorax sp. PS22S	2	-6.5	79.39	31.5	2
Bacteria	Proteobacteria	Deltaproteobacteria	Bdellovibrionales	Bacteriovoracaceae	Bacteriovorax	Bacteriovorax sp. PS52B	Bacteriovorax sp. PS52B	2	-5.5	77.89	29	1
Bacteria	Proteobacteria	Deltaproteobacteria	Bdellovibrionales	Bacteriovoracaceae	Bacteriovorax	Bacteriovorax sp. PS93S	Bacteriovorax sp. PS93S	1	-8	84.85	33	1
Bacteria	Proteobacteria	Deltaproteobacteria	Bdellovibrionales	Bacteriovoracaceae	Bacteriovorax	Bacteriovorax sp. T3	Bacteriovorax sp. T3	1	-5	78.12	32	1
Bacteria	Proteobacteria	Deltaproteobacteria	Bdellovibrionales	Bacteriovoracaceae	Bacteriovorax	Bacteriovorax sp. T8	Bacteriovorax sp. T8	3	-6.33	86.54	30	3
Bacteria	Proteobacteria	Deltaproteobacteria	Bdellovibrionales	Bacteriovoracaceae	Bacteriovorax	Bacteriovorax sp. T9	Bacteriovorax sp. T9	1	-7	90.62	32	1
Bacteria	Proteobacteria	Deltaproteobacteria	Bdellovibrionales	Bacteriovoracaceae	Bacteriovorax	Bacteriovorax stolpii	Bacteriovorax stolpii	5	-7.6	84.56	31.2	1
Bacteria	Proteobacteria	Deltaproteobacteria	Bdellovibrionales	Bacteriovoracaceae	Peredibacter	Peredibacter starrii	Peredibacter starrii	3	-8	87.01	31.67	1
Bacteria	Proteobacteria	Deltaproteobacteria	Bdellovibrionales	Bdellovibrionaceae	Bdellovibrio	Bdellovibrio bacteriovorus	Bdellovibrio bacteriovorus	15	-6.12	81.65	30.1	6
Bacteria	Proteobacteria	Deltaproteobacteria	Bdellovibrionales	Bdellovibrionaceae	Bdellovibrio	Bdellovibrio exovorus	Bdellovibrio exovorus	3	-5.75	81.85	30	2
Bacteria	Proteobacteria	Deltaproteobacteria	Desulfarculales	Desulfarculaceae	Desulfarculus	Desulfarculus baarsii	Desulfarculus baarsii DSM 2075	9959	-5.95	76.93	30.27	1312
Bacteria	Proteobacteria	Deltaproteobacteria	Desulfobacterales	Desulfobacteraceae	Desulfatibacillum	Desulfatibacillum alkenivorans	Desulfatibacillum alkenivorans	1	-10	96.77	31	1
Bacteria	Proteobacteria	Deltaproteobacteria	Desulfobacterales	Desulfobacteraceae	Desulfatibacillum	Desulfatibacillum alkenivorans	Desulfatibacillum alkenivorans AK-01	22016	-5.94	76.33	30.24	2370
Bacteria	Proteobacteria	Deltaproteobacteria	Desulfobacterales	Desulfobacteraceae	Desulfobacter	Desulfobacter sp. DSM 2035	Desulfobacter sp. DSM 2035	1	-5	74.19	31	1
Bacteria	Proteobacteria	Deltaproteobacteria	Desulfobacterales	Desulfobacteraceae	Desulfobacterium	Desulfobacterium anilini	Desulfobacterium anilini	17	-7.3	82.54	31.99	3
Bacteria	Proteobacteria	Deltaproteobacteria	Desulfobacterales	Desulfobacteraceae	Desulfobacterium	Desulfobacterium autotrophicum	Desulfobacterium autotrophicum HRM2	15462	-6.01	76.68	30.34	2288
Bacteria	Proteobacteria	Deltaproteobacteria	Desulfobacterales	Desulfobacteraceae	Desulfobacterium	Desulfobacterium indolicum	Desulfobacterium indolicum	7	-10.05	95.9	29.95	2
Bacteria	Proteobacteria	Deltaproteobacteria	Desulfobacterales	Desulfobacteraceae	Desulfobacterium	Desulfobacterium sp. AK1	Desulfobacterium sp. AK1	63	-6.65	77.85	30.93	5
Bacteria	Proteobacteria	Deltaproteobacteria	Desulfobacterales	Desulfobacteraceae	Desulfobacterium	Desulfobacterium sp. PM4	Desulfobacterium sp. PM4	1	-5	67.74	31	1
Bacteria	Proteobacteria	Deltaproteobacteria	Desulfobacterales	Desulfobacteraceae	Desulfobacterium	Desulfobacterium zeppelinii	Desulfobacterium zeppelinii	4	-11	90.91	33	1
Bacteria	Proteobacteria	Deltaproteobacteria	Desulfobacterales	Desulfobacteraceae	Desulfobacula	Desulfobacula phenolica	Desulfobacula phenolica	1	-10	90.62	32	1
Bacteria	Proteobacteria	Deltaproteobacteria	Desulfobacterales	Desulfobacteraceae	Desulfobacula	Desulfobacula toluolica	Desulfobacula toluolica Tol2	4	-7.75	84.24	30.5	2
Bacteria	Proteobacteria	Deltaproteobacteria	Desulfobacterales	Desulfobacteraceae	Desulfococcus	Desulfococcus biacutus	Desulfococcus biacutus	2	-9.5	90.91	33	1
Bacteria	Proteobacteria	Deltaproteobacteria	Desulfobacterales	Desulfobacteraceae	Desulfococcus	Desulfococcus multivorans	Desulfococcus multivorans	22	-7.15	83.67	30.06	6
Bacteria	Proteobacteria	Deltaproteobacteria	Desulfobacterales	Desulfobacteraceae	Desulfococcus	Desulfococcus oleovorans	Desulfococcus oleovorans Hxd3	20335	-6.02	76.91	30.28	1893
Bacteria	Proteobacteria	Deltaproteobacteria	Desulfobacterales	Desulfobacteraceae	Desulfococcus	Desulfococcus sp. DSM 8541	Desulfococcus sp. DSM 8541	5	-9.67	90.63	31.08	2
Bacteria	Proteobacteria	Deltaproteobacteria	Desulfobacterales	Desulfobacteraceae	Desulfofrigus	Desulfofrigus sp. HRS-La3x	Desulfofrigus sp. HRS-La3x	1	-8	83.87	31	1
Bacteria	Proteobacteria	Deltaproteobacteria	Desulfobacterales	Desulfobacteraceae	Desulfonema	Desulfonema limicola	Desulfonema limicola str. Jadebusen	2	-9	93.65	32	1
Bacteria	Proteobacteria	Deltaproteobacteria	Desulfobacterales	Desulfobacteraceae	Desulfonema	Desulfonema magnum	Desulfonema magnum str. Montpellier	7	-9.43	85.62	31.71	1
Bacteria	Proteobacteria	Deltaproteobacteria	Desulfobacterales	Desulfobacteraceae	Desulfosalsimonas	Desulfosalsimonas propionicica	Desulfosalsimonas propionicica	1	-7	75.86	29	1
Bacteria	Proteobacteria	Deltaproteobacteria	Desulfobacterales	Desulfobacteraceae	Desulfosarcina	Desulfosarcina cetonica	Desulfosarcina cetonica	7	-6.56	79.23	29.88	4
Bacteria	Proteobacteria	Deltaproteobacteria	Desulfobacterales	Desulfobacteraceae	Desulfosarcina	Desulfosarcina ovata	Desulfosarcina ovata	2	-10	89.25	32.5	1
Bacteria	Proteobacteria	Deltaproteobacteria	Desulfobacterales	Desulfobacteraceae	Desulfosarcina	Desulfosarcina variabilis	Desulfosarcina variabilis str. Montpellier	10	-8.7	88.08	32	1
Bacteria	Proteobacteria	Deltaproteobacteria	Desulfobacterales	Desulfobacteraceae	Desulfospira	Desulfospira joergensenii	Desulfospira joergensenii	1	-12	90.91	33	1
Bacteria	Proteobacteria	Deltaproteobacteria	Desulfobacterales	Desulfobacteraceae	Desulfotignum	Desulfotignum phosphitoxidans	Desulfotignum phosphitoxidans	17	-5.94	73.43	31.08	8
Bacteria	Proteobacteria	Deltaproteobacteria	Desulfobacterales	Desulfobacteraceae	unclassified (derived from Desulfobacteraceae)	uncultured Desulfobacteraceae bacterium	uncultured Desulfobacteraceae bacterium	1	-10	84.85	33	1
Bacteria	Proteobacteria	Deltaproteobacteria	Desulfobacterales	Desulfobulbaceae	Desulfobulbus	Desulfobulbus elongatus	Desulfobulbus elongatus	5	-10	93.72	32.12	2
Bacteria	Proteobacteria	Deltaproteobacteria	Desulfobacterales	Desulfobulbaceae	Desulfobulbus	Desulfobulbus marinus	Desulfobulbus marinus	11	-10.36	92.01	32.08	2
Bacteria	Proteobacteria	Deltaproteobacteria	Desulfobacterales	Desulfobulbaceae	Desulfobulbus	Desulfobulbus propionicus	Desulfobulbus propionicus	3	-10.25	90.82	32.75	2
Bacteria	Proteobacteria	Deltaproteobacteria	Desulfobacterales	Desulfobulbaceae	Desulfobulbus	Desulfobulbus propionicus	Desulfobulbus propionicus DSM 2032	41840	-6.92	83.29	30.65	2660
Bacteria	Proteobacteria	Deltaproteobacteria	Desulfobacterales	Desulfobulbaceae	Desulfobulbus	Desulfobulbus sp. DSM 2033	Desulfobulbus sp. DSM 2033	11	-9.19	92.33	30.73	2
Bacteria	Proteobacteria	Deltaproteobacteria	Desulfobacterales	Desulfobulbaceae	Desulfobulbus	Desulfobulbus sp. DSM 2058	Desulfobulbus sp. DSM 2058	1	-5	92.31	26	1
Bacteria	Proteobacteria	Deltaproteobacteria	Desulfobacterales	Desulfobulbaceae	Desulfobulbus	Desulfobulbus sp. LB2	Desulfobulbus sp. LB2	1	-9	96.88	32	1
Bacteria	Proteobacteria	Deltaproteobacteria	Desulfobacterales	Desulfobulbaceae	Desulfobulbus	uncultured Desulfobulbus sp.	uncultured Desulfobulbus sp.	2	-6	80.35	30	2
Bacteria	Proteobacteria	Deltaproteobacteria	Desulfobacterales	Desulfobulbaceae	Desulfocapsa	Desulfocapsa thiozymogenes	Desulfocapsa thiozymogenes	4	-10.25	93.94	32.5	1
Bacteria	Proteobacteria	Deltaproteobacteria	Desulfobacterales	Desulfobulbaceae	Desulfofustis	Desulfofustis glycolicus	Desulfofustis glycolicus	6	-8.12	85.87	31.38	2
Bacteria	Proteobacteria	Deltaproteobacteria	Desulfobacterales	Desulfobulbaceae	Desulfopila	Desulfopila aestuarii	Desulfopila aestuarii	3	-10.67	97.85	32	1
Bacteria	Proteobacteria	Deltaproteobacteria	Desulfobacterales	Desulfobulbaceae	Desulforhopalus	Desulforhopalus singaporensis	Desulforhopalus singaporensis	1	-11	90.32	31	1
Bacteria	Proteobacteria	Deltaproteobacteria	Desulfobacterales	Desulfobulbaceae	Desulforhopalus	Desulforhopalus vacuolatus	Desulforhopalus vacuolatus	2	-7	96.88	26.5	1
Bacteria	Proteobacteria	Deltaproteobacteria	Desulfobacterales	Desulfobulbaceae	Desulfurivibrio	Desulfurivibrio alkaliphilus	Desulfurivibrio alkaliphilus AHT2	17781	-6.1	77.89	30.35	1559
Bacteria	Proteobacteria	Deltaproteobacteria	Desulfobacterales	Desulfobulbaceae	unclassified (derived from Desulfobulbaceae)	Desulfobacterium catecholicum	Desulfobacterium catecholicum	5	-10.75	97.23	31.88	2
Bacteria	Proteobacteria	Deltaproteobacteria	Desulfobacterales	Desulfobulbaceae	unclassified (derived from Desulfobulbaceae)	sulfate-reducing bacterium TRM1	sulfate-reducing bacterium TRM1	2	-10	81.82	33	1
Bacteria	Proteobacteria	Deltaproteobacteria	Desulfobacterales	Nitrospinaceae	unclassified (derived from Nitrospinaceae)	uncultured marine Nitrospinaceae bacterium	uncultured marine Nitrospinaceae bacterium	116	-5.71	74.69	29.86	22
Bacteria	Proteobacteria	Deltaproteobacteria	Desulfobacterales	unclassified (derived from Desulfobacterales)	unclassified (derived from Desulfobacterales)	uncultured Desulfobacterales bacterium HF0200_07G10	uncultured Desulfobacterales bacterium HF0200_07G10	111	-6.01	77.09	29.99	19
Bacteria	Proteobacteria	Deltaproteobacteria	Desulfovibrionales	Desulfohalobiaceae	Desulfohalobium	Desulfohalobium retbaense	Desulfohalobium retbaense DSM 5692	6074	-5.93	76.46	30.21	994
Bacteria	Proteobacteria	Deltaproteobacteria	Desulfovibrionales	Desulfohalobiaceae	Desulfonatronospira	Desulfonatronospira thiodismutans	Desulfonatronospira thiodismutans ASO3-1	5768	-5.95	76.39	30.29	1112
Bacteria	Proteobacteria	Deltaproteobacteria	Desulfovibrionales	Desulfohalobiaceae	Desulfonatronovibrio	Desulfonatronovibrio hydrogenovorans	Desulfonatronovibrio hydrogenovorans	1	-5	75	28	1
Bacteria	Proteobacteria	Deltaproteobacteria	Desulfovibrionales	Desulfohalobiaceae	Desulfonauticus	Desulfonauticus submarinus	Desulfonauticus submarinus	1	-8	100	29	1
Bacteria	Proteobacteria	Deltaproteobacteria	Desulfovibrionales	Desulfohalobiaceae	Desulfothermus	Desulfothermus naphthae	Desulfothermus naphthae	4	-8	84.73	32.75	1
Bacteria	Proteobacteria	Deltaproteobacteria	Desulfovibrionales	Desulfohalobiaceae	unclassified (derived from Desulfohalobiaceae)	uncultured Desulfohalobiaceae bacterium	uncultured Desulfohalobiaceae bacterium	1	-5	73.33	30	1
Bacteria	Proteobacteria	Deltaproteobacteria	Desulfovibrionales	Desulfomicrobiaceae	Desulfomicrobium	Desulfomicrobium baculatum	Desulfomicrobium baculatum	10	-6.44	78.57	30.56	2
Bacteria	Proteobacteria	Deltaproteobacteria	Desulfovibrionales	Desulfomicrobiaceae	Desulfomicrobium	Desulfomicrobium baculatum	Desulfomicrobium baculatum DSM 4028	12925	-6.17	77.94	30.45	1683
Bacteria	Proteobacteria	Deltaproteobacteria	Desulfovibrionales	Desulfomicrobiaceae	Desulfomicrobium	Desulfomicrobium thermophilum	Desulfomicrobium thermophilum	1	-9	87.5	32	1
Bacteria	Proteobacteria	Deltaproteobacteria	Desulfovibrionales	Desulfovibrionaceae	Bilophila	Bilophila sp. 4_1_30	Bilophila sp. 4_1_30	285	-6.01	77.89	30.22	108
Bacteria	Proteobacteria	Deltaproteobacteria	Desulfovibrionales	Desulfovibrionaceae	Bilophila	Bilophila wadsworthia	Bilophila wadsworthia	1	-7	76.67	30	1
Bacteria	Proteobacteria	Deltaproteobacteria	Desulfovibrionales	Desulfovibrionaceae	Bilophila	Bilophila wadsworthia	Bilophila wadsworthia 3_1_6	1691	-5.97	76.26	30.39	589
Bacteria	Proteobacteria	Deltaproteobacteria	Desulfovibrionales	Desulfovibrionaceae	Desulfovibrio	Desulfovibrio aespoeensis	Desulfovibrio aespoeensis Aspo-2	4772	-6.01	76.64	30.49	1021
Bacteria	Proteobacteria	Deltaproteobacteria	Desulfovibrionales	Desulfovibrionaceae	Desulfovibrio	Desulfovibrio africanus	Desulfovibrio africanus	2	-8	85.38	30.5	2
Bacteria	Proteobacteria	Deltaproteobacteria	Desulfovibrionales	Desulfovibrionaceae	Desulfovibrio	Desulfovibrio alaskensis	Desulfovibrio alaskensis G20	9983	-5.92	76.41	30.32	1272
Bacteria	Proteobacteria	Deltaproteobacteria	Desulfovibrionales	Desulfovibrionaceae	Desulfovibrio	Desulfovibrio desulfuricans	Desulfovibrio desulfuricans	1	-5	68.75	32	1
Bacteria	Proteobacteria	Deltaproteobacteria	Desulfovibrionales	Desulfovibrionaceae	Desulfovibrio	Desulfovibrio desulfuricans	Desulfovibrio desulfuricans ND132	2760	-5.97	76.34	30.38	849
Bacteria	Proteobacteria	Deltaproteobacteria	Desulfovibrionales	Desulfovibrionaceae	Desulfovibrio	Desulfovibrio desulfuricans	Desulfovibrio desulfuricans subsp. desulfuricans str. ATCC 27774	3314	-5.89	76.59	30.25	679
Bacteria	Proteobacteria	Deltaproteobacteria	Desulfovibrionales	Desulfovibrionaceae	Desulfovibrio	Desulfovibrio fructosovorans	Desulfovibrio fructosovorans	5	-5.5	74.49	29.62	2
Bacteria	Proteobacteria	Deltaproteobacteria	Desulfovibrionales	Desulfovibrionaceae	Desulfovibrio	Desulfovibrio fructosovorans	Desulfovibrio fructosovorans JJ	4538	-5.91	76.4	30.36	1082
Bacteria	Proteobacteria	Deltaproteobacteria	Desulfovibrionales	Desulfovibrionaceae	Desulfovibrio	Desulfovibrio giganteus	Desulfovibrio giganteus	1	-6	89.29	28	1
Bacteria	Proteobacteria	Deltaproteobacteria	Desulfovibrionales	Desulfovibrionaceae	Desulfovibrio	Desulfovibrio gigas	Desulfovibrio gigas	103	-5.99	76.89	30.36	22
Bacteria	Proteobacteria	Deltaproteobacteria	Desulfovibrionales	Desulfovibrionaceae	Desulfovibrio	Desulfovibrio oxamicus	Desulfovibrio oxamicus	3	-6.33	78.7	31.33	1
Bacteria	Proteobacteria	Deltaproteobacteria	Desulfovibrionales	Desulfovibrionaceae	Desulfovibrio	Desulfovibrio piger	Desulfovibrio piger ATCC 29098	1578	-5.93	76.31	30.43	534
Bacteria	Proteobacteria	Deltaproteobacteria	Desulfovibrionales	Desulfovibrionaceae	Desulfovibrio	Desulfovibrio salexigens	Desulfovibrio salexigens DSM 2638	5440	-5.91	75.95	30.33	1151
Bacteria	Proteobacteria	Deltaproteobacteria	Desulfovibrionales	Desulfovibrionaceae	Desulfovibrio	Desulfovibrio sp. 3_1_syn3	Desulfovibrio sp. 3_1_syn3	755	-5.96	76.71	30.25	324
Bacteria	Proteobacteria	Deltaproteobacteria	Desulfovibrionales	Desulfovibrionaceae	Desulfovibrio	Desulfovibrio sp. 49MC	Desulfovibrio sp. 49MC	1	-5	71.88	32	1
Bacteria	Proteobacteria	Deltaproteobacteria	Desulfovibrionales	Desulfovibrionaceae	Desulfovibrio	Desulfovibrio sp. 6_1_46AFAA	Desulfovibrio sp. 6_1_46AFAA	721	-6.11	77.16	30.52	250
Bacteria	Proteobacteria	Deltaproteobacteria	Desulfovibrionales	Desulfovibrionaceae	Desulfovibrio	Desulfovibrio sp. A2	Desulfovibrio sp. A2	55	-6.11	79.93	29.55	25
Bacteria	Proteobacteria	Deltaproteobacteria	Desulfovibrionales	Desulfovibrionaceae	Desulfovibrio	Desulfovibrio sp. AR1103/00	Desulfovibrio sp. AR1103/00	2	-5	68.75	32	1
Bacteria	Proteobacteria	Deltaproteobacteria	Desulfovibrionales	Desulfovibrionaceae	Desulfovibrio	Desulfovibrio sp. FW1012B	Desulfovibrio sp. FW1012B	5305	-5.98	77.01	30.37	1112
Bacteria	Proteobacteria	Deltaproteobacteria	Desulfovibrionales	Desulfovibrionaceae	Desulfovibrio	Desulfovibrio sp. LS2003/01	Desulfovibrio sp. LS2003/01	2	-6.5	81.39	32.5	1
Bacteria	Proteobacteria	Deltaproteobacteria	Desulfovibrionales	Desulfovibrionaceae	Desulfovibrio	Desulfovibrio sulfodismutans	Desulfovibrio sulfodismutans	4	-5.33	70.11	31.17	2
Bacteria	Proteobacteria	Deltaproteobacteria	Desulfovibrionales	Desulfovibrionaceae	Desulfovibrio	Desulfovibrio vulgaris	Desulfovibrio vulgaris DP4	3408	-5.79	75.98	30.1	592
Bacteria	Proteobacteria	Deltaproteobacteria	Desulfovibrionales	Desulfovibrionaceae	Desulfovibrio	Desulfovibrio vulgaris	Desulfovibrio vulgaris RCH1	498	-5.91	75.47	30.44	88
Bacteria	Proteobacteria	Deltaproteobacteria	Desulfovibrionales	Desulfovibrionaceae	Desulfovibrio	Desulfovibrio vulgaris	Desulfovibrio vulgaris str. 'Miyazaki F'	7096	-5.92	76.47	30.22	1100
Bacteria	Proteobacteria	Deltaproteobacteria	Desulfovibrionales	Desulfovibrionaceae	Desulfovibrio	Desulfovibrio vulgaris	Desulfovibrio vulgaris str. Hildenborough	9041	-5.89	76.26	30.24	1177
Bacteria	Proteobacteria	Deltaproteobacteria	Desulfovibrionales	Desulfovibrionaceae	Lawsonia	Lawsonia intracellularis	Lawsonia intracellularis	12	-5.5	77.15	28.91	3
Bacteria	Proteobacteria	Deltaproteobacteria	Desulfuromonadales	Desulfuromonadaceae	Desulfuromonas	Desulfuromonas acetexigens	Desulfuromonas acetexigens	29	-9	87.8	32.04	3
Bacteria	Proteobacteria	Deltaproteobacteria	Desulfuromonadales	Desulfuromonadaceae	Desulfuromonas	Desulfuromonas acetoxidans	Desulfuromonas acetoxidans	6	-5.67	71.81	29	1
Bacteria	Proteobacteria	Deltaproteobacteria	Desulfuromonadales	Desulfuromonadaceae	Desulfuromonas	Desulfuromonas acetoxidans	Desulfuromonas acetoxidans DSM 684	22973	-6.12	78.03	30.36	1650
Bacteria	Proteobacteria	Deltaproteobacteria	Desulfuromonadales	Desulfuromonadaceae	Desulfuromonas	Desulfuromonas palmitatis	Desulfuromonas palmitatis	67	-7.55	86.25	31.3	5
Bacteria	Proteobacteria	Deltaproteobacteria	Desulfuromonadales	Desulfuromonadaceae	Desulfuromonas	Desulfuromonas thiophila	Desulfuromonas thiophila	6	-7	79.91	32.33	1
Bacteria	Proteobacteria	Deltaproteobacteria	Desulfuromonadales	Desulfuromonadaceae	Desulfuromusa	Desulfuromusa bakii	Desulfuromusa bakii	3	-6.25	80.73	29.5	2
Bacteria	Proteobacteria	Deltaproteobacteria	Desulfuromonadales	Desulfuromonadaceae	Desulfuromusa	Desulfuromusa kysingii	Desulfuromusa kysingii	11	-8.04	87.89	31.75	3
Bacteria	Proteobacteria	Deltaproteobacteria	Desulfuromonadales	Desulfuromonadaceae	Desulfuromusa	Desulfuromusa sp. S1	Desulfuromusa sp. S1	5	-8.4	88.23	30.6	1
Bacteria	Proteobacteria	Deltaproteobacteria	Desulfuromonadales	Desulfuromonadaceae	Desulfuromusa	Desulfuromusa succinoxidans	Desulfuromusa succinoxidans	1	-11	93.75	32	1
Bacteria	Proteobacteria	Deltaproteobacteria	Desulfuromonadales	Geobacteraceae	Geobacter	Geobacter bemidjiensis	Geobacter bemidjiensis Bem	37877	-6.3	78.89	30.46	2750
Bacteria	Proteobacteria	Deltaproteobacteria	Desulfuromonadales	Geobacteraceae	Geobacter	Geobacter bremensis	Geobacter bremensis	5	-7	83.3	30	1
Bacteria	Proteobacteria	Deltaproteobacteria	Desulfuromonadales	Geobacteraceae	Geobacter	Geobacter chapelleii	Geobacter chapelleii	35	-7.8	85.25	31.8	3
Bacteria	Proteobacteria	Deltaproteobacteria	Desulfuromonadales	Geobacteraceae	Geobacter	Geobacter grbiciae	Geobacter grbiciae	2	-5.5	72.71	31	2
Bacteria	Proteobacteria	Deltaproteobacteria	Desulfuromonadales	Geobacteraceae	Geobacter	Geobacter humireducens	Geobacter humireducens	7	-7.94	86.62	31.56	3
Bacteria	Proteobacteria	Deltaproteobacteria	Desulfuromonadales	Geobacteraceae	Geobacter	Geobacter hydrogenophilus	Geobacter hydrogenophilus	5	-6.42	87.09	29.17	2
Bacteria	Proteobacteria	Deltaproteobacteria	Desulfuromonadales	Geobacteraceae	Geobacter	Geobacter lovleyi	Geobacter lovleyi SZ	34220	-6.5	80.43	30.49	2601
Bacteria	Proteobacteria	Deltaproteobacteria	Desulfuromonadales	Geobacteraceae	Geobacter	Geobacter metallireducens	Geobacter metallireducens	33	-6.29	77.82	30.77	3
Bacteria	Proteobacteria	Deltaproteobacteria	Desulfuromonadales	Geobacteraceae	Geobacter	Geobacter metallireducens	Geobacter metallireducens GS-15	69254	-6.3	79.21	30.4	2745
Bacteria	Proteobacteria	Deltaproteobacteria	Desulfuromonadales	Geobacteraceae	Geobacter	Geobacter metallireducens	Geobacter metallireducens RCH3	1132	-6.25	79.12	30.48	119
Bacteria	Proteobacteria	Deltaproteobacteria	Desulfuromonadales	Geobacteraceae	Geobacter	Geobacter pelophilus	Geobacter pelophilus	6	-6.75	80.33	30.88	2
Bacteria	Proteobacteria	Deltaproteobacteria	Desulfuromonadales	Geobacteraceae	Geobacter	Geobacter psychrophilus	Geobacter psychrophilus	11	-8.77	89.49	31.56	2
Bacteria	Proteobacteria	Deltaproteobacteria	Desulfuromonadales	Geobacteraceae	Geobacter	Geobacter sp. FRC-32	Geobacter sp. FRC-32	34078	-6.31	78.97	30.47	2737
Bacteria	Proteobacteria	Deltaproteobacteria	Desulfuromonadales	Geobacteraceae	Geobacter	Geobacter sp. M18	Geobacter sp. M18	28397	-6.3	78.99	30.5	2796
Bacteria	Proteobacteria	Deltaproteobacteria	Desulfuromonadales	Geobacteraceae	Geobacter	Geobacter sp. M21	Geobacter sp. M21	15839	-6.28	78.77	30.49	2333
Bacteria	Proteobacteria	Deltaproteobacteria	Desulfuromonadales	Geobacteraceae	Geobacter	Geobacter sp. Ply1	Geobacter sp. Ply1	7	-8	88.95	31.14	1
Bacteria	Proteobacteria	Deltaproteobacteria	Desulfuromonadales	Geobacteraceae	Geobacter	Geobacter sp. Ply4	Geobacter sp. Ply4	8	-7.75	85.32	32.5	1
Bacteria	Proteobacteria	Deltaproteobacteria	Desulfuromonadales	Geobacteraceae	Geobacter	Geobacter sulfurreducens	Geobacter sulfurreducens KN400	8081	-6.25	78.92	30.42	621
Bacteria	Proteobacteria	Deltaproteobacteria	Desulfuromonadales	Geobacteraceae	Geobacter	Geobacter sulfurreducens	Geobacter sulfurreducens PCA	81516	-6.31	79.38	30.35	2652
Bacteria	Proteobacteria	Deltaproteobacteria	Desulfuromonadales	Geobacteraceae	Geobacter	Geobacter thiogenes	Geobacter thiogenes	42	-6.98	80.81	31.83	4
Bacteria	Proteobacteria	Deltaproteobacteria	Desulfuromonadales	Geobacteraceae	Geobacter	Geobacter toluenoxydans	Geobacter toluenoxydans	1	-5	67.74	31	1
Bacteria	Proteobacteria	Deltaproteobacteria	Desulfuromonadales	Geobacteraceae	Geobacter	Geobacter uraniireducens	Geobacter uraniireducens Rf4	97262	-6.28	79.09	30.4	3337
Bacteria	Proteobacteria	Deltaproteobacteria	Desulfuromonadales	Geobacteraceae	Geobacter	uncultured Geobacter sp.	uncultured Geobacter sp.	694	-7.21	83.03	31.17	111
Bacteria	Proteobacteria	Deltaproteobacteria	Desulfuromonadales	Geobacteraceae	Geopsychrobacter	Geopsychrobacter electrodiphilus	Geopsychrobacter electrodiphilus	9	-8.97	91.19	32.58	2
Bacteria	Proteobacteria	Deltaproteobacteria	Desulfuromonadales	Geobacteraceae	Geothermobacter	Geothermobacter ehrlichii	Geothermobacter ehrlichii	14	-8	86.61	32	1
Bacteria	Proteobacteria	Deltaproteobacteria	Desulfuromonadales	Geobacteraceae	unclassified (derived from Geobacteraceae)	uncultured Geobacteraceae bacterium	uncultured Geobacteraceae bacterium	101	-6.29	79.6	29.28	5
Bacteria	Proteobacteria	Deltaproteobacteria	Desulfuromonadales	Pelobacteraceae	Malonomonas	Malonomonas rubra	Malonomonas rubra	11	-6.9	81.05	30.85	4
Bacteria	Proteobacteria	Deltaproteobacteria	Desulfuromonadales	Pelobacteraceae	Pelobacter	Pelobacter acetylenicus	Pelobacter acetylenicus	14	-6.1	76.34	30.89	5
Bacteria	Proteobacteria	Deltaproteobacteria	Desulfuromonadales	Pelobacteraceae	Pelobacter	Pelobacter acidigallici	Pelobacter acidigallici	1	-7	96.55	29	1
Bacteria	Proteobacteria	Deltaproteobacteria	Desulfuromonadales	Pelobacteraceae	Pelobacter	Pelobacter carbinolicus	Pelobacter carbinolicus DSM 2380	41114	-6.02	77.57	30.31	1956
Bacteria	Proteobacteria	Deltaproteobacteria	Desulfuromonadales	Pelobacteraceae	Pelobacter	Pelobacter massiliensis	Pelobacter massiliensis	9	-7.75	85.94	31.89	2
Bacteria	Proteobacteria	Deltaproteobacteria	Desulfuromonadales	Pelobacteraceae	Pelobacter	Pelobacter propionicus	Pelobacter propionicus	11	-5.67	79.78	30.31	2
Bacteria	Proteobacteria	Deltaproteobacteria	Desulfuromonadales	Pelobacteraceae	Pelobacter	Pelobacter propionicus	Pelobacter propionicus DSM 2379	50096	-6.25	78.95	30.44	2539
Bacteria	Proteobacteria	Deltaproteobacteria	Desulfuromonadales	Pelobacteraceae	Pelobacter	Pelobacter venetianus	Pelobacter venetianus	1	-8	87.5	32	1
Bacteria	Proteobacteria	Deltaproteobacteria	Myxococcales	Cystobacteraceae	Cystobacter	Cystobacter fuscus	Cystobacter fuscus	54	-6.05	77.94	30.4	10
Bacteria	Proteobacteria	Deltaproteobacteria	Myxococcales	Cystobacteraceae	Cystobacter	Cystobacter sp. SBCb004	Cystobacter sp. SBCb004	12	-5.67	77.03	29.91	5
Bacteria	Proteobacteria	Deltaproteobacteria	Myxococcales	Cystobacteraceae	Melittangium	Melittangium lichenicola	Melittangium lichenicola	1	-7	84.38	32	1
Bacteria	Proteobacteria	Deltaproteobacteria	Myxococcales	Cystobacteraceae	Stigmatella	Stigmatella aurantiaca	Stigmatella aurantiaca	24	-6.15	77.06	31.44	8
Bacteria	Proteobacteria	Deltaproteobacteria	Myxococcales	Cystobacteraceae	Stigmatella	Stigmatella aurantiaca	Stigmatella aurantiaca DW4/3-1	28279	-6.06	78.52	30.08	4505
Bacteria	Proteobacteria	Deltaproteobacteria	Myxococcales	Kofleriaceae	Haliangium	Haliangium ochraceum	Haliangium ochraceum DSM 14365	13803	-5.83	76.71	29.89	2269
Bacteria	Proteobacteria	Deltaproteobacteria	Myxococcales	Myxococcaceae	Anaeromyxobacter	Anaeromyxobacter dehalogenans	Anaeromyxobacter dehalogenans	10	-6.2	70.13	31.4	1
Bacteria	Proteobacteria	Deltaproteobacteria	Myxococcales	Myxococcaceae	Anaeromyxobacter	Anaeromyxobacter dehalogenans	Anaeromyxobacter dehalogenans 2CP-1	34688	-6.18	81.19	29.96	2662
Bacteria	Proteobacteria	Deltaproteobacteria	Myxococcales	Myxococcaceae	Anaeromyxobacter	Anaeromyxobacter dehalogenans	Anaeromyxobacter dehalogenans 2CP-C	131932	-6.18	81.55	29.75	3327
Bacteria	Proteobacteria	Deltaproteobacteria	Myxococcales	Myxococcaceae	Anaeromyxobacter	Anaeromyxobacter sp. Fw109-5	Anaeromyxobacter sp. Fw109-5	139509	-6.26	82.1	29.77	3698
Bacteria	Proteobacteria	Deltaproteobacteria	Myxococcales	Myxococcaceae	Anaeromyxobacter	Anaeromyxobacter sp. K	Anaeromyxobacter sp. K	25806	-6.12	80.8	29.91	2311
Bacteria	Proteobacteria	Deltaproteobacteria	Myxococcales	Myxococcaceae	Corallococcus	Corallococcus coralloides	Corallococcus coralloides	3	-5	72.95	29.33	3
Bacteria	Proteobacteria	Deltaproteobacteria	Myxococcales	Myxococcaceae	Corallococcus	Corallococcus coralloides	Corallococcus coralloides DSM 2259	22	-6.73	89.82	30	2
Bacteria	Proteobacteria	Deltaproteobacteria	Myxococcales	Myxococcaceae	Corallococcus	Corallococcus macrosporus	Corallococcus macrosporus	2	-5	71.22	33	1
Bacteria	Proteobacteria	Deltaproteobacteria	Myxococcales	Myxococcaceae	Myxococcus	Myxococcus fulvus	Myxococcus fulvus	4	-5.33	80.29	31.33	2
Bacteria	Proteobacteria	Deltaproteobacteria	Myxococcales	Myxococcaceae	Myxococcus	Myxococcus fulvus	Myxococcus fulvus HW-1	71	-6.1	77.62	30.75	23
Bacteria	Proteobacteria	Deltaproteobacteria	Myxococcales	Myxococcaceae	Myxococcus	Myxococcus virescens	Myxococcus virescens	6	-5.5	75.78	32.17	1
Bacteria	Proteobacteria	Deltaproteobacteria	Myxococcales	Myxococcaceae	Myxococcus	Myxococcus xanthus	Myxococcus xanthus	973	-5.92	78.55	30.42	62
Bacteria	Proteobacteria	Deltaproteobacteria	Myxococcales	Myxococcaceae	Myxococcus	Myxococcus xanthus	Myxococcus xanthus DK 1622	38963	-5.93	77.98	29.96	3367
Bacteria	Proteobacteria	Deltaproteobacteria	Myxococcales	Nannocystaceae	Plesiocystis	Plesiocystis pacifica	Plesiocystis pacifica SIR-1	8860	-5.88	76.71	29.89	1668
Bacteria	Proteobacteria	Deltaproteobacteria	Myxococcales	Polyangiaceae	Chondromyces	Chondromyces crocatus	Chondromyces crocatus	8	-5.75	77.62	30.38	4
Bacteria	Proteobacteria	Deltaproteobacteria	Myxococcales	Polyangiaceae	Sorangium	Sorangium cellulosum	Sorangium cellulosum	487	-6.18	79.31	30.2	122
Bacteria	Proteobacteria	Deltaproteobacteria	Myxococcales	unclassified (derived from Myxococcales)	unclassified (derived from Myxococcales)	uncultured myxobacterium HF0010_08B07	uncultured myxobacterium HF0010_08B07	3	-5	76.63	27.25	2
Bacteria	Proteobacteria	Deltaproteobacteria	Myxococcales	unclassified (derived from Myxococcales)	unclassified (derived from Myxococcales)	uncultured myxobacterium HF0070_11L13	uncultured myxobacterium HF0070_11L13	17	-5.86	80.76	30.06	8
Bacteria	Proteobacteria	Deltaproteobacteria	Myxococcales	unclassified (derived from Myxococcales)	unclassified (derived from Myxococcales)	uncultured myxobacterium HF0130_06F04	uncultured myxobacterium HF0130_06F04	54	-6.22	79.18	30.66	15
Bacteria	Proteobacteria	Deltaproteobacteria	Myxococcales	unclassified (derived from Myxococcales)	unclassified (derived from Myxococcales)	uncultured myxobacterium HF0200_01L06	uncultured myxobacterium HF0200_01L06	42	-6.16	76.56	30.18	9
Bacteria	Proteobacteria	Deltaproteobacteria	Myxococcales	unclassified (derived from Myxococcales)	unclassified (derived from Myxococcales)	uncultured myxobacterium HF0200_05J13	uncultured myxobacterium HF0200_05J13	71	-5.76	77.44	30.09	15
Bacteria	Proteobacteria	Deltaproteobacteria	Myxococcales	unclassified (derived from Myxococcales)	unclassified (derived from Myxococcales)	uncultured myxobacterium HF0200_08J13	uncultured myxobacterium HF0200_08J13	28	-5.63	74.89	31	4
Bacteria	Proteobacteria	Deltaproteobacteria	Myxococcales	unclassified (derived from Myxococcales)	unclassified (derived from Myxococcales)	uncultured myxobacterium HF0200_19H16	uncultured myxobacterium HF0200_19H16	59	-5.59	75.72	30.24	11
Bacteria	Proteobacteria	Deltaproteobacteria	Syntrophobacterales	Syntrophaceae	Desulfobacca	Desulfobacca acetoxidans	Desulfobacca acetoxidans DSM 11109	15	-5.4	75.61	28	1
Bacteria	Proteobacteria	Deltaproteobacteria	Syntrophobacterales	Syntrophaceae	Desulfomonile	Desulfomonile tiedjei	Desulfomonile tiedjei DSM 6799	18	-8.92	91.98	31.21	5
Bacteria	Proteobacteria	Deltaproteobacteria	Syntrophobacterales	Syntrophaceae	Syntrophus	Syntrophus aciditrophicus	Syntrophus aciditrophicus SB	40257	-6.06	77.54	30.33	1933
Bacteria	Proteobacteria	Deltaproteobacteria	Syntrophobacterales	Syntrophobacteraceae	Desulfacinum	Desulfacinum infernum	Desulfacinum infernum	3	-8.33	95.68	27.33	1
Bacteria	Proteobacteria	Deltaproteobacteria	Syntrophobacterales	Syntrophobacteraceae	Desulfoglaeba	Desulfoglaeba alkanexedens	Desulfoglaeba alkanexedens ALDC	1	-10	90.32	31	1
Bacteria	Proteobacteria	Deltaproteobacteria	Syntrophobacterales	Syntrophobacteraceae	Desulforhabdus	Desulforhabdus amnigena	Desulforhabdus amnigena	6	-6.83	81.66	28.58	3
Bacteria	Proteobacteria	Deltaproteobacteria	Syntrophobacterales	Syntrophobacteraceae	Desulforhabdus	Desulforhabdus sp. BKA11	Desulforhabdus sp. BKA11	4	-7.25	83.81	29.75	1
Bacteria	Proteobacteria	Deltaproteobacteria	Syntrophobacterales	Syntrophobacteraceae	Desulforhabdus	Desulforhabdus sp. DDT	Desulforhabdus sp. DDT	3	-7	80.17	29.67	1
Bacteria	Proteobacteria	Deltaproteobacteria	Syntrophobacterales	Syntrophobacteraceae	Desulfovirga	Desulfovirga adipica	Desulfovirga adipica	2	-7.5	91.67	28	2
Bacteria	Proteobacteria	Deltaproteobacteria	Syntrophobacterales	Syntrophobacteraceae	Syntrophobacter	Syntrophobacter fumaroxidans	Syntrophobacter fumaroxidans MPOB	50636	-6.13	77.85	30.26	2763
Bacteria	Proteobacteria	Deltaproteobacteria	Syntrophobacterales	Syntrophobacteraceae	Syntrophobacter	Syntrophobacter pfennigii	Syntrophobacter pfennigii	1	-5	75.86	29	1
Bacteria	Proteobacteria	Deltaproteobacteria	Syntrophobacterales	Syntrophobacteraceae	Syntrophobacter	Syntrophobacter wolinii	Syntrophobacter wolinii	4	-7.75	86.71	30	2
Bacteria	Proteobacteria	Deltaproteobacteria	Syntrophobacterales	Syntrophobacteraceae	Thermodesulforhabdus	Thermodesulforhabdus norvegica	Thermodesulforhabdus norvegica	7	-5.67	86.74	25.83	2
Bacteria	Proteobacteria	Deltaproteobacteria	Syntrophobacterales	Syntrophobacteraceae	unclassified (derived from Syntrophobacteraceae)	uncultured Syntrophobacteraceae bacterium	uncultured Syntrophobacteraceae bacterium	2	-5.5	92	23.5	2
Bacteria	Proteobacteria	Deltaproteobacteria	unclassified (derived from Deltaproteobacteria)	unclassified (derived from Deltaproteobacteria)	Spirobacillus	Spirobacillus cienkowskii	Spirobacillus cienkowskii	3	-6.33	75.2	31	1
Bacteria	Proteobacteria	Deltaproteobacteria	unclassified (derived from Deltaproteobacteria)	unclassified (derived from Deltaproteobacteria)	unclassified (derived from Deltaproteobacteria)	Olavius algarvensis Delta 1 endosymbiont	Olavius algarvensis Delta 1 endosymbiont	2	-10.5	98.44	31.5	2
Bacteria	Proteobacteria	Deltaproteobacteria	unclassified (derived from Deltaproteobacteria)	unclassified (derived from Deltaproteobacteria)	unclassified (derived from Deltaproteobacteria)	Olavius ilvae Delta 1 endosymbiont	Olavius ilvae Delta 1 endosymbiont	1	-6	91.67	24	1
Bacteria	Proteobacteria	Deltaproteobacteria	unclassified (derived from Deltaproteobacteria)	unclassified (derived from Deltaproteobacteria)	unclassified (derived from Deltaproteobacteria)	delta proteobacterium MLMS-1	delta proteobacterium MLMS-1	9736	-6.14	77.84	30.47	2094
Bacteria	Proteobacteria	Deltaproteobacteria	unclassified (derived from Deltaproteobacteria)	unclassified (derived from Deltaproteobacteria)	unclassified (derived from Deltaproteobacteria)	delta proteobacterium NaphS2	delta proteobacterium NaphS2	20032	-6.11	77.44	30.33	2644
Bacteria	Proteobacteria	Deltaproteobacteria	unclassified (derived from Deltaproteobacteria)	unclassified (derived from Deltaproteobacteria)	unclassified (derived from Deltaproteobacteria)	uncultured delta proteobacterium	uncultured delta proteobacterium	17	-8	90.66	30.48	7
Bacteria	Proteobacteria	Deltaproteobacteria	unclassified (derived from Deltaproteobacteria)	unclassified (derived from Deltaproteobacteria)	unclassified (derived from Deltaproteobacteria)	uncultured delta proteobacterium DeepAnt-1F12	uncultured delta proteobacterium DeepAnt-1F12	13	-6.59	78.05	29.48	4
Bacteria	Proteobacteria	Deltaproteobacteria	unclassified (derived from Deltaproteobacteria)	unclassified (derived from Deltaproteobacteria)	unclassified (derived from Deltaproteobacteria)	uncultured delta proteobacterium DeepAnt-32C6	uncultured delta proteobacterium DeepAnt-32C6	32	-5.67	77.75	29.16	9
Bacteria	Proteobacteria	Deltaproteobacteria	unclassified (derived from Deltaproteobacteria)	unclassified (derived from Deltaproteobacteria)	unclassified (derived from Deltaproteobacteria)	uncultured delta proteobacterium HF0010_01J10	uncultured delta proteobacterium HF0010_01J10	28	-5.57	77.43	29.06	9
Bacteria	Proteobacteria	Deltaproteobacteria	unclassified (derived from Deltaproteobacteria)	unclassified (derived from Deltaproteobacteria)	unclassified (derived from Deltaproteobacteria)	uncultured delta proteobacterium HF0010_08B07	uncultured delta proteobacterium HF0010_08B07	13	-5.63	76.22	29.41	6
Bacteria	Proteobacteria	Deltaproteobacteria	unclassified (derived from Deltaproteobacteria)	unclassified (derived from Deltaproteobacteria)	unclassified (derived from Deltaproteobacteria)	uncultured delta proteobacterium HF0010_10I05	uncultured delta proteobacterium HF0010_10I05	3	-5.67	74.21	32.33	3
Bacteria	Proteobacteria	Deltaproteobacteria	unclassified (derived from Deltaproteobacteria)	unclassified (derived from Deltaproteobacteria)	unclassified (derived from Deltaproteobacteria)	uncultured delta proteobacterium HF0070_10I02	uncultured delta proteobacterium HF0070_10I02	23	-5.5	75.6	29.82	7
Bacteria	Proteobacteria	Deltaproteobacteria	unclassified (derived from Deltaproteobacteria)	unclassified (derived from Deltaproteobacteria)	unclassified (derived from Deltaproteobacteria)	uncultured delta proteobacterium HF0070_15B21	uncultured delta proteobacterium HF0070_15B21	3	-5.5	71.44	29.75	2
Bacteria	Proteobacteria	Deltaproteobacteria	unclassified (derived from Deltaproteobacteria)	unclassified (derived from Deltaproteobacteria)	unclassified (derived from Deltaproteobacteria)	uncultured delta proteobacterium HF0070_30B07	uncultured delta proteobacterium HF0070_30B07	4	-5.83	76.81	31.5	3
Bacteria	Proteobacteria	Deltaproteobacteria	unclassified (derived from Deltaproteobacteria)	unclassified (derived from Deltaproteobacteria)	unclassified (derived from Deltaproteobacteria)	uncultured delta proteobacterium HF0130_05G09	uncultured delta proteobacterium HF0130_05G09	9	-6.47	74.24	31	6
Bacteria	Proteobacteria	Deltaproteobacteria	unclassified (derived from Deltaproteobacteria)	unclassified (derived from Deltaproteobacteria)	unclassified (derived from Deltaproteobacteria)	uncultured delta proteobacterium HF0130_19C20	uncultured delta proteobacterium HF0130_19C20	10	-6.07	78.55	29.97	5
Bacteria	Proteobacteria	Deltaproteobacteria	unclassified (derived from Deltaproteobacteria)	unclassified (derived from Deltaproteobacteria)	unclassified (derived from Deltaproteobacteria)	uncultured delta proteobacterium HF0130_20J24	uncultured delta proteobacterium HF0130_20J24	6	-5.1	74.11	28.1	5
Bacteria	Proteobacteria	Deltaproteobacteria	unclassified (derived from Deltaproteobacteria)	unclassified (derived from Deltaproteobacteria)	unclassified (derived from Deltaproteobacteria)	uncultured delta proteobacterium HF0200_14D13	uncultured delta proteobacterium HF0200_14D13	18	-6.13	80.2	29.63	5
Bacteria	Proteobacteria	Deltaproteobacteria	unclassified (derived from Deltaproteobacteria)	unclassified (derived from Deltaproteobacteria)	unclassified (derived from Deltaproteobacteria)	uncultured delta proteobacterium HF0200_19J16	uncultured delta proteobacterium HF0200_19J16	16	-6.62	78.61	31.32	4
Bacteria	Proteobacteria	Deltaproteobacteria	unclassified (derived from Deltaproteobacteria)	unclassified (derived from Deltaproteobacteria)	unclassified (derived from Deltaproteobacteria)	uncultured delta proteobacterium HF0200_39L23	uncultured delta proteobacterium HF0200_39L23	36	-6.31	78.46	29.78	6
Bacteria	Proteobacteria	Deltaproteobacteria	unclassified (derived from Deltaproteobacteria)	unclassified (derived from Deltaproteobacteria)	unclassified (derived from Deltaproteobacteria)	uncultured delta proteobacterium HF0200_39N20	uncultured delta proteobacterium HF0200_39N20	16	-5.5	76.53	29.83	8
Bacteria	Proteobacteria	Deltaproteobacteria	unclassified (derived from Deltaproteobacteria)	unclassified (derived from Deltaproteobacteria)	unclassified (derived from Deltaproteobacteria)	uncultured delta proteobacterium HF0500_03A04	uncultured delta proteobacterium HF0500_03A04	12	-5.46	74.27	29.94	5
Bacteria	Proteobacteria	Deltaproteobacteria	unclassified (derived from Deltaproteobacteria)	unclassified (derived from Deltaproteobacteria)	unclassified (derived from Deltaproteobacteria)	uncultured delta proteobacterium HF0770_45N15	uncultured delta proteobacterium HF0770_45N15	23	-5.52	73.55	31.4	8
Bacteria	Proteobacteria	Deltaproteobacteria	unclassified (derived from Deltaproteobacteria)	unclassified (derived from Deltaproteobacteria)	unclassified (derived from Deltaproteobacteria)	uncultured delta proteobacterium HF4000_08N17	uncultured delta proteobacterium HF4000_08N17	23	-6	80.62	29.82	10
Bacteria	Proteobacteria	Deltaproteobacteria	unclassified (derived from Deltaproteobacteria)	unclassified (derived from Deltaproteobacteria)	unclassified (derived from Deltaproteobacteria)	uncultured napthalene mineralizing bacterium	uncultured napthalene mineralizing bacterium	1	-9	84.38	32	1
Bacteria	Proteobacteria	Deltaproteobacteria	unclassified (derived from Deltaproteobacteria)	unclassified (derived from Deltaproteobacteria)	unclassified (derived from Deltaproteobacteria)	uncultured sulfate-reducing bacterium UMTRAdsr617-4	uncultured sulfate-reducing bacterium UMTRAdsr617-4	1	-8	87.5	32	1
Bacteria	Proteobacteria	Deltaproteobacteria	unclassified (derived from Deltaproteobacteria)	unclassified (derived from Deltaproteobacteria)	unclassified (derived from Deltaproteobacteria)	uncultured sulfate-reducing bacterium UMTRAdsr624-8	uncultured sulfate-reducing bacterium UMTRAdsr624-8	1	-9	90.62	32	1
Bacteria	Proteobacteria	Deltaproteobacteria	unclassified (derived from Deltaproteobacteria)	unclassified (derived from Deltaproteobacteria)	unclassified (derived from Deltaproteobacteria)	uncultured sulfate-reducing bacterium UMTRAdsr826-7	uncultured sulfate-reducing bacterium UMTRAdsr826-7	1	-10	87.5	32	1
Bacteria	Proteobacteria	Deltaproteobacteria	unclassified (derived from Deltaproteobacteria)	unclassified (derived from Deltaproteobacteria)	unclassified (derived from Deltaproteobacteria)	unidentified eubacterium K5S5	unidentified eubacterium K5S5	1	-5	90.48	21	1
Bacteria	Proteobacteria	Epsilonproteobacteria	Campylobacterales	Campylobacteraceae	Arcobacter	Arcobacter butzleri	Arcobacter butzleri	4	-6.5	84.62	30.17	2
Bacteria	Proteobacteria	Epsilonproteobacteria	Campylobacterales	Campylobacteraceae	Arcobacter	Arcobacter butzleri	Arcobacter butzleri JV22	569	-6.33	77.95	30.67	194
Bacteria	Proteobacteria	Epsilonproteobacteria	Campylobacterales	Campylobacteraceae	Arcobacter	Arcobacter butzleri	Arcobacter butzleri RM4018	1874	-6.28	78.01	30.46	500
Bacteria	Proteobacteria	Epsilonproteobacteria	Campylobacterales	Campylobacteraceae	Arcobacter	Arcobacter marinus	Arcobacter marinus	1	-6	96.15	26	1
Bacteria	Proteobacteria	Epsilonproteobacteria	Campylobacterales	Campylobacteraceae	Arcobacter	Arcobacter nitrofigilis	Arcobacter nitrofigilis DSM 7299	1417	-6.13	77.05	30.44	522
Bacteria	Proteobacteria	Epsilonproteobacteria	Campylobacterales	Campylobacteraceae	Campylobacter	Campylobacter canadensis	Campylobacter canadensis	2	-5	74.49	27	2
Bacteria	Proteobacteria	Epsilonproteobacteria	Campylobacterales	Campylobacteraceae	Campylobacter	Campylobacter coli	Campylobacter coli	1	-6	78.79	33	1
Bacteria	Proteobacteria	Epsilonproteobacteria	Campylobacterales	Campylobacteraceae	Campylobacter	Campylobacter coli	Campylobacter coli 151-9	1	-6	77.42	31	1
Bacteria	Proteobacteria	Epsilonproteobacteria	Campylobacterales	Campylobacteraceae	Campylobacter	Campylobacter coli	Campylobacter coli 2553	14	-5.82	75.64	30.68	7
Bacteria	Proteobacteria	Epsilonproteobacteria	Campylobacterales	Campylobacteraceae	Campylobacter	Campylobacter coli	Campylobacter coli 2688	2	-5.5	76.16	31.5	1
Bacteria	Proteobacteria	Epsilonproteobacteria	Campylobacterales	Campylobacteraceae	Campylobacter	Campylobacter coli	Campylobacter coli 80352	148	-5.85	75.94	30.31	83
Bacteria	Proteobacteria	Epsilonproteobacteria	Campylobacterales	Campylobacteraceae	Campylobacter	Campylobacter coli	Campylobacter coli 90-3	1	-6	81.25	32	1
Bacteria	Proteobacteria	Epsilonproteobacteria	Campylobacterales	Campylobacteraceae	Campylobacter	Campylobacter coli	Campylobacter coli H9	3	-5	72.68	28.67	1
Bacteria	Proteobacteria	Epsilonproteobacteria	Campylobacterales	Campylobacteraceae	Campylobacter	Campylobacter coli	Campylobacter coli JV20	26	-6.55	78.91	30.47	16
Bacteria	Proteobacteria	Epsilonproteobacteria	Campylobacterales	Campylobacteraceae	Campylobacter	Campylobacter coli	Campylobacter coli LMG 23341	2	-5.5	80	30	1
Bacteria	Proteobacteria	Epsilonproteobacteria	Campylobacterales	Campylobacteraceae	Campylobacter	Campylobacter coli	Campylobacter coli LMG 23344	1	-5	81.48	27	1
Bacteria	Proteobacteria	Epsilonproteobacteria	Campylobacterales	Campylobacteraceae	Campylobacter	Campylobacter coli	Campylobacter coli LMG 9860	19	-6.29	79.38	30.25	8
Bacteria	Proteobacteria	Epsilonproteobacteria	Campylobacterales	Campylobacteraceae	Campylobacter	Campylobacter coli	Campylobacter coli RM2228	67	-5.75	76.08	30.25	38
Bacteria	Proteobacteria	Epsilonproteobacteria	Campylobacterales	Campylobacteraceae	Campylobacter	Campylobacter concisus	Campylobacter concisus 13826	1014	-5.88	75.63	30.47	300
Bacteria	Proteobacteria	Epsilonproteobacteria	Campylobacterales	Campylobacteraceae	Campylobacter	Campylobacter curvus	Campylobacter curvus 525.92	947	-5.87	75.86	30.55	313
Bacteria	Proteobacteria	Epsilonproteobacteria	Campylobacterales	Campylobacteraceae	Campylobacter	Campylobacter fetus	Campylobacter fetus	1	-5	65.38	26	1
Bacteria	Proteobacteria	Epsilonproteobacteria	Campylobacterales	Campylobacteraceae	Campylobacter	Campylobacter fetus	Campylobacter fetus subsp. fetus 82-40	472	-5.98	76.12	30.57	129
Bacteria	Proteobacteria	Epsilonproteobacteria	Campylobacterales	Campylobacteraceae	Campylobacter	Campylobacter fetus	Campylobacter fetus subsp. venerealis NCTC 10354	602	-5.88	75.84	30.27	188
Bacteria	Proteobacteria	Epsilonproteobacteria	Campylobacterales	Campylobacteraceae	Campylobacter	Campylobacter gracilis	Campylobacter gracilis RM3268	437	-5.91	76.17	30.42	187
Bacteria	Proteobacteria	Epsilonproteobacteria	Campylobacterales	Campylobacteraceae	Campylobacter	Campylobacter hominis	Campylobacter hominis ATCC BAA-381	1016	-5.89	75.66	30.37	292
Bacteria	Proteobacteria	Epsilonproteobacteria	Campylobacterales	Campylobacteraceae	Campylobacter	Campylobacter jejuni	Campylobacter jejuni	47	-6.33	78.68	29.61	18
Bacteria	Proteobacteria	Epsilonproteobacteria	Campylobacterales	Campylobacteraceae	Campylobacter	Campylobacter jejuni	Campylobacter jejuni RM1221	196	-5.73	76.39	30.44	64
Bacteria	Proteobacteria	Epsilonproteobacteria	Campylobacterales	Campylobacteraceae	Campylobacter	Campylobacter jejuni	Campylobacter jejuni subsp. doylei 269.97	318	-5.92	76.07	30.55	148
Bacteria	Proteobacteria	Epsilonproteobacteria	Campylobacterales	Campylobacteraceae	Campylobacter	Campylobacter jejuni	Campylobacter jejuni subsp. jejuni 110-21	1	-5	67.86	28	1
Bacteria	Proteobacteria	Epsilonproteobacteria	Campylobacterales	Campylobacteraceae	Campylobacter	Campylobacter jejuni	Campylobacter jejuni subsp. jejuni 1213	4	-5	66.75	31.67	3
Bacteria	Proteobacteria	Epsilonproteobacteria	Campylobacterales	Campylobacteraceae	Campylobacter	Campylobacter jejuni	Campylobacter jejuni subsp. jejuni 1336	40	-5.59	77.14	30.13	21
Bacteria	Proteobacteria	Epsilonproteobacteria	Campylobacterales	Campylobacteraceae	Campylobacter	Campylobacter jejuni	Campylobacter jejuni subsp. jejuni 140-16	7	-5.11	79.52	27.22	3
Bacteria	Proteobacteria	Epsilonproteobacteria	Campylobacterales	Campylobacteraceae	Campylobacter	Campylobacter jejuni	Campylobacter jejuni subsp. jejuni 1577	1	-8	93.75	32	1
Bacteria	Proteobacteria	Epsilonproteobacteria	Campylobacterales	Campylobacteraceae	Campylobacter	Campylobacter jejuni	Campylobacter jejuni subsp. jejuni 1997-1	2	-5	72.81	31	1
Bacteria	Proteobacteria	Epsilonproteobacteria	Campylobacterales	Campylobacteraceae	Campylobacter	Campylobacter jejuni	Campylobacter jejuni subsp. jejuni 1997-10	5	-5.38	75.41	30.62	4
Bacteria	Proteobacteria	Epsilonproteobacteria	Campylobacterales	Campylobacteraceae	Campylobacter	Campylobacter jejuni	Campylobacter jejuni subsp. jejuni 1997-14	2	-5	78.11	32	2
Bacteria	Proteobacteria	Epsilonproteobacteria	Campylobacterales	Campylobacteraceae	Campylobacter	Campylobacter jejuni	Campylobacter jejuni subsp. jejuni 2008-1025	4	-7	74.94	31.17	3
Bacteria	Proteobacteria	Epsilonproteobacteria	Campylobacterales	Campylobacteraceae	Campylobacter	Campylobacter jejuni	Campylobacter jejuni subsp. jejuni 2008-894	2	-5	63.12	32.5	2
Bacteria	Proteobacteria	Epsilonproteobacteria	Campylobacterales	Campylobacteraceae	Campylobacter	Campylobacter jejuni	Campylobacter jejuni subsp. jejuni 2008-979	116	-5.84	75.77	30.29	38
Bacteria	Proteobacteria	Epsilonproteobacteria	Campylobacterales	Campylobacteraceae	Campylobacter	Campylobacter jejuni	Campylobacter jejuni subsp. jejuni 2008-988	108	-6.13	80.06	29.59	14
Bacteria	Proteobacteria	Epsilonproteobacteria	Campylobacterales	Campylobacteraceae	Campylobacter	Campylobacter jejuni	Campylobacter jejuni subsp. jejuni 260.94	56	-5.92	76.48	30.27	30
Bacteria	Proteobacteria	Epsilonproteobacteria	Campylobacterales	Campylobacteraceae	Campylobacter	Campylobacter jejuni	Campylobacter jejuni subsp. jejuni 305	267	-6	76.64	30.46	119
Bacteria	Proteobacteria	Epsilonproteobacteria	Campylobacterales	Campylobacteraceae	Campylobacter	Campylobacter jejuni	Campylobacter jejuni subsp. jejuni 327	56	-5.81	76.35	29.74	32
Bacteria	Proteobacteria	Epsilonproteobacteria	Campylobacterales	Campylobacteraceae	Campylobacter	Campylobacter jejuni	Campylobacter jejuni subsp. jejuni 414	54	-5.8	76.41	30.58	35
Bacteria	Proteobacteria	Epsilonproteobacteria	Campylobacterales	Campylobacteraceae	Campylobacter	Campylobacter jejuni	Campylobacter jejuni subsp. jejuni 51494	37	-6.02	77.46	30.86	18
Bacteria	Proteobacteria	Epsilonproteobacteria	Campylobacterales	Campylobacteraceae	Campylobacter	Campylobacter jejuni	Campylobacter jejuni subsp. jejuni 55037	7	-5.5	73.37	30.9	5
Bacteria	Proteobacteria	Epsilonproteobacteria	Campylobacterales	Campylobacteraceae	Campylobacter	Campylobacter jejuni	Campylobacter jejuni subsp. jejuni 60004	2	-5.5	72.61	31	2
Bacteria	Proteobacteria	Epsilonproteobacteria	Campylobacterales	Campylobacteraceae	Campylobacter	Campylobacter jejuni	Campylobacter jejuni subsp. jejuni 81-176	275	-5.9	76.06	30.52	96
Bacteria	Proteobacteria	Epsilonproteobacteria	Campylobacterales	Campylobacteraceae	Campylobacter	Campylobacter jejuni	Campylobacter jejuni subsp. jejuni 81116	31	-5.57	73.04	30.57	16
Bacteria	Proteobacteria	Epsilonproteobacteria	Campylobacterales	Campylobacteraceae	Campylobacter	Campylobacter jejuni	Campylobacter jejuni subsp. jejuni 84-25	33	-5.97	73.51	31.27	6
Bacteria	Proteobacteria	Epsilonproteobacteria	Campylobacterales	Campylobacteraceae	Campylobacter	Campylobacter jejuni	Campylobacter jejuni subsp. jejuni 87459	1	-5	65.62	32	1
Bacteria	Proteobacteria	Epsilonproteobacteria	Campylobacterales	Campylobacteraceae	Campylobacter	Campylobacter jejuni	Campylobacter jejuni subsp. jejuni ATCC 33560	2	-6	74.6	31.5	2
Bacteria	Proteobacteria	Epsilonproteobacteria	Campylobacterales	Campylobacteraceae	Campylobacter	Campylobacter jejuni	Campylobacter jejuni subsp. jejuni BH-01-0142	4	-5	72.44	31.5	2
Bacteria	Proteobacteria	Epsilonproteobacteria	Campylobacterales	Campylobacteraceae	Campylobacter	Campylobacter jejuni	Campylobacter jejuni subsp. jejuni CF93-6	25	-5.72	77.02	29.56	15
Bacteria	Proteobacteria	Epsilonproteobacteria	Campylobacterales	Campylobacteraceae	Campylobacter	Campylobacter jejuni	Campylobacter jejuni subsp. jejuni CG8421	10	-6.29	79.25	30.29	7
Bacteria	Proteobacteria	Epsilonproteobacteria	Campylobacterales	Campylobacteraceae	Campylobacter	Campylobacter jejuni	Campylobacter jejuni subsp. jejuni CG8486	11	-6.25	71.79	31.88	8
Bacteria	Proteobacteria	Epsilonproteobacteria	Campylobacterales	Campylobacteraceae	Campylobacter	Campylobacter jejuni	Campylobacter jejuni subsp. jejuni DFVF1099	42	-5.88	76.74	30.15	20
Bacteria	Proteobacteria	Epsilonproteobacteria	Campylobacterales	Campylobacteraceae	Campylobacter	Campylobacter jejuni	Campylobacter jejuni subsp. jejuni HB93-13	27	-5.94	75.35	30.65	18
Bacteria	Proteobacteria	Epsilonproteobacteria	Campylobacterales	Campylobacteraceae	Campylobacter	Campylobacter jejuni	Campylobacter jejuni subsp. jejuni IA3902	5	-6.6	78.83	30.4	5
Bacteria	Proteobacteria	Epsilonproteobacteria	Campylobacterales	Campylobacteraceae	Campylobacter	Campylobacter jejuni	Campylobacter jejuni subsp. jejuni ICDCCJ07001	9	-5.56	72.83	31.44	9
Bacteria	Proteobacteria	Epsilonproteobacteria	Campylobacterales	Campylobacteraceae	Campylobacter	Campylobacter jejuni	Campylobacter jejuni subsp. jejuni LMG 23210	14	-5.88	77.18	31.35	5
Bacteria	Proteobacteria	Epsilonproteobacteria	Campylobacterales	Campylobacteraceae	Campylobacter	Campylobacter jejuni	Campylobacter jejuni subsp. jejuni LMG 23211	2	-6.5	78.12	32	1
Bacteria	Proteobacteria	Epsilonproteobacteria	Campylobacterales	Campylobacteraceae	Campylobacter	Campylobacter jejuni	Campylobacter jejuni subsp. jejuni LMG 23218	3	-5.67	77.99	30.33	1
Bacteria	Proteobacteria	Epsilonproteobacteria	Campylobacterales	Campylobacteraceae	Campylobacter	Campylobacter jejuni	Campylobacter jejuni subsp. jejuni LMG 23263	4	-5.5	76.85	28.83	3
Bacteria	Proteobacteria	Epsilonproteobacteria	Campylobacterales	Campylobacteraceae	Campylobacter	Campylobacter jejuni	Campylobacter jejuni subsp. jejuni LMG 23264	19	-6.22	77.03	30.93	3
Bacteria	Proteobacteria	Epsilonproteobacteria	Campylobacterales	Campylobacteraceae	Campylobacter	Campylobacter jejuni	Campylobacter jejuni subsp. jejuni LMG 23269	1	-5	64.52	31	1
Bacteria	Proteobacteria	Epsilonproteobacteria	Campylobacterales	Campylobacteraceae	Campylobacter	Campylobacter jejuni	Campylobacter jejuni subsp. jejuni LMG 23357	4	-5.25	81.21	29.75	4
Bacteria	Proteobacteria	Epsilonproteobacteria	Campylobacterales	Campylobacteraceae	Campylobacter	Campylobacter jejuni	Campylobacter jejuni subsp. jejuni LMG 9217	3	-6.33	80.91	28.67	1
Bacteria	Proteobacteria	Epsilonproteobacteria	Campylobacterales	Campylobacteraceae	Campylobacter	Campylobacter jejuni	Campylobacter jejuni subsp. jejuni LMG 9872	10	-7	78.94	30.9	1
Bacteria	Proteobacteria	Epsilonproteobacteria	Campylobacterales	Campylobacteraceae	Campylobacter	Campylobacter jejuni	Campylobacter jejuni subsp. jejuni LMG 9879	2	-5.5	84.74	26	2
Bacteria	Proteobacteria	Epsilonproteobacteria	Campylobacterales	Campylobacteraceae	Campylobacter	Campylobacter jejuni	Campylobacter jejuni subsp. jejuni M1	6	-6.7	76.56	31.3	5
Bacteria	Proteobacteria	Epsilonproteobacteria	Campylobacterales	Campylobacteraceae	Campylobacter	Campylobacter jejuni	Campylobacter jejuni subsp. jejuni S3	1	-6	72.73	33	1
Bacteria	Proteobacteria	Epsilonproteobacteria	Campylobacterales	Campylobacteraceae	Campylobacter	Campylobacter lari	Campylobacter lari	2	-6.5	79.69	32	2
Bacteria	Proteobacteria	Epsilonproteobacteria	Campylobacterales	Campylobacteraceae	Campylobacter	Campylobacter lari	Campylobacter lari RM2100	402	-6.02	76.05	30.68	178
Bacteria	Proteobacteria	Epsilonproteobacteria	Campylobacterales	Campylobacteraceae	Campylobacter	Campylobacter rectus	Campylobacter rectus	13	-5.12	67.66	29.54	2
Bacteria	Proteobacteria	Epsilonproteobacteria	Campylobacterales	Campylobacteraceae	Campylobacter	Campylobacter rectus	Campylobacter rectus RM3267	297	-5.85	75.66	30.69	159
Bacteria	Proteobacteria	Epsilonproteobacteria	Campylobacterales	Campylobacteraceae	Campylobacter	Campylobacter showae	Campylobacter showae RM3277	263	-5.99	75.64	30.64	137
Bacteria	Proteobacteria	Epsilonproteobacteria	Campylobacterales	Campylobacteraceae	Campylobacter	Campylobacter sputorum	Campylobacter sputorum biovar sputorum	1	-5	69.7	33	1
Bacteria	Proteobacteria	Epsilonproteobacteria	Campylobacterales	Campylobacteraceae	Campylobacter	Campylobacter upsaliensis	Campylobacter upsaliensis JV21	35	-5.46	75.02	29.58	27
Bacteria	Proteobacteria	Epsilonproteobacteria	Campylobacterales	Campylobacteraceae	Campylobacter	Campylobacter upsaliensis	Campylobacter upsaliensis RM3195	288	-6.04	76.61	30.4	158
Bacteria	Proteobacteria	Epsilonproteobacteria	Campylobacterales	Campylobacteraceae	Sulfurospirillum	Sulfurospirillum arsenophilum	Sulfurospirillum arsenophilum	4	-7.25	80.52	30	1
Bacteria	Proteobacteria	Epsilonproteobacteria	Campylobacterales	Campylobacteraceae	Sulfurospirillum	Sulfurospirillum barnesii	Sulfurospirillum barnesii SES-3	1	-7	78.12	32	1
Bacteria	Proteobacteria	Epsilonproteobacteria	Campylobacterales	Campylobacteraceae	Sulfurospirillum	Sulfurospirillum deleyianum	Sulfurospirillum deleyianum DSM 6946	1594	-6.07	76.99	30.4	477
Bacteria	Proteobacteria	Epsilonproteobacteria	Campylobacterales	Campylobacteraceae	Sulfurospirillum	Sulfurospirillum halorespirans	Sulfurospirillum halorespirans	1	-5	71.43	28	1
Bacteria	Proteobacteria	Epsilonproteobacteria	Campylobacterales	Campylobacteraceae	Sulfurospirillum	Sulfurospirillum multivorans	Sulfurospirillum multivorans	2	-5.5	77.38	29	1
Bacteria	Proteobacteria	Epsilonproteobacteria	Campylobacterales	Campylobacteraceae	Sulfurospirillum	Sulfurospirillum sp. enrichment culture SL2 clone SL2-DCE-G2	Sulfurospirillum sp. enrichment culture SL2 clone SL2-DCE-G2	1	-5	68.97	29	1
Bacteria	Proteobacteria	Epsilonproteobacteria	Campylobacterales	Campylobacteraceae	unclassified (derived from Campylobacteraceae)	Alvinella pompejana epibiont 7G3	Alvinella pompejana epibiont 7G3	6	-5.1	69.23	31.5	2
Bacteria	Proteobacteria	Epsilonproteobacteria	Campylobacterales	Helicobacteraceae	Helicobacter	Helicobacter bilis	Helicobacter bilis	1	-6	75	32	1
Bacteria	Proteobacteria	Epsilonproteobacteria	Campylobacterales	Helicobacteraceae	Helicobacter	Helicobacter bilis	Helicobacter bilis ATCC 43879	381	-5.92	75.8	30.37	173
Bacteria	Proteobacteria	Epsilonproteobacteria	Campylobacterales	Helicobacteraceae	Helicobacter	Helicobacter bizzozeronii	Helicobacter bizzozeronii	1	-8	83.87	31	1
Bacteria	Proteobacteria	Epsilonproteobacteria	Campylobacterales	Helicobacteraceae	Helicobacter	Helicobacter canadensis	Helicobacter canadensis	1	-5	70	30	1
Bacteria	Proteobacteria	Epsilonproteobacteria	Campylobacterales	Helicobacteraceae	Helicobacter	Helicobacter canadensis	Helicobacter canadensis MIT 98-5491	362	-6.04	76.9	30.62	186
Bacteria	Proteobacteria	Epsilonproteobacteria	Campylobacterales	Helicobacteraceae	Helicobacter	Helicobacter cetorum	Helicobacter cetorum	2	-5	78.79	30	2
Bacteria	Proteobacteria	Epsilonproteobacteria	Campylobacterales	Helicobacteraceae	Helicobacter	Helicobacter cinaedi	Helicobacter cinaedi CCUG 18818	364	-6.01	75.99	30.35	164
Bacteria	Proteobacteria	Epsilonproteobacteria	Campylobacterales	Helicobacteraceae	Helicobacter	Helicobacter felis	Helicobacter felis	1	-5	70	30	1
Bacteria	Proteobacteria	Epsilonproteobacteria	Campylobacterales	Helicobacteraceae	Helicobacter	Helicobacter fennelliae	Helicobacter fennelliae	3	-6	84.81	30.67	1
Bacteria	Proteobacteria	Epsilonproteobacteria	Campylobacterales	Helicobacteraceae	Helicobacter	Helicobacter hepaticus	Helicobacter hepaticus	3	-6.67	77.08	32	1
Bacteria	Proteobacteria	Epsilonproteobacteria	Campylobacterales	Helicobacteraceae	Helicobacter	Helicobacter hepaticus	Helicobacter hepaticus ATCC 51449	993	-5.96	76	30.49	283
Bacteria	Proteobacteria	Epsilonproteobacteria	Campylobacterales	Helicobacteraceae	Helicobacter	Helicobacter mustelae	Helicobacter mustelae	1	-7	93.55	31	1
Bacteria	Proteobacteria	Epsilonproteobacteria	Campylobacterales	Helicobacteraceae	Helicobacter	Helicobacter pullorum	Helicobacter pullorum MIT 98-5489	369	-6.09	76.87	30.39	161
Bacteria	Proteobacteria	Epsilonproteobacteria	Campylobacterales	Helicobacteraceae	Helicobacter	Helicobacter pylori	Helicobacter pylori	14	-6.43	80.03	30.43	14
Bacteria	Proteobacteria	Epsilonproteobacteria	Campylobacterales	Helicobacteraceae	Helicobacter	Helicobacter pylori	Helicobacter pylori 2018	4	-5.33	73.36	29	3
Bacteria	Proteobacteria	Epsilonproteobacteria	Campylobacterales	Helicobacteraceae	Helicobacter	Helicobacter pylori	Helicobacter pylori 26695	310	-5.81	75.94	30.4	105
Bacteria	Proteobacteria	Epsilonproteobacteria	Campylobacterales	Helicobacteraceae	Helicobacter	Helicobacter pylori	Helicobacter pylori 35A	4	-5.75	75.85	31.25	4
Bacteria	Proteobacteria	Epsilonproteobacteria	Campylobacterales	Helicobacteraceae	Helicobacter	Helicobacter pylori	Helicobacter pylori 51	14	-5.79	74.32	30.5	14
Bacteria	Proteobacteria	Epsilonproteobacteria	Campylobacterales	Helicobacteraceae	Helicobacter	Helicobacter pylori	Helicobacter pylori 52	7	-5.71	74.42	30.86	7
Bacteria	Proteobacteria	Epsilonproteobacteria	Campylobacterales	Helicobacteraceae	Helicobacter	Helicobacter pylori	Helicobacter pylori 83	28	-6	81.28	29.66	7
Bacteria	Proteobacteria	Epsilonproteobacteria	Campylobacterales	Helicobacteraceae	Helicobacter	Helicobacter pylori	Helicobacter pylori 908	38	-6.4	77.91	30.58	23
Bacteria	Proteobacteria	Epsilonproteobacteria	Campylobacterales	Helicobacteraceae	Helicobacter	Helicobacter pylori	Helicobacter pylori 98-10	18	-6.41	76.96	30.31	16
Bacteria	Proteobacteria	Epsilonproteobacteria	Campylobacterales	Helicobacteraceae	Helicobacter	Helicobacter pylori	Helicobacter pylori B128	94	-6.13	78.38	30.25	45
Bacteria	Proteobacteria	Epsilonproteobacteria	Campylobacterales	Helicobacteraceae	Helicobacter	Helicobacter pylori	Helicobacter pylori Cuz20	7	-5	73.3	30.29	7
Bacteria	Proteobacteria	Epsilonproteobacteria	Campylobacterales	Helicobacteraceae	Helicobacter	Helicobacter pylori	Helicobacter pylori ELS37	5	-5.67	81.01	29.22	3
Bacteria	Proteobacteria	Epsilonproteobacteria	Campylobacterales	Helicobacteraceae	Helicobacter	Helicobacter pylori	Helicobacter pylori G27	90	-5.86	75.43	30.98	43
Bacteria	Proteobacteria	Epsilonproteobacteria	Campylobacterales	Helicobacteraceae	Helicobacter	Helicobacter pylori	Helicobacter pylori Gambia94/24	10	-5.64	77.34	29.29	7
Bacteria	Proteobacteria	Epsilonproteobacteria	Campylobacterales	Helicobacteraceae	Helicobacter	Helicobacter pylori	Helicobacter pylori HPAG1	180	-6.12	77.46	30.48	72
Bacteria	Proteobacteria	Epsilonproteobacteria	Campylobacterales	Helicobacteraceae	Helicobacter	Helicobacter pylori	Helicobacter pylori India7	11	-6.4	80.04	29.5	8
Bacteria	Proteobacteria	Epsilonproteobacteria	Campylobacterales	Helicobacteraceae	Helicobacter	Helicobacter pylori	Helicobacter pylori J99	361	-5.87	74.71	30.58	121
Bacteria	Proteobacteria	Epsilonproteobacteria	Campylobacterales	Helicobacteraceae	Helicobacter	Helicobacter pylori	Helicobacter pylori Lithuania75	8	-5.75	77.55	30	8
Bacteria	Proteobacteria	Epsilonproteobacteria	Campylobacterales	Helicobacteraceae	Helicobacter	Helicobacter pylori	Helicobacter pylori NCTC 11637 = CCUG 17874	1	-5	71.88	32	1
Bacteria	Proteobacteria	Epsilonproteobacteria	Campylobacterales	Helicobacteraceae	Helicobacter	Helicobacter pylori	Helicobacter pylori P12	117	-6	75.31	30.57	61
Bacteria	Proteobacteria	Epsilonproteobacteria	Campylobacterales	Helicobacteraceae	Helicobacter	Helicobacter pylori	Helicobacter pylori PeCan4	25	-6.15	73.98	30.61	23
Bacteria	Proteobacteria	Epsilonproteobacteria	Campylobacterales	Helicobacteraceae	Helicobacter	Helicobacter pylori	Helicobacter pylori Puno135	4	-5.5	72.19	31.17	3
Bacteria	Proteobacteria	Epsilonproteobacteria	Campylobacterales	Helicobacteraceae	Helicobacter	Helicobacter pylori	Helicobacter pylori SJM180	32	-5.89	76.26	30.35	21
Bacteria	Proteobacteria	Epsilonproteobacteria	Campylobacterales	Helicobacteraceae	Helicobacter	Helicobacter pylori	Helicobacter pylori Sat464	12	-7.26	85.74	30.53	5
Bacteria	Proteobacteria	Epsilonproteobacteria	Campylobacterales	Helicobacteraceae	Helicobacter	Helicobacter pylori	Helicobacter pylori Shi470	100	-6.12	76.62	30.54	64
Bacteria	Proteobacteria	Epsilonproteobacteria	Campylobacterales	Helicobacteraceae	Helicobacter	Helicobacter pylori	Helicobacter pylori SouthAfrica7	25	-6.44	78.28	31.02	18
Bacteria	Proteobacteria	Epsilonproteobacteria	Campylobacterales	Helicobacteraceae	Helicobacter	Helicobacter pylori	Helicobacter pylori v225d	9	-6.05	74.73	31.52	7
Bacteria	Proteobacteria	Epsilonproteobacteria	Campylobacterales	Helicobacteraceae	Helicobacter	Helicobacter suis	Helicobacter suis HS1	114	-5.94	77.51	30.34	77
Bacteria	Proteobacteria	Epsilonproteobacteria	Campylobacterales	Helicobacteraceae	Helicobacter	Helicobacter suis	Helicobacter suis HS5	29	-6.48	76.79	31.02	16
Bacteria	Proteobacteria	Epsilonproteobacteria	Campylobacterales	Helicobacteraceae	Helicobacter	Helicobacter winghamensis	Helicobacter winghamensis ATCC BAA-430	347	-5.96	75.91	30.68	178
Bacteria	Proteobacteria	Epsilonproteobacteria	Campylobacterales	Helicobacteraceae	Sulfuricurvum	Sulfuricurvum kujiense	Sulfuricurvum kujiense DSM 16994	3131	-6.99	82.86	30.82	1136
Bacteria	Proteobacteria	Epsilonproteobacteria	Campylobacterales	Helicobacteraceae	Sulfurimonas	Sulfurimonas autotrophica	Sulfurimonas autotrophica DSM 16294	1076	-6.31	78.95	30.63	456
Bacteria	Proteobacteria	Epsilonproteobacteria	Campylobacterales	Helicobacteraceae	Sulfurimonas	Sulfurimonas denitrificans	Sulfurimonas denitrificans DSM 1251	2560	-6.21	78.27	30.45	697
Bacteria	Proteobacteria	Epsilonproteobacteria	Campylobacterales	Helicobacteraceae	Sulfurimonas	Sulfurimonas sp. GD1	Sulfurimonas sp. GD1	1508	-6.27	78.24	30.61	587
Bacteria	Proteobacteria	Epsilonproteobacteria	Campylobacterales	Helicobacteraceae	Sulfurimonas	Sulfurimonas sp. Go25-1	Sulfurimonas sp. Go25-1	1	-7	93.1	29	1
Bacteria	Proteobacteria	Epsilonproteobacteria	Campylobacterales	unclassified (derived from Campylobacterales)	unclassified (derived from Campylobacterales)	Campylobacterales bacterium GD 1	Campylobacterales bacterium GD 1	65	-5.94	78	30.06	30
Bacteria	Proteobacteria	Epsilonproteobacteria	Nautiliales	Nautiliaceae	Caminibacter	Caminibacter mediatlanticus	Caminibacter mediatlanticus TB-2	711	-5.94	75.41	30.81	264
Bacteria	Proteobacteria	Epsilonproteobacteria	Nautiliales	Nautiliaceae	Caminibacter	Caminibacter profundus	Caminibacter profundus	2	-5	71.96	26.5	2
Bacteria	Proteobacteria	Epsilonproteobacteria	Nautiliales	Nautiliaceae	Nautilia	Nautilia profundicola	Nautilia profundicola AmH	1001	-5.96	76.71	30.43	302
Bacteria	Proteobacteria	Epsilonproteobacteria	unclassified (derived from Epsilonproteobacteria)	unclassified (derived from Epsilonproteobacteria)	Nitratifractor	Nitratifractor salsuginis	Nitratifractor salsuginis DSM 16511	982	-5.93	76.11	30.35	367
Bacteria	Proteobacteria	Epsilonproteobacteria	unclassified (derived from Epsilonproteobacteria)	unclassified (derived from Epsilonproteobacteria)	Sulfurovum	Sulfurovum lithotrophicum	Sulfurovum lithotrophicum	1	-6	82.14	28	1
Bacteria	Proteobacteria	Epsilonproteobacteria	unclassified (derived from Epsilonproteobacteria)	unclassified (derived from Epsilonproteobacteria)	Thioreductor	Thioreductor micantisoli	Thioreductor micantisoli	1	-5	70	30	1
Bacteria	Proteobacteria	Epsilonproteobacteria	unclassified (derived from Epsilonproteobacteria)	unclassified (derived from Epsilonproteobacteria)	unclassified (derived from Epsilonproteobacteria)	Alvinella pompejana epibiont 6C6	Alvinella pompejana epibiont 6C6	3	-6.67	84.66	30.67	3
Bacteria	Proteobacteria	Gammaproteobacteria	Acidithiobacillales	Acidithiobacillaceae	Acidithiobacillus	Acidithiobacillus caldus	Acidithiobacillus caldus	16	-6.47	78.65	30.92	9
Bacteria	Proteobacteria	Gammaproteobacteria	Acidithiobacillales	Acidithiobacillaceae	Acidithiobacillus	Acidithiobacillus caldus	Acidithiobacillus caldus ATCC 51756	1005	-6.05	77.91	30.15	310
Bacteria	Proteobacteria	Gammaproteobacteria	Acidithiobacillales	Acidithiobacillaceae	Acidithiobacillus	Acidithiobacillus caldus	Acidithiobacillus caldus SM-1	932	-6.16	78.26	30.32	329
Bacteria	Proteobacteria	Gammaproteobacteria	Acidithiobacillales	Acidithiobacillaceae	Acidithiobacillus	Acidithiobacillus ferrooxidans	Acidithiobacillus ferrooxidans	88	-6.65	78.58	31.34	20
Bacteria	Proteobacteria	Gammaproteobacteria	Acidithiobacillales	Acidithiobacillaceae	Acidithiobacillus	Acidithiobacillus ferrooxidans	Acidithiobacillus ferrooxidans ATCC 23270	2692	-6.07	77.76	30.22	586
Bacteria	Proteobacteria	Gammaproteobacteria	Acidithiobacillales	Acidithiobacillaceae	Acidithiobacillus	Acidithiobacillus ferrooxidans	Acidithiobacillus ferrooxidans ATCC 53993	592	-6.09	76.97	30.2	151
Bacteria	Proteobacteria	Gammaproteobacteria	Acidithiobacillales	Acidithiobacillaceae	Acidithiobacillus	Acidithiobacillus sp. GGI-221	Acidithiobacillus sp. GGI-221	907	-6.2	78.29	30.3	236
Bacteria	Proteobacteria	Gammaproteobacteria	Acidithiobacillales	Acidithiobacillaceae	Acidithiobacillus	Acidithiobacillus thiooxidans	Acidithiobacillus thiooxidans	12	-6	76.71	30.02	6
Bacteria	Proteobacteria	Gammaproteobacteria	Aeromonadales	Aeromonadaceae	Aeromonas	Aeromonas allosaccharophila	Aeromonas allosaccharophila	2	-7.5	80.85	31.5	2
Bacteria	Proteobacteria	Gammaproteobacteria	Aeromonadales	Aeromonadaceae	Aeromonas	Aeromonas caviae	Aeromonas caviae	18	-6.11	75.61	30.54	8
Bacteria	Proteobacteria	Gammaproteobacteria	Aeromonadales	Aeromonadaceae	Aeromonas	Aeromonas encheleia	Aeromonas encheleia	1	-5	65.62	32	1
Bacteria	Proteobacteria	Gammaproteobacteria	Aeromonadales	Aeromonadaceae	Aeromonas	Aeromonas hydrophila	Aeromonas hydrophila	143	-6.54	78.83	30.95	62
Bacteria	Proteobacteria	Gammaproteobacteria	Aeromonadales	Aeromonadaceae	Aeromonas	Aeromonas hydrophila	Aeromonas hydrophila subsp. hydrophila ATCC 7966	3724	-6.3	78.96	30.39	1185
Bacteria	Proteobacteria	Gammaproteobacteria	Aeromonadales	Aeromonadaceae	Aeromonas	Aeromonas media	Aeromonas media	2	-6.5	83.87	31	2
Bacteria	Proteobacteria	Gammaproteobacteria	Aeromonadales	Aeromonadaceae	Aeromonas	Aeromonas molluscorum	Aeromonas molluscorum	4	-6.83	80	31.83	3
Bacteria	Proteobacteria	Gammaproteobacteria	Aeromonadales	Aeromonadaceae	Aeromonas	Aeromonas rivuli	Aeromonas rivuli	1	-6	96.15	26	1
Bacteria	Proteobacteria	Gammaproteobacteria	Aeromonadales	Aeromonadaceae	Aeromonas	Aeromonas salmonicida	Aeromonas salmonicida	34	-6.47	79.08	31.36	4
Bacteria	Proteobacteria	Gammaproteobacteria	Aeromonadales	Aeromonadaceae	Aeromonas	Aeromonas salmonicida	Aeromonas salmonicida subsp. achromogenes	3	-7	80.1	28.75	2
Bacteria	Proteobacteria	Gammaproteobacteria	Aeromonadales	Aeromonadaceae	Aeromonas	Aeromonas salmonicida	Aeromonas salmonicida subsp. salmonicida	1	-5	82.76	29	1
Bacteria	Proteobacteria	Gammaproteobacteria	Aeromonadales	Aeromonadaceae	Aeromonas	Aeromonas salmonicida	Aeromonas salmonicida subsp. salmonicida 01-B526	2502	-6.43	79.43	30.51	928
Bacteria	Proteobacteria	Gammaproteobacteria	Aeromonadales	Aeromonadaceae	Aeromonas	Aeromonas salmonicida	Aeromonas salmonicida subsp. salmonicida A449	864	-6.34	78.91	30.47	290
Bacteria	Proteobacteria	Gammaproteobacteria	Aeromonadales	Aeromonadaceae	Aeromonas	Aeromonas schubertii	Aeromonas schubertii	1	-7	83.33	30	1
Bacteria	Proteobacteria	Gammaproteobacteria	Aeromonadales	Aeromonadaceae	Aeromonas	Aeromonas sobria	Aeromonas sobria	4	-8.25	94.22	30.5	4
Bacteria	Proteobacteria	Gammaproteobacteria	Aeromonadales	Aeromonadaceae	Aeromonas	Aeromonas sp. 'CDC 2478-85'	Aeromonas sp. 'CDC 2478-85'	2	-8	79.88	32.5	2
Bacteria	Proteobacteria	Gammaproteobacteria	Aeromonadales	Aeromonadaceae	Aeromonas	Aeromonas sp. CD3	Aeromonas sp. CD3	1	-12	96.88	32	1
Bacteria	Proteobacteria	Gammaproteobacteria	Aeromonadales	Aeromonadaceae	Aeromonas	Aeromonas sp. CFAE35	Aeromonas sp. CFAE35	1	-6	87.5	32	1
Bacteria	Proteobacteria	Gammaproteobacteria	Aeromonadales	Aeromonadaceae	Aeromonas	Aeromonas sp. RK 70363	Aeromonas sp. RK 70363	1	-9	93.94	33	1
Bacteria	Proteobacteria	Gammaproteobacteria	Aeromonadales	Aeromonadaceae	Aeromonas	Aeromonas sp. TS36	Aeromonas sp. TS36	1	-6	81.25	32	1
Bacteria	Proteobacteria	Gammaproteobacteria	Aeromonadales	Aeromonadaceae	Aeromonas	Aeromonas taiwanensis	Aeromonas taiwanensis	2	-5.5	74.28	31	1
Bacteria	Proteobacteria	Gammaproteobacteria	Aeromonadales	Aeromonadaceae	Aeromonas	Aeromonas tecta	Aeromonas tecta	2	-7.5	79.69	32	2
Bacteria	Proteobacteria	Gammaproteobacteria	Aeromonadales	Aeromonadaceae	Aeromonas	Aeromonas veronii	Aeromonas veronii	3	-8.67	95.14	30.67	3
Bacteria	Proteobacteria	Gammaproteobacteria	Aeromonadales	Aeromonadaceae	Aeromonas	Aeromonas veronii	Aeromonas veronii B565	2	-8	76.57	32	1
Bacteria	Proteobacteria	Gammaproteobacteria	Aeromonadales	Aeromonadaceae	Aeromonas	Aeromonas veronii	Aeromonas veronii bv. sobria	1	-9	100	32	1
Bacteria	Proteobacteria	Gammaproteobacteria	Aeromonadales	Aeromonadaceae	Aeromonas	Aeromonas veronii	Aeromonas veronii bv. veronii	1	-10	93.94	33	1
Bacteria	Proteobacteria	Gammaproteobacteria	Aeromonadales	Aeromonadaceae	Tolumonas	Tolumonas auensis	Tolumonas auensis DSM 9187	2985	-6.4	78.93	30.61	898
Bacteria	Proteobacteria	Gammaproteobacteria	Aeromonadales	Succinivibrionaceae	Anaerobiospirillum	Anaerobiospirillum succiniciproducens	Anaerobiospirillum succiniciproducens	11	-8.54	84.59	31.91	1
Bacteria	Proteobacteria	Gammaproteobacteria	Aeromonadales	Succinivibrionaceae	Succinatimonas	Succinatimonas hippei	Succinatimonas hippei YIT 12066	437	-6.28	78.25	30.43	217
Bacteria	Proteobacteria	Gammaproteobacteria	Alteromonadales	Alteromonadaceae	Agarivorans	Agarivorans sp. QM38	Agarivorans sp. QM38	5	-5.2	66.41	30.4	1
Bacteria	Proteobacteria	Gammaproteobacteria	Alteromonadales	Alteromonadaceae	Alteromonas	Alteromonas agarilytica	Alteromonas agarilytica	2	-5	68.86	30	1
Bacteria	Proteobacteria	Gammaproteobacteria	Alteromonadales	Alteromonadaceae	Alteromonas	Alteromonas macleodii	Alteromonas macleodii	1	-7	84.38	32	1
Bacteria	Proteobacteria	Gammaproteobacteria	Alteromonadales	Alteromonadaceae	Alteromonas	Alteromonas macleodii	Alteromonas macleodii str. 'Deep ecotype'	2020	-6.11	76.43	30.41	672
Bacteria	Proteobacteria	Gammaproteobacteria	Alteromonadales	Alteromonadaceae	Alteromonas	Alteromonas sp. SN2	Alteromonas sp. SN2	2	-5	72.15	30.5	1
Bacteria	Proteobacteria	Gammaproteobacteria	Alteromonadales	Alteromonadaceae	Glaciecola	Glaciecola mesophila	Glaciecola mesophila KMM 241	1	-12	81.82	33	1
Bacteria	Proteobacteria	Gammaproteobacteria	Alteromonadales	Alteromonadaceae	Glaciecola	Glaciecola sp. 4H-3-7+YE-5	Glaciecola sp. 4H-3-7+YE-5	63	-6.45	80.07	30.36	24
Bacteria	Proteobacteria	Gammaproteobacteria	Alteromonadales	Alteromonadaceae	Marinobacter	Marinobacter adhaerens	Marinobacter adhaerens HP15	1130	-6.02	76.99	30.44	600
Bacteria	Proteobacteria	Gammaproteobacteria	Alteromonadales	Alteromonadaceae	Marinobacter	Marinobacter algicola	Marinobacter algicola DG893	1811	-6.08	77.44	30.32	832
Bacteria	Proteobacteria	Gammaproteobacteria	Alteromonadales	Alteromonadaceae	Marinobacter	Marinobacter hydrocarbonoclasticus	Marinobacter aquaeolei VT8	5601	-6.04	77.3	30.28	1331
Bacteria	Proteobacteria	Gammaproteobacteria	Alteromonadales	Alteromonadaceae	Marinobacter	Marinobacter hydrocarbonoclasticus	Marinobacter hydrocarbonoclasticus	1	-5	75	32	1
Bacteria	Proteobacteria	Gammaproteobacteria	Alteromonadales	Alteromonadaceae	Marinobacter	Marinobacter hydrocarbonoclasticus	Marinobacter hydrocarbonoclasticus ATCC 49840	1	-5	84	25	1
Bacteria	Proteobacteria	Gammaproteobacteria	Alteromonadales	Alteromonadaceae	Marinobacter	Marinobacter manganoxydans	Marinobacter manganoxydans MnI7-9	13	-6.19	80.68	29.73	7
Bacteria	Proteobacteria	Gammaproteobacteria	Alteromonadales	Alteromonadaceae	Marinobacter	Marinobacter sp. 5-6	Marinobacter sp. 5-6	1	-5	75.86	29	1
Bacteria	Proteobacteria	Gammaproteobacteria	Alteromonadales	Alteromonadaceae	Marinobacter	Marinobacter sp. ELB17	Marinobacter sp. ELB17	1940	-6.18	78.1	30.36	843
Bacteria	Proteobacteria	Gammaproteobacteria	Alteromonadales	Alteromonadaceae	Microbulbifer	Microbulbifer hydrolyticus	Microbulbifer hydrolyticus	2	-5.5	81.67	25	2
Bacteria	Proteobacteria	Gammaproteobacteria	Alteromonadales	Alteromonadaceae	Saccharophagus	Saccharophagus degradans	Saccharophagus degradans 2-40	6548	-6.06	76.85	30.25	1291
Bacteria	Proteobacteria	Gammaproteobacteria	Alteromonadales	Colwelliaceae	Colwellia	Colwellia psychrerythraea	Colwellia psychrerythraea 34H	4414	-5.96	76.49	30.29	1064
Bacteria	Proteobacteria	Gammaproteobacteria	Alteromonadales	Ferrimonadaceae	Ferrimonas	Ferrimonas balearica	Ferrimonas balearica DSM 9799	1963	-6.01	76.9	30.36	757
Bacteria	Proteobacteria	Gammaproteobacteria	Alteromonadales	Ferrimonadaceae	Ferrimonas	Ferrimonas senticii	Ferrimonas senticii	1	-6	79.31	29	1
Bacteria	Proteobacteria	Gammaproteobacteria	Alteromonadales	Idiomarinaceae	Idiomarina	Idiomarina baltica	Idiomarina baltica OS145	1316	-6.09	77.13	30.54	526
Bacteria	Proteobacteria	Gammaproteobacteria	Alteromonadales	Idiomarinaceae	Idiomarina	Idiomarina loihiensis	Idiomarina loihiensis L2TR	2849	-6	77.11	30.22	757
Bacteria	Proteobacteria	Gammaproteobacteria	Alteromonadales	Moritellaceae	Moritella	Moritella marina	Moritella marina	1	-6	75	32	1
Bacteria	Proteobacteria	Gammaproteobacteria	Alteromonadales	Moritellaceae	Moritella	Moritella sp. PE36	Moritella sp. PE36	1092	-6.09	76.87	30.44	550
Bacteria	Proteobacteria	Gammaproteobacteria	Alteromonadales	Pseudoalteromonadaceae	Pseudoalteromonas	Pseudoalteromonas atlantica	Pseudoalteromonas atlantica T6c	4732	-5.97	76.39	30.22	1130
Bacteria	Proteobacteria	Gammaproteobacteria	Alteromonadales	Pseudoalteromonadaceae	Pseudoalteromonas	Pseudoalteromonas flavipulchra	Pseudoalteromonas flavipulchra	19	-7.47	78.48	30.42	1
Bacteria	Proteobacteria	Gammaproteobacteria	Alteromonadales	Pseudoalteromonadaceae	Pseudoalteromonas	Pseudoalteromonas haloplanktis	Pseudoalteromonas haloplanktis	65	-5.84	73.37	30.71	5
Bacteria	Proteobacteria	Gammaproteobacteria	Alteromonadales	Pseudoalteromonadaceae	Pseudoalteromonas	Pseudoalteromonas haloplanktis	Pseudoalteromonas haloplanktis ANT/505	17	-6.19	80.97	29.14	8
Bacteria	Proteobacteria	Gammaproteobacteria	Alteromonadales	Pseudoalteromonadaceae	Pseudoalteromonas	Pseudoalteromonas luteoviolacea	Pseudoalteromonas luteoviolacea	1	-6	84.38	32	1
Bacteria	Proteobacteria	Gammaproteobacteria	Alteromonadales	Pseudoalteromonadaceae	Pseudoalteromonas	Pseudoalteromonas peptidolytica	Pseudoalteromonas peptidolytica	1	-5	72.73	33	1
Bacteria	Proteobacteria	Gammaproteobacteria	Alteromonadales	Pseudoalteromonadaceae	Pseudoalteromonas	Pseudoalteromonas rubra	Pseudoalteromonas rubra ATCC 29570	1	-9	90.32	31	1
Bacteria	Proteobacteria	Gammaproteobacteria	Alteromonadales	Pseudoalteromonadaceae	Pseudoalteromonas	Pseudoalteromonas sp. 2-10	Pseudoalteromonas sp. 2-10	1	-5	79.17	24	1
Bacteria	Proteobacteria	Gammaproteobacteria	Alteromonadales	Pseudoalteromonadaceae	Pseudoalteromonas	Pseudoalteromonas sp. AEA-2001/4	Pseudoalteromonas sp. AEA-2001/4	2	-5.5	67.19	32	1
Bacteria	Proteobacteria	Gammaproteobacteria	Alteromonadales	Pseudoalteromonadaceae	Pseudoalteromonas	Pseudoalteromonas sp. BB1	Pseudoalteromonas sp. BB1	1	-5	65.52	29	1
Bacteria	Proteobacteria	Gammaproteobacteria	Alteromonadales	Pseudoalteromonadaceae	Pseudoalteromonas	Pseudoalteromonas sp. J22	Pseudoalteromonas sp. J22	1	-7	78.57	28	1
Bacteria	Proteobacteria	Gammaproteobacteria	Alteromonadales	Pseudoalteromonadaceae	Pseudoalteromonas	Pseudoalteromonas sp. NJ632	Pseudoalteromonas sp. NJ632	1	-8	84.38	32	1
Bacteria	Proteobacteria	Gammaproteobacteria	Alteromonadales	Pseudoalteromonadaceae	Pseudoalteromonas	Pseudoalteromonas sp. NM-2001	Pseudoalteromonas sp. NM-2001	1	-5	62.5	32	1
Bacteria	Proteobacteria	Gammaproteobacteria	Alteromonadales	Pseudoalteromonadaceae	Pseudoalteromonas	Pseudoalteromonas sp. Q-1	Pseudoalteromonas sp. Q-1	2	-8	73.91	32.5	1
Bacteria	Proteobacteria	Gammaproteobacteria	Alteromonadales	Pseudoalteromonadaceae	Pseudoalteromonas	Pseudoalteromonas sp. QD1-2	Pseudoalteromonas sp. QD1-2	1	-5	64.52	31	1
Bacteria	Proteobacteria	Gammaproteobacteria	Alteromonadales	Pseudoalteromonadaceae	Pseudoalteromonas	Pseudoalteromonas sp. S9	Pseudoalteromonas sp. S9	3	-7.5	75.52	31	2
Bacteria	Proteobacteria	Gammaproteobacteria	Alteromonadales	Pseudoalteromonadaceae	Pseudoalteromonas	Pseudoalteromonas sp. SM9913	Pseudoalteromonas sp. SM9913	826	-5.97	76.05	30.37	412
Bacteria	Proteobacteria	Gammaproteobacteria	Alteromonadales	Pseudoalteromonadaceae	Pseudoalteromonas	Pseudoalteromonas tunicata	Pseudoalteromonas tunicata	8	-6	77.46	31	1
Bacteria	Proteobacteria	Gammaproteobacteria	Alteromonadales	Pseudoalteromonadaceae	Pseudoalteromonas	Pseudoalteromonas tunicata	Pseudoalteromonas tunicata D2	1776	-6.03	76.69	30.41	710
Bacteria	Proteobacteria	Gammaproteobacteria	Alteromonadales	Psychromonadaceae	Psychromonas	Psychromonas arctica	Psychromonas arctica	2	-7	96.97	27.5	1
Bacteria	Proteobacteria	Gammaproteobacteria	Alteromonadales	Psychromonadaceae	Psychromonas	Psychromonas ingrahamii	Psychromonas ingrahamii 37	3369	-5.97	76.49	30.34	924
Bacteria	Proteobacteria	Gammaproteobacteria	Alteromonadales	Psychromonadaceae	Psychromonas	Psychromonas sp. CNPT3	Psychromonas sp. CNPT3	936	-6.07	77.35	30.4	405
Bacteria	Proteobacteria	Gammaproteobacteria	Alteromonadales	Shewanellaceae	Shewanella	Shewanella amazonensis	Shewanella amazonensis SB2B	3227	-5.97	76.83	30.25	887
Bacteria	Proteobacteria	Gammaproteobacteria	Alteromonadales	Shewanellaceae	Shewanella	Shewanella aquimarina	Shewanella aquimarina	1	-5	67.74	31	1
Bacteria	Proteobacteria	Gammaproteobacteria	Alteromonadales	Shewanellaceae	Shewanella	Shewanella baltica	Shewanella baltica BA175	144	-6.12	76.62	30.54	58
Bacteria	Proteobacteria	Gammaproteobacteria	Alteromonadales	Shewanellaceae	Shewanella	Shewanella baltica	Shewanella baltica OS117	722	-5.94	76.34	30.29	366
Bacteria	Proteobacteria	Gammaproteobacteria	Alteromonadales	Shewanellaceae	Shewanella	Shewanella baltica	Shewanella baltica OS155	197	-6.13	77.88	30.27	51
Bacteria	Proteobacteria	Gammaproteobacteria	Alteromonadales	Shewanellaceae	Shewanella	Shewanella baltica	Shewanella baltica OS183	6	-5.72	72.21	31	3
Bacteria	Proteobacteria	Gammaproteobacteria	Alteromonadales	Shewanellaceae	Shewanella	Shewanella baltica	Shewanella baltica OS185	918	-6.13	76.74	30.41	331
Bacteria	Proteobacteria	Gammaproteobacteria	Alteromonadales	Shewanellaceae	Shewanella	Shewanella baltica	Shewanella baltica OS195	662	-6.17	77.88	30.42	336
Bacteria	Proteobacteria	Gammaproteobacteria	Alteromonadales	Shewanellaceae	Shewanella	Shewanella baltica	Shewanella baltica OS223	233	-6.02	76.05	30.67	115
Bacteria	Proteobacteria	Gammaproteobacteria	Alteromonadales	Shewanellaceae	Shewanella	Shewanella baltica	Shewanella baltica OS625	9	-6.64	76.25	30.5	7
Bacteria	Proteobacteria	Gammaproteobacteria	Alteromonadales	Shewanellaceae	Shewanella	Shewanella baltica	Shewanella baltica OS678	29	-6.25	76.87	30.98	17
Bacteria	Proteobacteria	Gammaproteobacteria	Alteromonadales	Shewanellaceae	Shewanella	Shewanella benthica	Shewanella benthica KT99	555	-6.07	77.15	30.38	336
Bacteria	Proteobacteria	Gammaproteobacteria	Alteromonadales	Shewanellaceae	Shewanella	Shewanella colwelliana	Shewanella colwelliana	2	-5.5	82.01	27.5	1
Bacteria	Proteobacteria	Gammaproteobacteria	Alteromonadales	Shewanellaceae	Shewanella	Shewanella denitrificans	Shewanella denitrificans OS217	1689	-5.88	76.29	30.17	682
Bacteria	Proteobacteria	Gammaproteobacteria	Alteromonadales	Shewanellaceae	Shewanella	Shewanella frigidimarina	Shewanella frigidimarina NCIMB 400	2333	-5.98	76.38	30.38	762
Bacteria	Proteobacteria	Gammaproteobacteria	Alteromonadales	Shewanellaceae	Shewanella	Shewanella halifaxensis	Shewanella halifaxensis HAW-EB4	956	-5.79	75.21	30.29	431
Bacteria	Proteobacteria	Gammaproteobacteria	Alteromonadales	Shewanellaceae	Shewanella	Shewanella hanedai	Shewanella hanedai	19	-7.87	83.32	31.52	2
Bacteria	Proteobacteria	Gammaproteobacteria	Alteromonadales	Shewanellaceae	Shewanella	Shewanella loihica	Shewanella loihica PV-4	2309	-5.95	76.52	30.3	792
Bacteria	Proteobacteria	Gammaproteobacteria	Alteromonadales	Shewanellaceae	Shewanella	Shewanella oneidensis	Shewanella oneidensis MR-1	1772	-6.08	77.08	30.47	637
Bacteria	Proteobacteria	Gammaproteobacteria	Alteromonadales	Shewanellaceae	Shewanella	Shewanella pealeana	Shewanella pealeana ATCC 700345	1982	-5.9	76.02	30.33	709
Bacteria	Proteobacteria	Gammaproteobacteria	Alteromonadales	Shewanellaceae	Shewanella	Shewanella piezotolerans	Shewanella piezotolerans WP3	1046	-5.83	75.79	30.19	472
Bacteria	Proteobacteria	Gammaproteobacteria	Alteromonadales	Shewanellaceae	Shewanella	Shewanella putrefaciens	Shewanella putrefaciens	1	-5	78.12	32	1
Bacteria	Proteobacteria	Gammaproteobacteria	Alteromonadales	Shewanellaceae	Shewanella	Shewanella putrefaciens	Shewanella putrefaciens 200	525	-6.2	78.02	30.68	280
Bacteria	Proteobacteria	Gammaproteobacteria	Alteromonadales	Shewanellaceae	Shewanella	Shewanella putrefaciens	Shewanella putrefaciens CN-32	635	-5.99	77.85	30.08	236
Bacteria	Proteobacteria	Gammaproteobacteria	Alteromonadales	Shewanellaceae	Shewanella	Shewanella sediminis	Shewanella sediminis HAW-EB3	3013	-5.93	76.38	30.26	850
Bacteria	Proteobacteria	Gammaproteobacteria	Alteromonadales	Shewanellaceae	Shewanella	Shewanella sp. 33B	Shewanella sp. 33B	1	-5	80	25	1
Bacteria	Proteobacteria	Gammaproteobacteria	Alteromonadales	Shewanellaceae	Shewanella	Shewanella sp. ANA-3	Shewanella sp. ANA-3	1190	-6.2	77.8	30.31	529
Bacteria	Proteobacteria	Gammaproteobacteria	Alteromonadales	Shewanellaceae	Shewanella	Shewanella sp. HN-41	Shewanella sp. HN-41	5	-6.75	79.86	31.12	4
Bacteria	Proteobacteria	Gammaproteobacteria	Alteromonadales	Shewanellaceae	Shewanella	Shewanella sp. KJW27	Shewanella sp. KJW27	1	-5	79.31	29	1
Bacteria	Proteobacteria	Gammaproteobacteria	Alteromonadales	Shewanellaceae	Shewanella	Shewanella sp. MR-4	Shewanella sp. MR-4	697	-6.04	76.54	30.55	313
Bacteria	Proteobacteria	Gammaproteobacteria	Alteromonadales	Shewanellaceae	Shewanella	Shewanella sp. MR-7	Shewanella sp. MR-7	953	-6.25	77.84	30.39	416
Bacteria	Proteobacteria	Gammaproteobacteria	Alteromonadales	Shewanellaceae	Shewanella	Shewanella sp. SCRC-2738	Shewanella sp. SCRC-2738	2	-7	76.11	31.5	2
Bacteria	Proteobacteria	Gammaproteobacteria	Alteromonadales	Shewanellaceae	Shewanella	Shewanella sp. W3-18-1	Shewanella sp. W3-18-1	730	-5.97	76.62	30.21	340
Bacteria	Proteobacteria	Gammaproteobacteria	Alteromonadales	Shewanellaceae	Shewanella	Shewanella woodyi	Shewanella woodyi ATCC 51908	1706	-5.94	75.98	30.33	618
Bacteria	Proteobacteria	Gammaproteobacteria	Alteromonadales	unclassified (derived from Alteromonadales)	Candidatus Endobugula	Candidatus Endobugula sertula	Candidatus Endobugula sertula	10	-6.14	78.15	30.97	6
Bacteria	Proteobacteria	Gammaproteobacteria	Alteromonadales	unclassified (derived from Alteromonadales)	Teredinibacter	Teredinibacter turnerae	Teredinibacter turnerae T7901	3142	-6.1	77.3	30.22	986
Bacteria	Proteobacteria	Gammaproteobacteria	Alteromonadales	unclassified (derived from Alteromonadales)	unclassified (derived from Alteromonadales)	Alteromonadales bacterium TW-7	Alteromonadales bacterium TW-7	951	-6.01	76.43	30.55	477
Bacteria	Proteobacteria	Gammaproteobacteria	Alteromonadales	unclassified (derived from Alteromonadales)	unclassified (derived from Alteromonadales)	uncultured Alteromonadales bacterium HF4000_16C08	uncultured Alteromonadales bacterium HF4000_16C08	5	-7.08	80.16	29	2
Bacteria	Proteobacteria	Gammaproteobacteria	Cardiobacteriales	Cardiobacteriaceae	Cardiobacterium	Cardiobacterium hominis	Cardiobacterium hominis ATCC 15826	1077	-6.21	78.56	30.2	390
Bacteria	Proteobacteria	Gammaproteobacteria	Cardiobacteriales	Cardiobacteriaceae	Dichelobacter	Dichelobacter nodosus	Dichelobacter nodosus	7	-5.83	79.68	30.17	6
Bacteria	Proteobacteria	Gammaproteobacteria	Cardiobacteriales	Cardiobacteriaceae	Dichelobacter	Dichelobacter nodosus	Dichelobacter nodosus VCS1703A	1634	-6.07	77.66	30.4	354
Bacteria	Proteobacteria	Gammaproteobacteria	Chromatiales	Chromatiaceae	Allochromatium	Allochromatium minutissimum	Allochromatium minutissimum	2	-9.5	93.09	30	2
Bacteria	Proteobacteria	Gammaproteobacteria	Chromatiales	Chromatiaceae	Allochromatium	Allochromatium renukae	Allochromatium renukae	3	-6.33	80.68	32.67	3
Bacteria	Proteobacteria	Gammaproteobacteria	Chromatiales	Chromatiaceae	Allochromatium	Allochromatium sp. AX1YPE	Allochromatium sp. AX1YPE	3	-6.33	76.55	31.33	1
Bacteria	Proteobacteria	Gammaproteobacteria	Chromatiales	Chromatiaceae	Allochromatium	Allochromatium vinosum	Allochromatium vinosum	28	-6.67	81.21	30.48	11
Bacteria	Proteobacteria	Gammaproteobacteria	Chromatiales	Chromatiaceae	Allochromatium	Allochromatium vinosum	Allochromatium vinosum DSM 180	7897	-6.12	78.31	30.31	1362
Bacteria	Proteobacteria	Gammaproteobacteria	Chromatiales	Chromatiaceae	Allochromatium	Allochromatium warmingii	Allochromatium warmingii	1	-8	84.38	32	1
Bacteria	Proteobacteria	Gammaproteobacteria	Chromatiales	Chromatiaceae	Chromatium	Chromatium okenii	Chromatium okenii	3	-11.67	96.97	33	1
Bacteria	Proteobacteria	Gammaproteobacteria	Chromatiales	Chromatiaceae	Halochromatium	Halochromatium glycolicum	Halochromatium glycolicum	2	-7	87.06	30	2
Bacteria	Proteobacteria	Gammaproteobacteria	Chromatiales	Chromatiaceae	Halochromatium	Halochromatium salexigens	Halochromatium salexigens	4	-7.17	88.45	28.67	2
Bacteria	Proteobacteria	Gammaproteobacteria	Chromatiales	Chromatiaceae	Lamprocystis	Lamprocystis purpurea	Lamprocystis purpurea	1	-7	69.7	33	1
Bacteria	Proteobacteria	Gammaproteobacteria	Chromatiales	Chromatiaceae	Lamprocystis	Lamprocystis purpurea	Lamprocystis purpurea DSM 4197	2	-8.5	88.1	30.5	1
Bacteria	Proteobacteria	Gammaproteobacteria	Chromatiales	Chromatiaceae	Marichromatium	Marichromatium bheemlicum	Marichromatium bheemlicum	1	-5	82.14	28	1
Bacteria	Proteobacteria	Gammaproteobacteria	Chromatiales	Chromatiaceae	Marichromatium	Marichromatium indicum	Marichromatium indicum	7	-7.17	84.7	31.58	2
Bacteria	Proteobacteria	Gammaproteobacteria	Chromatiales	Chromatiaceae	Marichromatium	Marichromatium purpuratum	Marichromatium purpuratum 984	2	-7	81.43	32	1
Bacteria	Proteobacteria	Gammaproteobacteria	Chromatiales	Chromatiaceae	Nitrosococcus	Nitrosococcus halophilus	Nitrosococcus halophilus Nc4	7310	-6.12	77.39	30.3	1431
Bacteria	Proteobacteria	Gammaproteobacteria	Chromatiales	Chromatiaceae	Nitrosococcus	Nitrosococcus oceani	Nitrosococcus oceani AFC27	9227	-6.1	77.53	30.31	1208
Bacteria	Proteobacteria	Gammaproteobacteria	Chromatiales	Chromatiaceae	Nitrosococcus	Nitrosococcus oceani	Nitrosococcus oceani ATCC 19707	3022	-5.94	76.85	30.13	390
Bacteria	Proteobacteria	Gammaproteobacteria	Chromatiales	Chromatiaceae	Nitrosococcus	Nitrosococcus watsonii	Nitrosococcus watsonii C-113	2748	-6.13	77.04	30.47	778
Bacteria	Proteobacteria	Gammaproteobacteria	Chromatiales	Chromatiaceae	Rhabdochromatium	Rhabdochromatium marinum	Rhabdochromatium marinum	2	-5	92.16	25.5	1
Bacteria	Proteobacteria	Gammaproteobacteria	Chromatiales	Chromatiaceae	Thermochromatium	Thermochromatium tepidum	Thermochromatium tepidum	2	-10	92.08	31	1
Bacteria	Proteobacteria	Gammaproteobacteria	Chromatiales	Chromatiaceae	Thiocapsa	Thiocapsa marina	Thiocapsa marina 5811	1	-8	87.5	32	1
Bacteria	Proteobacteria	Gammaproteobacteria	Chromatiales	Chromatiaceae	Thiocapsa	Thiocapsa roseopersicina	Thiocapsa roseopersicina	149	-6.06	78.02	29.79	37
Bacteria	Proteobacteria	Gammaproteobacteria	Chromatiales	Chromatiaceae	Thiococcus	Thiococcus pfennigii	Thiococcus pfennigii	5	-7.56	81.6	32	3
Bacteria	Proteobacteria	Gammaproteobacteria	Chromatiales	Chromatiaceae	Thiocystis	Thiocystis gelatinosa	Thiocystis gelatinosa	3	-5.75	88.11	25.75	2
Bacteria	Proteobacteria	Gammaproteobacteria	Chromatiales	Chromatiaceae	Thiocystis	Thiocystis violacea	Thiocystis violacea	17	-6.82	75.28	31.28	4
Bacteria	Proteobacteria	Gammaproteobacteria	Chromatiales	Chromatiaceae	Thiocystis	Thiocystis violascens	Thiocystis violascens DSM 198	1	-5	88	25	1
Bacteria	Proteobacteria	Gammaproteobacteria	Chromatiales	Chromatiaceae	Thiodictyon	Thiodictyon bacillosum	Thiodictyon bacillosum	1	-6	71.88	32	1
Bacteria	Proteobacteria	Gammaproteobacteria	Chromatiales	Chromatiaceae	Thiodictyon	Thiodictyon sp. f4	Thiodictyon sp. f4	38	-8	87.33	31.14	2
Bacteria	Proteobacteria	Gammaproteobacteria	Chromatiales	Chromatiaceae	Thiohalocapsa	Thiohalocapsa halophila	Thiohalocapsa halophila	1	-5	80.77	26	1
Bacteria	Proteobacteria	Gammaproteobacteria	Chromatiales	Chromatiaceae	Thiolamprovum	Thiolamprovum pedioforme	Thiolamprovum pedioforme	4	-7.75	83.47	31.75	2
Bacteria	Proteobacteria	Gammaproteobacteria	Chromatiales	Chromatiaceae	Thiorhodococcus	Thiorhodococcus drewsii	Thiorhodococcus drewsii AZ1	3	-5.67	82.28	29.33	1
Bacteria	Proteobacteria	Gammaproteobacteria	Chromatiales	Chromatiaceae	Thiorhodococcus	Thiorhodococcus minor	Thiorhodococcus minor	1	-5	87.5	24	1
Bacteria	Proteobacteria	Gammaproteobacteria	Chromatiales	Chromatiaceae	Thiorhodovibrio	Thiorhodovibrio winogradskyi	Thiorhodovibrio winogradskyi	1	-11	96.97	33	1
Bacteria	Proteobacteria	Gammaproteobacteria	Chromatiales	Ectothiorhodospiraceae	Alkalilimnicola	Alkalilimnicola ehrlichii	Alkalilimnicola ehrlichii MLHE-1	8665	-5.99	77.35	30.17	1307
Bacteria	Proteobacteria	Gammaproteobacteria	Chromatiales	Ectothiorhodospiraceae	Alkalispirillum	Alkalispirillum sp. ACO1	Alkalispirillum sp. ACO1	1	-6	75.86	29	1
Bacteria	Proteobacteria	Gammaproteobacteria	Chromatiales	Ectothiorhodospiraceae	Ectothiorhodospira	Ectothiorhodospira shaposhnikovii	Ectothiorhodospira shaposhnikovii	11	-6.72	77.97	31.2	6
Bacteria	Proteobacteria	Gammaproteobacteria	Chromatiales	Ectothiorhodospiraceae	Halorhodospira	Halorhodospira halophila	Halorhodospira halophila SL1	5682	-5.97	77.05	30.21	964
Bacteria	Proteobacteria	Gammaproteobacteria	Chromatiales	Ectothiorhodospiraceae	Nitrococcus	Nitrococcus mobilis	Nitrococcus mobilis Nb-231	5890	-6.06	77.5	30.32	1227
Bacteria	Proteobacteria	Gammaproteobacteria	Chromatiales	Ectothiorhodospiraceae	Thioalkalivibrio	Thioalkalivibrio nitratis	Thioalkalivibrio nitratis	1	-6	88.46	26	1
Bacteria	Proteobacteria	Gammaproteobacteria	Chromatiales	Ectothiorhodospiraceae	Thioalkalivibrio	Thioalkalivibrio sp. K90mix	Thioalkalivibrio sp. K90mix	3627	-6.08	77.82	30.36	924
Bacteria	Proteobacteria	Gammaproteobacteria	Chromatiales	Ectothiorhodospiraceae	Thioalkalivibrio	Thioalkalivibrio sulfidophilus	Thioalkalivibrio sulfidophilus HL-EbGr7	10443	-6.09	78.04	30.27	1487
Bacteria	Proteobacteria	Gammaproteobacteria	Chromatiales	Ectothiorhodospiraceae	Thioalkalivibrio	Thioalkalivibrio thiocyanoxidans	Thioalkalivibrio thiocyanoxidans ARh 4	9	-5.89	75.94	28.11	1
Bacteria	Proteobacteria	Gammaproteobacteria	Chromatiales	Ectothiorhodospiraceae	unclassified (derived from Ectothiorhodospiraceae)	Ectothiorhodospiraceae bacterium Su4	Ectothiorhodospiraceae bacterium Su4	2	-8.5	82.52	31.5	1
Bacteria	Proteobacteria	Gammaproteobacteria	Chromatiales	Halothiobacillaceae	Halothiobacillus	Halothiobacillus neapolitanus	Halothiobacillus neapolitanus c2	2558	-6.31	79.17	30.39	733
Bacteria	Proteobacteria	Gammaproteobacteria	Chromatiales	Halothiobacillaceae	Halothiobacillus	Halothiobacillus sp. HL1	Halothiobacillus sp. HL1	1	-9	93.75	32	1
Bacteria	Proteobacteria	Gammaproteobacteria	Chromatiales	Halothiobacillaceae	Halothiobacillus	Halothiobacillus sp. RA13	Halothiobacillus sp. RA13	1	-11	93.94	33	1
Bacteria	Proteobacteria	Gammaproteobacteria	Chromatiales	unclassified (derived from Chromatiales)	unclassified (derived from Chromatiales)	uncultured Chromatiales bacterium HF0200_41F04	uncultured Chromatiales bacterium HF0200_41F04	27	-6.21	79.97	30.05	10
Bacteria	Proteobacteria	Gammaproteobacteria	Enterobacteriales	Enterobacteriaceae	Brenneria	Brenneria nigrifluens	Brenneria nigrifluens	1	-5	71.88	32	1
Bacteria	Proteobacteria	Gammaproteobacteria	Enterobacteriales	Enterobacteriaceae	Brenneria	Brenneria salicis	Brenneria salicis	1	-5	75.86	29	1
Bacteria	Proteobacteria	Gammaproteobacteria	Enterobacteriales	Enterobacteriaceae	Brenneria	Brenneria sp. EniD312	Brenneria sp. EniD312	1	-6	75	32	1
Bacteria	Proteobacteria	Gammaproteobacteria	Enterobacteriales	Enterobacteriaceae	Buchnera	Buchnera aphidicola	Buchnera aphidicola	48	-6.6	80.03	31.03	28
Bacteria	Proteobacteria	Gammaproteobacteria	Enterobacteriales	Enterobacteriaceae	Buchnera	Buchnera aphidicola	Buchnera aphidicola (Cinara cedri)	11	-6.34	79.1	30.43	4
Bacteria	Proteobacteria	Gammaproteobacteria	Enterobacteriales	Enterobacteriaceae	Buchnera	Buchnera aphidicola	Buchnera aphidicola (Cinara tujafilina)	1	-5	79.31	29	1
Bacteria	Proteobacteria	Gammaproteobacteria	Enterobacteriales	Enterobacteriaceae	Buchnera	Buchnera aphidicola	Buchnera aphidicola (Diuraphis noxia)	2	-5	68.25	31.5	1
Bacteria	Proteobacteria	Gammaproteobacteria	Enterobacteriales	Enterobacteriaceae	Buchnera	Buchnera aphidicola	Buchnera aphidicola (Schizaphis graminum)	1	-9	87.88	33	1
Bacteria	Proteobacteria	Gammaproteobacteria	Enterobacteriales	Enterobacteriaceae	Buchnera	Buchnera aphidicola	Buchnera aphidicola (Tetraneura caerulescens)	2	-8	81.25	32	1
Bacteria	Proteobacteria	Gammaproteobacteria	Enterobacteriales	Enterobacteriaceae	Buchnera	Buchnera aphidicola	Buchnera aphidicola BCc	130	-6.19	77.63	30.07	66
Bacteria	Proteobacteria	Gammaproteobacteria	Enterobacteriales	Enterobacteriaceae	Buchnera	Buchnera aphidicola	Buchnera aphidicola str. 5A (Acyrthosiphon pisum)	19	-5.85	73.98	30.64	14
Bacteria	Proteobacteria	Gammaproteobacteria	Enterobacteriales	Enterobacteriaceae	Buchnera	Buchnera aphidicola	Buchnera aphidicola str. Bp (Baizongia pistaciae)	312	-6.04	76.68	30.65	117
Bacteria	Proteobacteria	Gammaproteobacteria	Enterobacteriales	Enterobacteriaceae	Buchnera	Buchnera aphidicola	Buchnera aphidicola str. JF98 (Acyrthosiphon pisum)	3	-6	76.68	31	2
Bacteria	Proteobacteria	Gammaproteobacteria	Enterobacteriales	Enterobacteriaceae	Buchnera	Buchnera aphidicola	Buchnera aphidicola str. JF99 (Acyrthosiphon pisum)	172	-6.17	78.06	30.54	64
Bacteria	Proteobacteria	Gammaproteobacteria	Enterobacteriales	Enterobacteriaceae	Buchnera	Buchnera aphidicola	Buchnera aphidicola str. LL01 (Acyrthosiphon pisum)	68	-6.66	79.36	30.78	20
Bacteria	Proteobacteria	Gammaproteobacteria	Enterobacteriales	Enterobacteriaceae	Buchnera	Buchnera aphidicola	Buchnera aphidicola str. Sg (Schizaphis graminum)	333	-6.02	77.38	30.14	115
Bacteria	Proteobacteria	Gammaproteobacteria	Enterobacteriales	Enterobacteriaceae	Buchnera	Buchnera aphidicola	Buchnera aphidicola str. TLW03 (Acyrthosiphon pisum)	10	-7.6	85.25	30.62	7
Bacteria	Proteobacteria	Gammaproteobacteria	Enterobacteriales	Enterobacteriaceae	Buchnera	Buchnera aphidicola	Buchnera aphidicola str. Tuc7 (Acyrthosiphon pisum)	8	-6.3	78.63	31.45	5
Bacteria	Proteobacteria	Gammaproteobacteria	Enterobacteriales	Enterobacteriaceae	Buttiauxella	Buttiauxella agrestis	Buttiauxella agrestis ATCC 33320	2	-5	64.08	32	2
Bacteria	Proteobacteria	Gammaproteobacteria	Enterobacteriales	Enterobacteriaceae	Candidatus Blochmannia	Candidatus Blochmannia laevigatus	Candidatus Blochmannia laevigatus	1	-5	68.97	29	1
Bacteria	Proteobacteria	Gammaproteobacteria	Enterobacteriales	Enterobacteriaceae	Candidatus Blochmannia	Candidatus Blochmannia novaeboracensis	Candidatus Blochmannia novaeboracensis	1	-5	81.48	27	1
Bacteria	Proteobacteria	Gammaproteobacteria	Enterobacteriales	Enterobacteriaceae	Candidatus Blochmannia	Candidatus Blochmannia pennsylvanicus	Candidatus Blochmannia pennsylvanicus str. BPEN	281	-5.95	75.88	30.62	116
Bacteria	Proteobacteria	Gammaproteobacteria	Enterobacteriales	Enterobacteriaceae	Candidatus Blochmannia	Candidatus Blochmannia ulcerosus	Candidatus Blochmannia ulcerosus	1	-5	74.19	31	1
Bacteria	Proteobacteria	Gammaproteobacteria	Enterobacteriales	Enterobacteriaceae	Candidatus Blochmannia	Candidatus Blochmannia vafer	Candidatus Blochmannia vafer str. BVAF	70	-6.43	78.76	30.55	54
Bacteria	Proteobacteria	Gammaproteobacteria	Enterobacteriales	Enterobacteriaceae	Candidatus Hamiltonella	Candidatus Hamiltonella defensa	Candidatus Hamiltonella defensa 5AT (Acyrthosiphon pisum)	440	-6.17	78.05	30.46	206
Bacteria	Proteobacteria	Gammaproteobacteria	Enterobacteriales	Enterobacteriaceae	Candidatus Regiella	Candidatus Regiella insecticola	Candidatus Regiella insecticola LSR1	224	-6.29	77.74	30.83	146
Bacteria	Proteobacteria	Gammaproteobacteria	Enterobacteriales	Enterobacteriaceae	Candidatus Regiella	Candidatus Regiella insecticola	Candidatus Regiella insecticola R5.15	7	-5.5	72.08	29.81	4
Bacteria	Proteobacteria	Gammaproteobacteria	Enterobacteriales	Enterobacteriaceae	Candidatus Riesia	Candidatus Riesia pediculicola	Candidatus Riesia pediculicola USDA	90	-6.21	78.91	30.39	47
Bacteria	Proteobacteria	Gammaproteobacteria	Enterobacteriales	Enterobacteriaceae	Citrobacter	Citrobacter braakii	Citrobacter braakii	1	-9	87.5	32	1
Bacteria	Proteobacteria	Gammaproteobacteria	Enterobacteriales	Enterobacteriaceae	Citrobacter	Citrobacter freundii	Citrobacter freundii	57	-6.61	78.66	30.64	15
Bacteria	Proteobacteria	Gammaproteobacteria	Enterobacteriales	Enterobacteriaceae	Citrobacter	Citrobacter freundii	Citrobacter freundii 4_7_47CFAA	79	-8.81	91.71	31.39	65
Bacteria	Proteobacteria	Gammaproteobacteria	Enterobacteriales	Enterobacteriaceae	Citrobacter	Citrobacter freundii	Citrobacter freundii ATCC 8090	10	-6.9	83.15	30.8	1
Bacteria	Proteobacteria	Gammaproteobacteria	Enterobacteriales	Enterobacteriaceae	Citrobacter	Citrobacter gillenii	Citrobacter gillenii	3	-7.5	82.53	31.75	2
Bacteria	Proteobacteria	Gammaproteobacteria	Enterobacteriales	Enterobacteriaceae	Citrobacter	Citrobacter koseri	Citrobacter koseri	1	-8	87.88	33	1
Bacteria	Proteobacteria	Gammaproteobacteria	Enterobacteriales	Enterobacteriaceae	Citrobacter	Citrobacter koseri	Citrobacter koseri ATCC BAA-895	1350	-6.65	80.05	30.62	634
Bacteria	Proteobacteria	Gammaproteobacteria	Enterobacteriales	Enterobacteriaceae	Citrobacter	Citrobacter rodentium	Citrobacter rodentium	1	-5	77.42	31	1
Bacteria	Proteobacteria	Gammaproteobacteria	Enterobacteriales	Enterobacteriaceae	Citrobacter	Citrobacter sp. 2144	Citrobacter sp. 2144	1	-8	87.5	32	1
Bacteria	Proteobacteria	Gammaproteobacteria	Enterobacteriales	Enterobacteriaceae	Citrobacter	Citrobacter sp. 30_2	Citrobacter sp. 30_2	462	-8.28	89.25	31.01	335
Bacteria	Proteobacteria	Gammaproteobacteria	Enterobacteriales	Enterobacteriaceae	Citrobacter	Citrobacter youngae	Citrobacter youngae ATCC 29220	403	-7.21	83.64	30.59	267
Bacteria	Proteobacteria	Gammaproteobacteria	Enterobacteriales	Enterobacteriaceae	Cronobacter	Cronobacter sakazakii	Cronobacter sakazakii	3	-5.67	73.27	29	3
Bacteria	Proteobacteria	Gammaproteobacteria	Enterobacteriales	Enterobacteriaceae	Cronobacter	Cronobacter sakazakii	Cronobacter sakazakii ATCC BAA-894	1619	-6.18	77.5	30.5	644
Bacteria	Proteobacteria	Gammaproteobacteria	Enterobacteriales	Enterobacteriaceae	Cronobacter	Cronobacter sakazakii	Cronobacter sakazakii E899	6	-6.17	75.36	31.17	6
Bacteria	Proteobacteria	Gammaproteobacteria	Enterobacteriales	Enterobacteriaceae	Cronobacter	Cronobacter turicensis	Cronobacter turicensis z3032	13	-6.15	77.92	30.85	1
Bacteria	Proteobacteria	Gammaproteobacteria	Enterobacteriales	Enterobacteriaceae	Dickeya	Dickeya dadantii	Dickeya dadantii 3937	556	-5.96	76.4	30.34	289
Bacteria	Proteobacteria	Gammaproteobacteria	Enterobacteriales	Enterobacteriaceae	Dickeya	Dickeya dadantii	Dickeya dadantii Ech586	740	-6.27	78.47	30.6	407
Bacteria	Proteobacteria	Gammaproteobacteria	Enterobacteriales	Enterobacteriaceae	Dickeya	Dickeya dadantii	Dickeya dadantii Ech703	1021	-6.13	77.46	30.54	522
Bacteria	Proteobacteria	Gammaproteobacteria	Enterobacteriales	Enterobacteriaceae	Dickeya	Dickeya zeae	Dickeya zeae Ech1591	800	-6.26	78.4	30.47	406
Bacteria	Proteobacteria	Gammaproteobacteria	Enterobacteriales	Enterobacteriaceae	Dickeya	Erwinia chrysanthemi	Erwinia chrysanthemi	35	-5.59	73.42	30.05	13
Bacteria	Proteobacteria	Gammaproteobacteria	Enterobacteriales	Enterobacteriaceae	Edwardsiella	Edwardsiella ictaluri	Edwardsiella ictaluri 93-146	797	-6.41	79.16	30.36	440
Bacteria	Proteobacteria	Gammaproteobacteria	Enterobacteriales	Enterobacteriaceae	Edwardsiella	Edwardsiella tarda	Edwardsiella tarda	6	-7.17	80.29	31.33	2
Bacteria	Proteobacteria	Gammaproteobacteria	Enterobacteriales	Enterobacteriaceae	Edwardsiella	Edwardsiella tarda	Edwardsiella tarda ATCC 23685	519	-6.69	80.78	30.68	329
Bacteria	Proteobacteria	Gammaproteobacteria	Enterobacteriales	Enterobacteriaceae	Edwardsiella	Edwardsiella tarda	Edwardsiella tarda EIB202	776	-6.37	78.92	30.51	448
Bacteria	Proteobacteria	Gammaproteobacteria	Enterobacteriales	Enterobacteriaceae	Edwardsiella	Edwardsiella tarda	Edwardsiella tarda FL6-60	61	-6.33	75.61	30.76	19
Bacteria	Proteobacteria	Gammaproteobacteria	Enterobacteriales	Enterobacteriaceae	Enterobacter	Enterobacter aerogenes	Enterobacter aerogenes	10	-5.71	75.57	30	8
Bacteria	Proteobacteria	Gammaproteobacteria	Enterobacteriales	Enterobacteriaceae	Enterobacter	Enterobacter aerogenes	Enterobacter aerogenes KCTC 2190	1	-8	87.5	32	1
Bacteria	Proteobacteria	Gammaproteobacteria	Enterobacteriales	Enterobacteriaceae	Enterobacter	Enterobacter cancerogenus	Enterobacter cancerogenus ATCC 35316	256	-6.13	77.25	30.44	176
Bacteria	Proteobacteria	Gammaproteobacteria	Enterobacteriales	Enterobacteriaceae	Enterobacter	Enterobacter cloacae	Enterobacter cloacae	32	-5.65	73.65	30.92	13
Bacteria	Proteobacteria	Gammaproteobacteria	Enterobacteriales	Enterobacteriaceae	Enterobacter	Enterobacter cloacae	Enterobacter cloacae SCF1	710	-6.08	77.38	30.25	342
Bacteria	Proteobacteria	Gammaproteobacteria	Enterobacteriales	Enterobacteriaceae	Enterobacter	Enterobacter cloacae	Enterobacter cloacae subsp. cloacae ATCC 13047	739	-6.42	79.49	30.48	375
Bacteria	Proteobacteria	Gammaproteobacteria	Enterobacteriales	Enterobacteriaceae	Enterobacter	Enterobacter hormaechei	Enterobacter hormaechei ATCC 49162	9	-6	77.91	31.25	8
Bacteria	Proteobacteria	Gammaproteobacteria	Enterobacteriales	Enterobacteriaceae	Enterobacter	Enterobacter ludwigii	Enterobacter ludwigii	1	-5	71.88	32	1
Bacteria	Proteobacteria	Gammaproteobacteria	Enterobacteriales	Enterobacteriaceae	Enterobacter	Enterobacter pyrinus	Enterobacter pyrinus	2	-5.5	74.25	29.5	2
Bacteria	Proteobacteria	Gammaproteobacteria	Enterobacteriales	Enterobacteriaceae	Enterobacter	Enterobacter sp. 638	Enterobacter sp. 638	1503	-6.28	78.72	30.3	639
Bacteria	Proteobacteria	Gammaproteobacteria	Enterobacteriales	Enterobacteriaceae	Enterobacter	Enterobacter sp. ECC_39	Enterobacter sp. ECC_39	1	-5	81.48	27	1
Bacteria	Proteobacteria	Gammaproteobacteria	Enterobacteriales	Enterobacteriaceae	Enterobacter	Enterobacter sp. RFL1396	Enterobacter sp. RFL1396	4	-5.5	83.69	27	2
Bacteria	Proteobacteria	Gammaproteobacteria	Enterobacteriales	Enterobacteriaceae	Erwinia	Erwinia amylovora	Erwinia amylovora	3	-6.67	74.34	30.33	3
Bacteria	Proteobacteria	Gammaproteobacteria	Enterobacteriales	Enterobacteriaceae	Erwinia	Erwinia pyrifoliae	Erwinia pyrifoliae	11	-7.1	82.01	30.83	3
Bacteria	Proteobacteria	Gammaproteobacteria	Enterobacteriales	Enterobacteriaceae	Erwinia	Erwinia pyrifoliae	Erwinia pyrifoliae Ep1/96	4	-5.25	77.57	26.75	4
Bacteria	Proteobacteria	Gammaproteobacteria	Enterobacteriales	Enterobacteriaceae	Erwinia	Erwinia rhapontici	Erwinia rhapontici	2	-6	72.99	31.5	2
Bacteria	Proteobacteria	Gammaproteobacteria	Enterobacteriales	Enterobacteriaceae	Erwinia	Erwinia sp. Ejp 556	Erwinia sp. Ejp 556	1	-6	70.97	31	1
Bacteria	Proteobacteria	Gammaproteobacteria	Enterobacteriales	Enterobacteriaceae	Erwinia	Erwinia sp. Ejp617	Erwinia sp. Ejp617	364	-6.16	77.32	30.6	211
Bacteria	Proteobacteria	Gammaproteobacteria	Enterobacteriales	Enterobacteriaceae	Escherichia	Escherichia albertii	Escherichia albertii TW07627	142	-6.32	77.08	30.64	92
Bacteria	Proteobacteria	Gammaproteobacteria	Enterobacteriales	Enterobacteriaceae	Escherichia	Escherichia blattae	Escherichia blattae	3	-7	78.27	32.25	2
Bacteria	Proteobacteria	Gammaproteobacteria	Enterobacteriales	Enterobacteriaceae	Escherichia	Escherichia blattae	Escherichia blattae DSM 4481	5	-7.33	86.75	31.67	3
Bacteria	Proteobacteria	Gammaproteobacteria	Enterobacteriales	Enterobacteriaceae	Escherichia	Escherichia coli	Escherichia coli	2269	-6.55	80	30.46	743
Bacteria	Proteobacteria	Gammaproteobacteria	Enterobacteriales	Enterobacteriaceae	Escherichia	Escherichia coli	Escherichia coli 'BL21-Gold(DE3)pLysS AG'	13	-8.86	90.78	31.25	7
Bacteria	Proteobacteria	Gammaproteobacteria	Enterobacteriales	Enterobacteriaceae	Escherichia	Escherichia coli	Escherichia coli 101-1	9	-7.2	82.53	31.68	5
Bacteria	Proteobacteria	Gammaproteobacteria	Enterobacteriales	Enterobacteriaceae	Escherichia	Escherichia coli	Escherichia coli 1827-70	39	-6.25	78.38	30.71	18
Bacteria	Proteobacteria	Gammaproteobacteria	Enterobacteriales	Enterobacteriaceae	Escherichia	Escherichia coli	Escherichia coli 2362-75	6	-6.5	75.9	30.25	4
Bacteria	Proteobacteria	Gammaproteobacteria	Enterobacteriales	Enterobacteriaceae	Escherichia	Escherichia coli	Escherichia coli 2534-86	3	-6.67	88.49	32	1
Bacteria	Proteobacteria	Gammaproteobacteria	Enterobacteriales	Enterobacteriaceae	Escherichia	Escherichia coli	Escherichia coli 3030-1	20	-6.94	85.85	30.32	11
Bacteria	Proteobacteria	Gammaproteobacteria	Enterobacteriales	Enterobacteriaceae	Escherichia	Escherichia coli	Escherichia coli 3431	8	-5.61	73.21	31.11	6
Bacteria	Proteobacteria	Gammaproteobacteria	Enterobacteriales	Enterobacteriaceae	Escherichia	Escherichia coli	Escherichia coli 4_1_47FAA	9	-6.57	80.52	31.29	7
Bacteria	Proteobacteria	Gammaproteobacteria	Enterobacteriales	Enterobacteriaceae	Escherichia	Escherichia coli	Escherichia coli 536	68	-6.39	77.35	30.63	40
Bacteria	Proteobacteria	Gammaproteobacteria	Enterobacteriales	Enterobacteriaceae	Escherichia	Escherichia coli	Escherichia coli 53638	55	-6.07	78.03	30.07	33
Bacteria	Proteobacteria	Gammaproteobacteria	Enterobacteriales	Enterobacteriaceae	Escherichia	Escherichia coli	Escherichia coli 83972	16	-6.5	77.66	30.45	11
Bacteria	Proteobacteria	Gammaproteobacteria	Enterobacteriales	Enterobacteriaceae	Escherichia	Escherichia coli	Escherichia coli AA86	3	-5	69.78	27.25	2
Bacteria	Proteobacteria	Gammaproteobacteria	Enterobacteriales	Enterobacteriaceae	Escherichia	Escherichia coli	Escherichia coli ABU 83972	2	-6.5	77.72	31.5	2
Bacteria	Proteobacteria	Gammaproteobacteria	Enterobacteriales	Enterobacteriaceae	Escherichia	Escherichia coli	Escherichia coli APEC O1	63	-5.98	78.96	29.81	36
Bacteria	Proteobacteria	Gammaproteobacteria	Enterobacteriales	Enterobacteriaceae	Escherichia	Escherichia coli	Escherichia coli ATCC 8739	141	-6.75	81.05	30.29	30
Bacteria	Proteobacteria	Gammaproteobacteria	Enterobacteriales	Enterobacteriaceae	Escherichia	Escherichia coli	Escherichia coli B str. REL606	4	-6	74.74	30.75	4
Bacteria	Proteobacteria	Gammaproteobacteria	Enterobacteriales	Enterobacteriaceae	Escherichia	Escherichia coli	Escherichia coli B088	9	-6.12	75.47	31.19	8
Bacteria	Proteobacteria	Gammaproteobacteria	Enterobacteriales	Enterobacteriaceae	Escherichia	Escherichia coli	Escherichia coli B093	18	-6.04	73.87	30.25	5
Bacteria	Proteobacteria	Gammaproteobacteria	Enterobacteriales	Enterobacteriaceae	Escherichia	Escherichia coli	Escherichia coli B171	24	-6.3	77.66	31.01	9
Bacteria	Proteobacteria	Gammaproteobacteria	Enterobacteriales	Enterobacteriaceae	Escherichia	Escherichia coli	Escherichia coli B185	24	-6	78.1	29.79	21
Bacteria	Proteobacteria	Gammaproteobacteria	Enterobacteriales	Enterobacteriaceae	Escherichia	Escherichia coli	Escherichia coli B354	17	-6.2	75.12	29.97	15
Bacteria	Proteobacteria	Gammaproteobacteria	Enterobacteriales	Enterobacteriaceae	Escherichia	Escherichia coli	Escherichia coli B7A	19	-6.19	76.6	29.88	16
Bacteria	Proteobacteria	Gammaproteobacteria	Enterobacteriales	Enterobacteriaceae	Escherichia	Escherichia coli	Escherichia coli BL21(DE3)	3	-9.5	96.88	32	2
Bacteria	Proteobacteria	Gammaproteobacteria	Enterobacteriales	Enterobacteriaceae	Escherichia	Escherichia coli	Escherichia coli BW2952	5	-9.75	97.81	30.5	4
Bacteria	Proteobacteria	Gammaproteobacteria	Enterobacteriales	Enterobacteriaceae	Escherichia	Escherichia coli	Escherichia coli CFT073	155	-6.4	78.71	30.48	66
Bacteria	Proteobacteria	Gammaproteobacteria	Enterobacteriales	Enterobacteriaceae	Escherichia	Escherichia coli	Escherichia coli DEC10B	9	-5.64	73.92	31.29	7
Bacteria	Proteobacteria	Gammaproteobacteria	Enterobacteriales	Enterobacteriaceae	Escherichia	Escherichia coli	Escherichia coli DEC10C	9	-6.17	77.53	29.89	6
Bacteria	Proteobacteria	Gammaproteobacteria	Enterobacteriales	Enterobacteriaceae	Escherichia	Escherichia coli	Escherichia coli DEC10F	10	-5.88	74.7	30.38	8
Bacteria	Proteobacteria	Gammaproteobacteria	Enterobacteriales	Enterobacteriaceae	Escherichia	Escherichia coli	Escherichia coli DEC11A	4	-6.5	81.39	29	1
Bacteria	Proteobacteria	Gammaproteobacteria	Enterobacteriales	Enterobacteriaceae	Escherichia	Escherichia coli	Escherichia coli DEC11B	1	-5	62.07	29	1
Bacteria	Proteobacteria	Gammaproteobacteria	Enterobacteriales	Enterobacteriaceae	Escherichia	Escherichia coli	Escherichia coli DEC11C	42	-7.04	82.86	30.86	27
Bacteria	Proteobacteria	Gammaproteobacteria	Enterobacteriales	Enterobacteriaceae	Escherichia	Escherichia coli	Escherichia coli DEC11D	2	-5.5	74.7	31.5	1
Bacteria	Proteobacteria	Gammaproteobacteria	Enterobacteriales	Enterobacteriaceae	Escherichia	Escherichia coli	Escherichia coli DEC12B	12	-7.4	82.69	30.6	8
Bacteria	Proteobacteria	Gammaproteobacteria	Enterobacteriales	Enterobacteriaceae	Escherichia	Escherichia coli	Escherichia coli DEC12C	7	-5.47	76.68	30.33	3
Bacteria	Proteobacteria	Gammaproteobacteria	Enterobacteriales	Enterobacteriaceae	Escherichia	Escherichia coli	Escherichia coli DEC13B	1	-7	80.65	31	1
Bacteria	Proteobacteria	Gammaproteobacteria	Enterobacteriales	Enterobacteriaceae	Escherichia	Escherichia coli	Escherichia coli DEC13C	6	-5.12	68.86	30.88	4
Bacteria	Proteobacteria	Gammaproteobacteria	Enterobacteriales	Enterobacteriaceae	Escherichia	Escherichia coli	Escherichia coli DEC14B	10	-6.73	81.05	31.37	6
Bacteria	Proteobacteria	Gammaproteobacteria	Enterobacteriales	Enterobacteriaceae	Escherichia	Escherichia coli	Escherichia coli DEC14C	4	-7.5	77.68	31.5	1
Bacteria	Proteobacteria	Gammaproteobacteria	Enterobacteriales	Enterobacteriaceae	Escherichia	Escherichia coli	Escherichia coli DEC14D	1	-5	77.42	31	1
Bacteria	Proteobacteria	Gammaproteobacteria	Enterobacteriales	Enterobacteriaceae	Escherichia	Escherichia coli	Escherichia coli DEC15B	2	-5	76.01	27.5	2
Bacteria	Proteobacteria	Gammaproteobacteria	Enterobacteriales	Enterobacteriaceae	Escherichia	Escherichia coli	Escherichia coli DEC15C	1	-6	66.67	33	1
Bacteria	Proteobacteria	Gammaproteobacteria	Enterobacteriales	Enterobacteriaceae	Escherichia	Escherichia coli	Escherichia coli DEC1B	1	-9	90.32	31	1
Bacteria	Proteobacteria	Gammaproteobacteria	Enterobacteriales	Enterobacteriaceae	Escherichia	Escherichia coli	Escherichia coli DEC1C	54	-5.91	76.96	30.63	3
Bacteria	Proteobacteria	Gammaproteobacteria	Enterobacteriales	Enterobacteriaceae	Escherichia	Escherichia coli	Escherichia coli DEC1D	2	-5	71.27	29.5	2
Bacteria	Proteobacteria	Gammaproteobacteria	Enterobacteriales	Enterobacteriaceae	Escherichia	Escherichia coli	Escherichia coli DEC1E	1	-7	95.45	22	1
Bacteria	Proteobacteria	Gammaproteobacteria	Enterobacteriales	Enterobacteriaceae	Escherichia	Escherichia coli	Escherichia coli DEC2B	1	-12	100	32	1
Bacteria	Proteobacteria	Gammaproteobacteria	Enterobacteriales	Enterobacteriaceae	Escherichia	Escherichia coli	Escherichia coli DEC2C	68	-6.44	81.01	30.2	43
Bacteria	Proteobacteria	Gammaproteobacteria	Enterobacteriales	Enterobacteriaceae	Escherichia	Escherichia coli	Escherichia coli DEC2E	4	-5	76.96	28.75	1
Bacteria	Proteobacteria	Gammaproteobacteria	Enterobacteriales	Enterobacteriaceae	Escherichia	Escherichia coli	Escherichia coli DEC3A	1	-7	100	27	1
Bacteria	Proteobacteria	Gammaproteobacteria	Enterobacteriales	Enterobacteriaceae	Escherichia	Escherichia coli	Escherichia coli DEC3B	3	-5.67	70.38	30.33	3
Bacteria	Proteobacteria	Gammaproteobacteria	Enterobacteriales	Enterobacteriaceae	Escherichia	Escherichia coli	Escherichia coli DEC3E	5	-5.75	72.44	30	4
Bacteria	Proteobacteria	Gammaproteobacteria	Enterobacteriales	Enterobacteriaceae	Escherichia	Escherichia coli	Escherichia coli DEC3F	1	-5	65.62	32	1
Bacteria	Proteobacteria	Gammaproteobacteria	Enterobacteriales	Enterobacteriaceae	Escherichia	Escherichia coli	Escherichia coli DEC4A	1	-5	75.86	29	1
Bacteria	Proteobacteria	Gammaproteobacteria	Enterobacteriales	Enterobacteriaceae	Escherichia	Escherichia coli	Escherichia coli DEC4B	104	-6	76.66	30.31	51
Bacteria	Proteobacteria	Gammaproteobacteria	Enterobacteriales	Enterobacteriaceae	Escherichia	Escherichia coli	Escherichia coli DEC4C	5	-5	72.84	30.8	5
Bacteria	Proteobacteria	Gammaproteobacteria	Enterobacteriales	Enterobacteriaceae	Escherichia	Escherichia coli	Escherichia coli DEC4D	2	-8	90	31	2
Bacteria	Proteobacteria	Gammaproteobacteria	Enterobacteriales	Enterobacteriaceae	Escherichia	Escherichia coli	Escherichia coli DEC4F	8	-6.5	78.83	31.1	4
Bacteria	Proteobacteria	Gammaproteobacteria	Enterobacteriales	Enterobacteriaceae	Escherichia	Escherichia coli	Escherichia coli DEC5A	6	-6.12	73.9	31.5	4
Bacteria	Proteobacteria	Gammaproteobacteria	Enterobacteriales	Enterobacteriaceae	Escherichia	Escherichia coli	Escherichia coli DEC5B	4	-6.5	80.37	29.25	4
Bacteria	Proteobacteria	Gammaproteobacteria	Enterobacteriales	Enterobacteriaceae	Escherichia	Escherichia coli	Escherichia coli DEC5C	1	-6	71.88	32	1
Bacteria	Proteobacteria	Gammaproteobacteria	Enterobacteriales	Enterobacteriaceae	Escherichia	Escherichia coli	Escherichia coli DEC5E	20	-6.71	78.4	30.73	5
Bacteria	Proteobacteria	Gammaproteobacteria	Enterobacteriales	Enterobacteriaceae	Escherichia	Escherichia coli	Escherichia coli DEC6A	1	-5	100	21	1
Bacteria	Proteobacteria	Gammaproteobacteria	Enterobacteriales	Enterobacteriaceae	Escherichia	Escherichia coli	Escherichia coli DEC6B	11	-6	77.1	30.64	7
Bacteria	Proteobacteria	Gammaproteobacteria	Enterobacteriales	Enterobacteriaceae	Escherichia	Escherichia coli	Escherichia coli DEC6D	1	-10	84.38	32	1
Bacteria	Proteobacteria	Gammaproteobacteria	Enterobacteriales	Enterobacteriaceae	Escherichia	Escherichia coli	Escherichia coli DEC7B	17	-6.91	83.42	30.64	3
Bacteria	Proteobacteria	Gammaproteobacteria	Enterobacteriales	Enterobacteriaceae	Escherichia	Escherichia coli	Escherichia coli DEC7D	7	-5.8	73.94	31.2	5
Bacteria	Proteobacteria	Gammaproteobacteria	Enterobacteriales	Enterobacteriaceae	Escherichia	Escherichia coli	Escherichia coli DEC8A	116	-5.75	75.28	30.66	9
Bacteria	Proteobacteria	Gammaproteobacteria	Enterobacteriales	Enterobacteriaceae	Escherichia	Escherichia coli	Escherichia coli DEC8B	1	-7	64.52	31	1
Bacteria	Proteobacteria	Gammaproteobacteria	Enterobacteriales	Enterobacteriaceae	Escherichia	Escherichia coli	Escherichia coli DEC8C	143	-6.86	82.52	30.56	66
Bacteria	Proteobacteria	Gammaproteobacteria	Enterobacteriales	Enterobacteriaceae	Escherichia	Escherichia coli	Escherichia coli DEC8E	3	-7	82.9	27.67	3
Bacteria	Proteobacteria	Gammaproteobacteria	Enterobacteriales	Enterobacteriaceae	Escherichia	Escherichia coli	Escherichia coli DEC9A	1	-5	69.23	26	1
Bacteria	Proteobacteria	Gammaproteobacteria	Enterobacteriales	Enterobacteriaceae	Escherichia	Escherichia coli	Escherichia coli DEC9E	12	-6.63	83.79	29.37	3
Bacteria	Proteobacteria	Gammaproteobacteria	Enterobacteriales	Enterobacteriaceae	Escherichia	Escherichia coli	Escherichia coli DH1	1	-7	81.25	32	1
Bacteria	Proteobacteria	Gammaproteobacteria	Enterobacteriales	Enterobacteriaceae	Escherichia	Escherichia coli	Escherichia coli E110019	51	-6.17	77.36	30.61	35
Bacteria	Proteobacteria	Gammaproteobacteria	Enterobacteriales	Enterobacteriaceae	Escherichia	Escherichia coli	Escherichia coli E1167	1	-5	79.31	29	1
Bacteria	Proteobacteria	Gammaproteobacteria	Enterobacteriales	Enterobacteriaceae	Escherichia	Escherichia coli	Escherichia coli E128010	13	-6.67	78	31.08	9
Bacteria	Proteobacteria	Gammaproteobacteria	Enterobacteriales	Enterobacteriaceae	Escherichia	Escherichia coli	Escherichia coli E1520	4	-7.5	84.44	30.5	1
Bacteria	Proteobacteria	Gammaproteobacteria	Enterobacteriales	Enterobacteriaceae	Escherichia	Escherichia coli	Escherichia coli E22	26	-6.63	77.47	31.05	15
Bacteria	Proteobacteria	Gammaproteobacteria	Enterobacteriales	Enterobacteriaceae	Escherichia	Escherichia coli	Escherichia coli E24377A	142	-6.62	79.27	30.64	63
Bacteria	Proteobacteria	Gammaproteobacteria	Enterobacteriales	Enterobacteriaceae	Escherichia	Escherichia coli	Escherichia coli E482	1	-8	81.25	32	1
Bacteria	Proteobacteria	Gammaproteobacteria	Enterobacteriales	Enterobacteriaceae	Escherichia	Escherichia coli	Escherichia coli EC4100B	8	-5.86	75.35	31.64	7
Bacteria	Proteobacteria	Gammaproteobacteria	Enterobacteriales	Enterobacteriaceae	Escherichia	Escherichia coli	Escherichia coli EPECa14	4	-5.5	67.06	31.25	4
Bacteria	Proteobacteria	Gammaproteobacteria	Enterobacteriales	Enterobacteriaceae	Escherichia	Escherichia coli	Escherichia coli ETEC H10407	1	-8	83.33	30	1
Bacteria	Proteobacteria	Gammaproteobacteria	Enterobacteriales	Enterobacteriaceae	Escherichia	Escherichia coli	Escherichia coli F11	34	-6.72	78.66	30.81	12
Bacteria	Proteobacteria	Gammaproteobacteria	Enterobacteriales	Enterobacteriaceae	Escherichia	Escherichia coli	Escherichia coli FVEC1302	21	-6.1	78.19	30.01	15
Bacteria	Proteobacteria	Gammaproteobacteria	Enterobacteriales	Enterobacteriaceae	Escherichia	Escherichia coli	Escherichia coli FVEC1412	9	-7.75	88.46	30.5	2
Bacteria	Proteobacteria	Gammaproteobacteria	Enterobacteriales	Enterobacteriaceae	Escherichia	Escherichia coli	Escherichia coli G58-1	4	-6.33	78.99	31.33	2
Bacteria	Proteobacteria	Gammaproteobacteria	Enterobacteriales	Enterobacteriaceae	Escherichia	Escherichia coli	Escherichia coli H120	1	-5	79.31	29	1
Bacteria	Proteobacteria	Gammaproteobacteria	Enterobacteriales	Enterobacteriaceae	Escherichia	Escherichia coli	Escherichia coli H252	8	-5.5	75.12	29.5	8
Bacteria	Proteobacteria	Gammaproteobacteria	Enterobacteriales	Enterobacteriaceae	Escherichia	Escherichia coli	Escherichia coli H263	16	-6.11	75.05	30.36	11
Bacteria	Proteobacteria	Gammaproteobacteria	Enterobacteriales	Enterobacteriaceae	Escherichia	Escherichia coli	Escherichia coli H299	19	-5.97	77.62	30.28	18
Bacteria	Proteobacteria	Gammaproteobacteria	Enterobacteriales	Enterobacteriaceae	Escherichia	Escherichia coli	Escherichia coli H397	3	-7.67	86.28	29	1
Bacteria	Proteobacteria	Gammaproteobacteria	Enterobacteriales	Enterobacteriaceae	Escherichia	Escherichia coli	Escherichia coli H489	3	-10.5	100	32	2
Bacteria	Proteobacteria	Gammaproteobacteria	Enterobacteriales	Enterobacteriaceae	Escherichia	Escherichia coli	Escherichia coli H494	1	-5	84	25	1
Bacteria	Proteobacteria	Gammaproteobacteria	Enterobacteriales	Enterobacteriaceae	Escherichia	Escherichia coli	Escherichia coli H591	9	-6	73.83	31.24	5
Bacteria	Proteobacteria	Gammaproteobacteria	Enterobacteriales	Enterobacteriaceae	Escherichia	Escherichia coli	Escherichia coli H736	11	-6	78.96	29.41	8
Bacteria	Proteobacteria	Gammaproteobacteria	Enterobacteriales	Enterobacteriaceae	Escherichia	Escherichia coli	Escherichia coli HS	72	-6.73	80.32	30.3	40
Bacteria	Proteobacteria	Gammaproteobacteria	Enterobacteriales	Enterobacteriaceae	Escherichia	Escherichia coli	Escherichia coli IHE3034	1	-5	65.62	32	1
Bacteria	Proteobacteria	Gammaproteobacteria	Enterobacteriales	Enterobacteriaceae	Escherichia	Escherichia coli	Escherichia coli KO11FL	1	-11	93.94	33	1
Bacteria	Proteobacteria	Gammaproteobacteria	Enterobacteriales	Enterobacteriaceae	Escherichia	Escherichia coli	Escherichia coli LT-68	13	-5.73	74.59	30.14	11
Bacteria	Proteobacteria	Gammaproteobacteria	Enterobacteriales	Enterobacteriaceae	Escherichia	Escherichia coli	Escherichia coli LW1655F+	1	-5	74.07	27	1
Bacteria	Proteobacteria	Gammaproteobacteria	Enterobacteriales	Enterobacteriaceae	Escherichia	Escherichia coli	Escherichia coli M605	101	-6.16	76.01	30.63	49
Bacteria	Proteobacteria	Gammaproteobacteria	Enterobacteriales	Enterobacteriaceae	Escherichia	Escherichia coli	Escherichia coli M718	42	-6.11	77.51	30.76	18
Bacteria	Proteobacteria	Gammaproteobacteria	Enterobacteriales	Enterobacteriaceae	Escherichia	Escherichia coli	Escherichia coli M863	1	-5	74.19	31	1
Bacteria	Proteobacteria	Gammaproteobacteria	Enterobacteriales	Enterobacteriaceae	Escherichia	Escherichia coli	Escherichia coli MS 110-3	226	-6.28	78.81	30.38	91
Bacteria	Proteobacteria	Gammaproteobacteria	Enterobacteriales	Enterobacteriaceae	Escherichia	Escherichia coli	Escherichia coli MS 115-1	47	-6.7	79.18	30.65	32
Bacteria	Proteobacteria	Gammaproteobacteria	Enterobacteriales	Enterobacteriaceae	Escherichia	Escherichia coli	Escherichia coli MS 116-1	47	-6.93	81.33	31.44	28
Bacteria	Proteobacteria	Gammaproteobacteria	Enterobacteriales	Enterobacteriaceae	Escherichia	Escherichia coli	Escherichia coli MS 117-3	21	-6.92	82.01	29.92	10
Bacteria	Proteobacteria	Gammaproteobacteria	Enterobacteriales	Enterobacteriaceae	Escherichia	Escherichia coli	Escherichia coli MS 119-7	29	-6.77	78.88	31.06	16
Bacteria	Proteobacteria	Gammaproteobacteria	Enterobacteriales	Enterobacteriaceae	Escherichia	Escherichia coli	Escherichia coli MS 124-1	7	-5.43	80.33	28.86	7
Bacteria	Proteobacteria	Gammaproteobacteria	Enterobacteriales	Enterobacteriaceae	Escherichia	Escherichia coli	Escherichia coli MS 145-7	35	-6.59	81.49	30.31	20
Bacteria	Proteobacteria	Gammaproteobacteria	Enterobacteriales	Enterobacteriaceae	Escherichia	Escherichia coli	Escherichia coli MS 146-1	22	-6.44	78.11	30.46	19
Bacteria	Proteobacteria	Gammaproteobacteria	Enterobacteriales	Enterobacteriaceae	Escherichia	Escherichia coli	Escherichia coli MS 153-1	195	-6.17	77.9	30.39	95
Bacteria	Proteobacteria	Gammaproteobacteria	Enterobacteriales	Enterobacteriaceae	Escherichia	Escherichia coli	Escherichia coli MS 16-3	23	-6.51	81.42	30.51	18
Bacteria	Proteobacteria	Gammaproteobacteria	Enterobacteriales	Enterobacteriaceae	Escherichia	Escherichia coli	Escherichia coli MS 175-1	5	-5.75	77.16	29.12	4
Bacteria	Proteobacteria	Gammaproteobacteria	Enterobacteriales	Enterobacteriaceae	Escherichia	Escherichia coli	Escherichia coli MS 182-1	34	-6.42	78.71	31.19	17
Bacteria	Proteobacteria	Gammaproteobacteria	Enterobacteriales	Enterobacteriaceae	Escherichia	Escherichia coli	Escherichia coli MS 185-1	5	-6.8	78.56	31.2	5
Bacteria	Proteobacteria	Gammaproteobacteria	Enterobacteriales	Enterobacteriaceae	Escherichia	Escherichia coli	Escherichia coli MS 187-1	8	-6.2	85.2	29.65	4
Bacteria	Proteobacteria	Gammaproteobacteria	Enterobacteriales	Enterobacteriaceae	Escherichia	Escherichia coli	Escherichia coli MS 196-1	183	-6.17	78.03	30.6	59
Bacteria	Proteobacteria	Gammaproteobacteria	Enterobacteriales	Enterobacteriaceae	Escherichia	Escherichia coli	Escherichia coli MS 198-1	192	-6.59	80.08	30.36	53
Bacteria	Proteobacteria	Gammaproteobacteria	Enterobacteriales	Enterobacteriaceae	Escherichia	Escherichia coli	Escherichia coli MS 200-1	27	-6.32	77.26	31.44	14
Bacteria	Proteobacteria	Gammaproteobacteria	Enterobacteriales	Enterobacteriaceae	Escherichia	Escherichia coli	Escherichia coli MS 21-1	161	-6.37	78.18	30.46	76
Bacteria	Proteobacteria	Gammaproteobacteria	Enterobacteriales	Enterobacteriaceae	Escherichia	Escherichia coli	Escherichia coli MS 45-1	1	-7	76.67	30	1
Bacteria	Proteobacteria	Gammaproteobacteria	Enterobacteriales	Enterobacteriaceae	Escherichia	Escherichia coli	Escherichia coli MS 57-2	14	-6.57	77.32	30.81	9
Bacteria	Proteobacteria	Gammaproteobacteria	Enterobacteriales	Enterobacteriaceae	Escherichia	Escherichia coli	Escherichia coli MS 60-1	324	-6.32	78.29	30.33	147
Bacteria	Proteobacteria	Gammaproteobacteria	Enterobacteriales	Enterobacteriaceae	Escherichia	Escherichia coli	Escherichia coli MS 69-1	27	-6.14	78.33	30.38	21
Bacteria	Proteobacteria	Gammaproteobacteria	Enterobacteriales	Enterobacteriaceae	Escherichia	Escherichia coli	Escherichia coli MS 78-1	16	-6.07	79.07	29.79	14
Bacteria	Proteobacteria	Gammaproteobacteria	Enterobacteriales	Enterobacteriaceae	Escherichia	Escherichia coli	Escherichia coli MS 79-10	31	-6.14	77.77	30.36	13
Bacteria	Proteobacteria	Gammaproteobacteria	Enterobacteriales	Enterobacteriaceae	Escherichia	Escherichia coli	Escherichia coli MS 84-1	3	-6.67	79.7	29.33	3
Bacteria	Proteobacteria	Gammaproteobacteria	Enterobacteriales	Enterobacteriaceae	Escherichia	Escherichia coli	Escherichia coli MS 85-1	94	-6.54	80.61	30.36	57
Bacteria	Proteobacteria	Gammaproteobacteria	Enterobacteriales	Enterobacteriaceae	Escherichia	Escherichia coli	Escherichia coli NA114	19	-6.12	75.33	31.55	11
Bacteria	Proteobacteria	Gammaproteobacteria	Enterobacteriales	Enterobacteriaceae	Escherichia	Escherichia coli	Escherichia coli NC101	24	-6.24	77.45	31.17	11
Bacteria	Proteobacteria	Gammaproteobacteria	Enterobacteriales	Enterobacteriaceae	Escherichia	Escherichia coli	Escherichia coli O104:H4 str. 01-09591	7	-6.73	84.21	30.13	5
Bacteria	Proteobacteria	Gammaproteobacteria	Enterobacteriales	Enterobacteriaceae	Escherichia	Escherichia coli	Escherichia coli O104:H4 str. C227-11	338	-6.6	79.52	30.44	153
Bacteria	Proteobacteria	Gammaproteobacteria	Enterobacteriales	Enterobacteriaceae	Escherichia	Escherichia coli	Escherichia coli O157:H- str. 493-89	1	-6	70	30	1
Bacteria	Proteobacteria	Gammaproteobacteria	Enterobacteriales	Enterobacteriaceae	Escherichia	Escherichia coli	Escherichia coli O157:H7 str. 1125	3	-6	74.46	30	3
Bacteria	Proteobacteria	Gammaproteobacteria	Enterobacteriales	Enterobacteriaceae	Escherichia	Escherichia coli	Escherichia coli O157:H7 str. EC1212	3	-5	81.49	27.75	2
Bacteria	Proteobacteria	Gammaproteobacteria	Enterobacteriales	Enterobacteriaceae	Escherichia	Escherichia coli	Escherichia coli O157:H7 str. EC4115	1	-5	63.33	30	1
Bacteria	Proteobacteria	Gammaproteobacteria	Enterobacteriales	Enterobacteriaceae	Escherichia	Escherichia coli	Escherichia coli O157:H7 str. EC4196	2	-5.5	73.04	31.5	1
Bacteria	Proteobacteria	Gammaproteobacteria	Enterobacteriales	Enterobacteriaceae	Escherichia	Escherichia coli	Escherichia coli O157:H7 str. EC4486	1	-5	67.86	28	1
Bacteria	Proteobacteria	Gammaproteobacteria	Enterobacteriales	Enterobacteriaceae	Escherichia	Escherichia coli	Escherichia coli O157:H7 str. EC508	1	-6	81.25	32	1
Bacteria	Proteobacteria	Gammaproteobacteria	Enterobacteriales	Enterobacteriaceae	Escherichia	Escherichia coli	Escherichia coli O157:H7 str. EC869	3	-5.67	75.88	30	3
Bacteria	Proteobacteria	Gammaproteobacteria	Enterobacteriales	Enterobacteriaceae	Escherichia	Escherichia coli	Escherichia coli O157:H7 str. EDL933	99	-6.69	79.64	30.98	46
Bacteria	Proteobacteria	Gammaproteobacteria	Enterobacteriales	Enterobacteriaceae	Escherichia	Escherichia coli	Escherichia coli O157:H7 str. G5101	2	-7	77.88	31.5	2
Bacteria	Proteobacteria	Gammaproteobacteria	Enterobacteriales	Enterobacteriaceae	Escherichia	Escherichia coli	Escherichia coli O157:H7 str. LSU-61	2	-5	78.46	27.5	2
Bacteria	Proteobacteria	Gammaproteobacteria	Enterobacteriales	Enterobacteriaceae	Escherichia	Escherichia coli	Escherichia coli O157:H7 str. TW14359	15	-5.43	77.31	30.5	2
Bacteria	Proteobacteria	Gammaproteobacteria	Enterobacteriales	Enterobacteriaceae	Escherichia	Escherichia coli	Escherichia coli O157:H7 str. TW14588	58	-6.22	78.77	29.71	22
Bacteria	Proteobacteria	Gammaproteobacteria	Enterobacteriales	Enterobacteriaceae	Escherichia	Escherichia coli	Escherichia coli O55:H7 str. CB9615	18	-7.36	87.06	30.81	8
Bacteria	Proteobacteria	Gammaproteobacteria	Enterobacteriales	Enterobacteriaceae	Escherichia	Escherichia coli	Escherichia coli O7:K1 str. CE10	89	-6	75.33	30.85	50
Bacteria	Proteobacteria	Gammaproteobacteria	Enterobacteriales	Enterobacteriaceae	Escherichia	Escherichia coli	Escherichia coli O83:H1 str. NRG 857C	5	-6.2	79.75	31.2	5
Bacteria	Proteobacteria	Gammaproteobacteria	Enterobacteriales	Enterobacteriaceae	Escherichia	Escherichia coli	Escherichia coli OK1180	9	-6.43	80.37	30.19	7
Bacteria	Proteobacteria	Gammaproteobacteria	Enterobacteriales	Enterobacteriaceae	Escherichia	Escherichia coli	Escherichia coli OK1357	2	-5	69.86	31.5	2
Bacteria	Proteobacteria	Gammaproteobacteria	Enterobacteriales	Enterobacteriaceae	Escherichia	Escherichia coli	Escherichia coli PCN033	4	-6.25	74.03	32	4
Bacteria	Proteobacteria	Gammaproteobacteria	Enterobacteriales	Enterobacteriaceae	Escherichia	Escherichia coli	Escherichia coli RN587/1	13	-6.12	76.66	30.62	12
Bacteria	Proteobacteria	Gammaproteobacteria	Enterobacteriales	Enterobacteriaceae	Escherichia	Escherichia coli	Escherichia coli SCI-07	6	-6.83	79.2	31.17	6
Bacteria	Proteobacteria	Gammaproteobacteria	Enterobacteriales	Enterobacteriaceae	Escherichia	Escherichia coli	Escherichia coli SMS-3-5	65	-6.15	78.44	30.19	39
Bacteria	Proteobacteria	Gammaproteobacteria	Enterobacteriales	Enterobacteriaceae	Escherichia	Escherichia coli	Escherichia coli STEC_7v	8	-7.61	81.88	31.39	6
Bacteria	Proteobacteria	Gammaproteobacteria	Enterobacteriales	Enterobacteriaceae	Escherichia	Escherichia coli	Escherichia coli STEC_94C	5	-7.17	78.37	31.83	3
Bacteria	Proteobacteria	Gammaproteobacteria	Enterobacteriales	Enterobacteriaceae	Escherichia	Escherichia coli	Escherichia coli STEC_C165-02	5	-6.2	76.88	31.2	5
Bacteria	Proteobacteria	Gammaproteobacteria	Enterobacteriales	Enterobacteriaceae	Escherichia	Escherichia coli	Escherichia coli STEC_DG131-3	12	-6.79	81.38	30.96	8
Bacteria	Proteobacteria	Gammaproteobacteria	Enterobacteriales	Enterobacteriaceae	Escherichia	Escherichia coli	Escherichia coli STEC_EH250	6	-8	83.95	30.62	4
Bacteria	Proteobacteria	Gammaproteobacteria	Enterobacteriales	Enterobacteriaceae	Escherichia	Escherichia coli	Escherichia coli STEC_H.1.8	4	-8.17	90.22	31.83	2
Bacteria	Proteobacteria	Gammaproteobacteria	Enterobacteriales	Enterobacteriaceae	Escherichia	Escherichia coli	Escherichia coli STEC_MHI813	14	-6.46	78.12	31.19	6
Bacteria	Proteobacteria	Gammaproteobacteria	Enterobacteriales	Enterobacteriaceae	Escherichia	Escherichia coli	Escherichia coli STEC_S1191	1	-6	82.76	29	1
Bacteria	Proteobacteria	Gammaproteobacteria	Enterobacteriales	Enterobacteriaceae	Escherichia	Escherichia coli	Escherichia coli TA007	28	-6.98	79.66	30.77	14
Bacteria	Proteobacteria	Gammaproteobacteria	Enterobacteriales	Enterobacteriaceae	Escherichia	Escherichia coli	Escherichia coli TA124	1	-5	67.74	31	1
Bacteria	Proteobacteria	Gammaproteobacteria	Enterobacteriales	Enterobacteriaceae	Escherichia	Escherichia coli	Escherichia coli TA143	10	-5.92	75.7	31.44	6
Bacteria	Proteobacteria	Gammaproteobacteria	Enterobacteriales	Enterobacteriaceae	Escherichia	Escherichia coli	Escherichia coli TA206	20	-5.89	78.2	29.64	14
Bacteria	Proteobacteria	Gammaproteobacteria	Enterobacteriales	Enterobacteriaceae	Escherichia	Escherichia coli	Escherichia coli TA271	2	-6.5	76.56	32	2
Bacteria	Proteobacteria	Gammaproteobacteria	Enterobacteriales	Enterobacteriaceae	Escherichia	Escherichia coli	Escherichia coli TA280	14	-5.56	74.76	29.96	9
Bacteria	Proteobacteria	Gammaproteobacteria	Enterobacteriales	Enterobacteriaceae	Escherichia	Escherichia coli	Escherichia coli TW10509	3	-6.67	78.3	31.67	3
Bacteria	Proteobacteria	Gammaproteobacteria	Enterobacteriales	Enterobacteriaceae	Escherichia	Escherichia coli	Escherichia coli TX1999	5	-6.38	73.62	32.25	2
Bacteria	Proteobacteria	Gammaproteobacteria	Enterobacteriales	Enterobacteriaceae	Escherichia	Escherichia coli	Escherichia coli UM146	10	-6.45	77.37	31.3	5
Bacteria	Proteobacteria	Gammaproteobacteria	Enterobacteriales	Enterobacteriaceae	Escherichia	Escherichia coli	Escherichia coli UMNF18	29	-6.24	77.75	30.3	11
Bacteria	Proteobacteria	Gammaproteobacteria	Enterobacteriales	Enterobacteriaceae	Escherichia	Escherichia coli	Escherichia coli UMNK88	123	-6.38	78.83	30.43	54
Bacteria	Proteobacteria	Gammaproteobacteria	Enterobacteriales	Enterobacteriaceae	Escherichia	Escherichia coli	Escherichia coli UTI89	63	-5.83	76.69	30.28	27
Bacteria	Proteobacteria	Gammaproteobacteria	Enterobacteriales	Enterobacteriaceae	Escherichia	Escherichia coli	Escherichia coli W	20	-6.29	79.68	30.46	12
Bacteria	Proteobacteria	Gammaproteobacteria	Enterobacteriales	Enterobacteriaceae	Escherichia	Escherichia coli	Escherichia coli WV_060327	23	-5.73	76.23	30.06	15
Bacteria	Proteobacteria	Gammaproteobacteria	Enterobacteriales	Enterobacteriaceae	Escherichia	Escherichia coli	Escherichia coli XH001	3	-5	66.43	31.67	3
Bacteria	Proteobacteria	Gammaproteobacteria	Enterobacteriales	Enterobacteriaceae	Escherichia	Escherichia coli	Escherichia coli XH140A	1	-9	93.55	31	1
Bacteria	Proteobacteria	Gammaproteobacteria	Enterobacteriales	Enterobacteriaceae	Escherichia	Escherichia coli	Escherichia coli str. 'clone D i14'	4	-5.83	78.49	30	3
Bacteria	Proteobacteria	Gammaproteobacteria	Enterobacteriales	Enterobacteriaceae	Escherichia	Escherichia coli	Escherichia coli str. K-12 substr. DH10B	1	-7	78.79	33	1
Bacteria	Proteobacteria	Gammaproteobacteria	Enterobacteriales	Enterobacteriaceae	Escherichia	Escherichia coli	Escherichia coli str. K-12 substr. MG1655	50	-6	77.35	30.34	19
Bacteria	Proteobacteria	Gammaproteobacteria	Enterobacteriales	Enterobacteriaceae	Escherichia	Escherichia coli	Escherichia coli str. K-12 substr. W3110	1	-6	86.67	30	1
Bacteria	Proteobacteria	Gammaproteobacteria	Enterobacteriales	Enterobacteriaceae	Escherichia	Escherichia fergusonii	Escherichia fergusonii B253	62	-5.86	75.87	30.7	48
Bacteria	Proteobacteria	Gammaproteobacteria	Enterobacteriales	Enterobacteriaceae	Escherichia	Escherichia fergusonii	Escherichia fergusonii ECD227	18	-6.5	80.22	30.25	14
Bacteria	Proteobacteria	Gammaproteobacteria	Enterobacteriales	Enterobacteriaceae	Escherichia	Escherichia hermannii	Escherichia hermannii	4	-7.25	80.95	31.5	2
Bacteria	Proteobacteria	Gammaproteobacteria	Enterobacteriales	Enterobacteriaceae	Escherichia	Escherichia sp. 1_1_43	Escherichia sp. 1_1_43	7	-6.29	78.44	31	7
Bacteria	Proteobacteria	Gammaproteobacteria	Enterobacteriales	Enterobacteriaceae	Escherichia	Escherichia sp. 3_2_53FAA	Escherichia sp. 3_2_53FAA	112	-6.14	77.48	30.36	51
Bacteria	Proteobacteria	Gammaproteobacteria	Enterobacteriales	Enterobacteriaceae	Escherichia	Escherichia vulneris	Escherichia vulneris	2	-5	72.97	29.5	2
Bacteria	Proteobacteria	Gammaproteobacteria	Enterobacteriales	Enterobacteriaceae	Hafnia	Hafnia alvei	Hafnia alvei	1	-7	80.65	31	1
Bacteria	Proteobacteria	Gammaproteobacteria	Enterobacteriales	Enterobacteriaceae	Hafnia	Hafnia alvei	Hafnia alvei ATCC 13337	2	-6	76.06	31.5	2
Bacteria	Proteobacteria	Gammaproteobacteria	Enterobacteriales	Enterobacteriaceae	Hafnia	Hafnia alvei	Hafnia alvei ATCC 51873	44	-6.62	82.05	30.1	34
Bacteria	Proteobacteria	Gammaproteobacteria	Enterobacteriales	Enterobacteriaceae	Klebsiella	Klebsiella oxytoca	Klebsiella oxytoca	29	-5.39	69.93	30.54	7
Bacteria	Proteobacteria	Gammaproteobacteria	Enterobacteriales	Enterobacteriaceae	Klebsiella	Klebsiella oxytoca	Klebsiella oxytoca 10-5242	1	-5	78.57	28	1
Bacteria	Proteobacteria	Gammaproteobacteria	Enterobacteriales	Enterobacteriaceae	Klebsiella	Klebsiella oxytoca	Klebsiella oxytoca 10-5243	1	-13	100	33	1
Bacteria	Proteobacteria	Gammaproteobacteria	Enterobacteriales	Enterobacteriaceae	Klebsiella	Klebsiella oxytoca	Klebsiella oxytoca 10-5245	7	-6.25	82.31	29.42	6
Bacteria	Proteobacteria	Gammaproteobacteria	Enterobacteriales	Enterobacteriaceae	Klebsiella	Klebsiella oxytoca	Klebsiella oxytoca 10-5246	1	-5	81.48	27	1
Bacteria	Proteobacteria	Gammaproteobacteria	Enterobacteriales	Enterobacteriaceae	Klebsiella	Klebsiella oxytoca	Klebsiella oxytoca 10-5250	8	-5.6	75.43	31.5	4
Bacteria	Proteobacteria	Gammaproteobacteria	Enterobacteriales	Enterobacteriaceae	Klebsiella	Klebsiella pneumoniae	Klebsiella pneumoniae	111	-6.73	81.69	30.17	55
Bacteria	Proteobacteria	Gammaproteobacteria	Enterobacteriales	Enterobacteriaceae	Klebsiella	Klebsiella pneumoniae	Klebsiella pneumoniae 342	536	-6.81	81.73	30.54	315
Bacteria	Proteobacteria	Gammaproteobacteria	Enterobacteriales	Enterobacteriaceae	Klebsiella	Klebsiella pneumoniae	Klebsiella pneumoniae KCTC 2242	77	-7.26	84.21	30.7	46
Bacteria	Proteobacteria	Gammaproteobacteria	Enterobacteriales	Enterobacteriaceae	Klebsiella	Klebsiella pneumoniae	Klebsiella pneumoniae subsp. pneumoniae	64	-7.22	90.54	30.56	1
Bacteria	Proteobacteria	Gammaproteobacteria	Enterobacteriales	Enterobacteriaceae	Klebsiella	Klebsiella pneumoniae	Klebsiella pneumoniae subsp. pneumoniae HS11286	372	-7.45	85.37	30.78	189
Bacteria	Proteobacteria	Gammaproteobacteria	Enterobacteriales	Enterobacteriaceae	Klebsiella	Klebsiella pneumoniae	Klebsiella pneumoniae subsp. pneumoniae MGH 78578	1070	-7.39	84.5	30.65	486
Bacteria	Proteobacteria	Gammaproteobacteria	Enterobacteriales	Enterobacteriaceae	Klebsiella	Klebsiella pneumoniae	Klebsiella pneumoniae subsp. rhinoscleromatis ATCC 13884	217	-7.21	84	30.45	136
Bacteria	Proteobacteria	Gammaproteobacteria	Enterobacteriales	Enterobacteriaceae	Klebsiella	Klebsiella sp. 1_1_55	Klebsiella sp. 1_1_55	66	-6.43	80.14	30.49	51
Bacteria	Proteobacteria	Gammaproteobacteria	Enterobacteriales	Enterobacteriaceae	Klebsiella	Klebsiella sp. 4_1_44FAA	Klebsiella sp. 4_1_44FAA	99	-7.29	85.39	30.58	58
Bacteria	Proteobacteria	Gammaproteobacteria	Enterobacteriales	Enterobacteriaceae	Klebsiella	Klebsiella sp. F51-1-2	Klebsiella sp. F51-1-2	1	-5	79.31	29	1
Bacteria	Proteobacteria	Gammaproteobacteria	Enterobacteriales	Enterobacteriaceae	Klebsiella	Klebsiella sp. KCL-2	Klebsiella sp. KCL-2	1	-9	90.91	33	1
Bacteria	Proteobacteria	Gammaproteobacteria	Enterobacteriales	Enterobacteriaceae	Klebsiella	Klebsiella sp. MS 92-3	Klebsiella sp. MS 92-3	901	-7.46	85.95	30.65	486
Bacteria	Proteobacteria	Gammaproteobacteria	Enterobacteriales	Enterobacteriaceae	Klebsiella	Klebsiella variicola	Klebsiella variicola At-22	198	-6.91	82.28	30.47	131
Bacteria	Proteobacteria	Gammaproteobacteria	Enterobacteriales	Enterobacteriaceae	Kluyvera	Kluyvera cryocrescens	Kluyvera cryocrescens	1	-5	71.43	28	1
Bacteria	Proteobacteria	Gammaproteobacteria	Enterobacteriales	Enterobacteriaceae	Lonsdalea	Lonsdalea quercina	Lonsdalea quercina	2	-5	70.09	30	2
Bacteria	Proteobacteria	Gammaproteobacteria	Enterobacteriales	Enterobacteriaceae	Morganella	Morganella morganii	Morganella morganii	4	-6.33	84.78	30.83	2
Bacteria	Proteobacteria	Gammaproteobacteria	Enterobacteriales	Enterobacteriaceae	Morganella	Morganella psychrotolerans	Morganella psychrotolerans	2	-6	73.16	29.5	2
Bacteria	Proteobacteria	Gammaproteobacteria	Enterobacteriales	Enterobacteriaceae	Obesumbacterium	Obesumbacterium proteus	Obesumbacterium proteus	1	-7	82.76	29	1
Bacteria	Proteobacteria	Gammaproteobacteria	Enterobacteriales	Enterobacteriaceae	Pantoea	Pantoea agglomerans	Pantoea agglomerans	29	-5.68	77.21	29.86	13
Bacteria	Proteobacteria	Gammaproteobacteria	Enterobacteriales	Enterobacteriaceae	Pantoea	Pantoea ananatis	Pantoea ananatis	1	-5	63.64	33	1
Bacteria	Proteobacteria	Gammaproteobacteria	Enterobacteriales	Enterobacteriaceae	Pantoea	Pantoea ananatis	Pantoea ananatis LMG 20103	517	-6.12	76.55	30.64	308
Bacteria	Proteobacteria	Gammaproteobacteria	Enterobacteriales	Enterobacteriaceae	Pantoea	Pantoea ananatis	Pantoea ananatis PA13	227	-6.32	78.86	30.35	152
Bacteria	Proteobacteria	Gammaproteobacteria	Enterobacteriales	Enterobacteriaceae	Pantoea	Pantoea cypripedii	Pantoea cypripedii	1	-5	71.88	32	1
Bacteria	Proteobacteria	Gammaproteobacteria	Enterobacteriales	Enterobacteriaceae	Pantoea	Pantoea sp. At-9b	Pantoea sp. At-9b	1414	-6.16	77.63	30.48	599
Bacteria	Proteobacteria	Gammaproteobacteria	Enterobacteriales	Enterobacteriaceae	Pantoea	Pantoea sp. LMG 24203	Pantoea sp. LMG 24203	1	-5	88.46	26	1
Bacteria	Proteobacteria	Gammaproteobacteria	Enterobacteriales	Enterobacteriaceae	Pantoea	Pantoea sp. Sc1	Pantoea sp. Sc1	1	-7	66.67	33	1
Bacteria	Proteobacteria	Gammaproteobacteria	Enterobacteriales	Enterobacteriaceae	Pantoea	Pantoea sp. aB	Pantoea sp. aB	194	-6.1	77.09	30.53	142
Bacteria	Proteobacteria	Gammaproteobacteria	Enterobacteriales	Enterobacteriaceae	Pantoea	Pantoea stewartii	Pantoea stewartii subsp. stewartii DC283	20	-5.88	77.87	29.51	13
Bacteria	Proteobacteria	Gammaproteobacteria	Enterobacteriales	Enterobacteriaceae	Pantoea	Pantoea vagans	Pantoea vagans	1	-5	95.65	23	1
Bacteria	Proteobacteria	Gammaproteobacteria	Enterobacteriales	Enterobacteriaceae	Pantoea	Pantoea vagans	Pantoea vagans C9-1	500	-6.08	77.2	30.31	317
Bacteria	Proteobacteria	Gammaproteobacteria	Enterobacteriales	Enterobacteriaceae	Pectobacterium	Pectobacterium atrosepticum	Pectobacterium atrosepticum	1	-6	72.73	33	1
Bacteria	Proteobacteria	Gammaproteobacteria	Enterobacteriales	Enterobacteriaceae	Pectobacterium	Pectobacterium betavasculorum	Pectobacterium betavasculorum	1	-9	75.76	33	1
Bacteria	Proteobacteria	Gammaproteobacteria	Enterobacteriales	Enterobacteriaceae	Pectobacterium	Pectobacterium cacticida	Pectobacterium cacticida	5	-7.17	82.11	32.5	3
Bacteria	Proteobacteria	Gammaproteobacteria	Enterobacteriales	Enterobacteriaceae	Pectobacterium	Pectobacterium carotovorum	Pectobacterium carotovorum	16	-5.12	76.47	28.19	3
Bacteria	Proteobacteria	Gammaproteobacteria	Enterobacteriales	Enterobacteriaceae	Pectobacterium	Pectobacterium carotovorum	Pectobacterium carotovorum subsp. carotovorum	2	-5	73.34	29	2
Bacteria	Proteobacteria	Gammaproteobacteria	Enterobacteriales	Enterobacteriaceae	Pectobacterium	Pectobacterium carotovorum	Pectobacterium carotovorum subsp. carotovorum PC1	673	-6.05	77.28	30.36	389
Bacteria	Proteobacteria	Gammaproteobacteria	Enterobacteriales	Enterobacteriaceae	Pectobacterium	Pectobacterium wasabiae	Pectobacterium wasabiae WPP163	660	-6.27	77.9	30.49	362
Bacteria	Proteobacteria	Gammaproteobacteria	Enterobacteriales	Enterobacteriaceae	Photorhabdus	Photorhabdus asymbiotica	Photorhabdus asymbiotica subsp. asymbiotica	1	-9	87.88	33	1
Bacteria	Proteobacteria	Gammaproteobacteria	Enterobacteriales	Enterobacteriaceae	Photorhabdus	Photorhabdus asymbiotica	Photorhabdus asymbiotica subsp. australis	1	-5	83.33	30	1
Bacteria	Proteobacteria	Gammaproteobacteria	Enterobacteriales	Enterobacteriaceae	Photorhabdus	Photorhabdus luminescens	Photorhabdus luminescens	19	-6	76.12	30.06	16
Bacteria	Proteobacteria	Gammaproteobacteria	Enterobacteriales	Enterobacteriaceae	Photorhabdus	Photorhabdus luminescens	Photorhabdus luminescens subsp. akhurstii	2	-7	74.25	33	2
Bacteria	Proteobacteria	Gammaproteobacteria	Enterobacteriales	Enterobacteriaceae	Photorhabdus	Photorhabdus sp. Az29	Photorhabdus sp. Az29	3	-6.67	75.15	30.67	1
Bacteria	Proteobacteria	Gammaproteobacteria	Enterobacteriales	Enterobacteriaceae	Photorhabdus	Photorhabdus sp. Q614	Photorhabdus sp. Q614	3	-5.33	71.75	30.67	1
Bacteria	Proteobacteria	Gammaproteobacteria	Enterobacteriales	Enterobacteriaceae	Photorhabdus	Photorhabdus temperata	Photorhabdus temperata subsp. tasmaniensis	1	-6	75.86	29	1
Bacteria	Proteobacteria	Gammaproteobacteria	Enterobacteriales	Enterobacteriaceae	Photorhabdus	Photorhabdus temperata	Photorhabdus temperata subsp. temperata	1	-7	75	32	1
Bacteria	Proteobacteria	Gammaproteobacteria	Enterobacteriales	Enterobacteriaceae	Plesiomonas	Plesiomonas shigelloides	Plesiomonas shigelloides	9	-7.64	81.69	31.71	7
Bacteria	Proteobacteria	Gammaproteobacteria	Enterobacteriales	Enterobacteriaceae	Proteus	Proteus mirabilis	Proteus mirabilis	28	-5.77	77.34	30.32	10
Bacteria	Proteobacteria	Gammaproteobacteria	Enterobacteriales	Enterobacteriaceae	Proteus	Proteus mirabilis	Proteus mirabilis ATCC 29906	889	-6.18	78.01	30.49	411
Bacteria	Proteobacteria	Gammaproteobacteria	Enterobacteriales	Enterobacteriaceae	Proteus	Proteus penneri	Proteus penneri ATCC 35198	327	-6.15	77.32	30.38	210
Bacteria	Proteobacteria	Gammaproteobacteria	Enterobacteriales	Enterobacteriaceae	Proteus	Proteus vulgaris	Proteus vulgaris	19	-6.3	76.12	31.18	4
Bacteria	Proteobacteria	Gammaproteobacteria	Enterobacteriales	Enterobacteriaceae	Providencia	Providencia alcalifaciens	Providencia alcalifaciens DSM 30120	353	-6.06	76.62	30.71	248
Bacteria	Proteobacteria	Gammaproteobacteria	Enterobacteriales	Enterobacteriaceae	Providencia	Providencia burhodogranariea	Providencia burhodogranariea	1	-5	60	30	1
Bacteria	Proteobacteria	Gammaproteobacteria	Enterobacteriales	Enterobacteriaceae	Providencia	Providencia rettgeri	Providencia rettgeri	5	-5.4	75.64	28	5
Bacteria	Proteobacteria	Gammaproteobacteria	Enterobacteriales	Enterobacteriaceae	Providencia	Providencia rettgeri	Providencia rettgeri DSM 1131	509	-6.23	77.36	30.56	313
Bacteria	Proteobacteria	Gammaproteobacteria	Enterobacteriales	Enterobacteriaceae	Providencia	Providencia rustigianii	Providencia rustigianii DSM 4541	349	-6.23	77.68	30.74	231
Bacteria	Proteobacteria	Gammaproteobacteria	Enterobacteriales	Enterobacteriaceae	Providencia	Providencia stuartii	Providencia stuartii	23	-6.04	75.03	30.68	8
Bacteria	Proteobacteria	Gammaproteobacteria	Enterobacteriales	Enterobacteriaceae	Providencia	Providencia stuartii	Providencia stuartii ATCC 25827	510	-6.14	77.77	30.41	314
Bacteria	Proteobacteria	Gammaproteobacteria	Enterobacteriales	Enterobacteriaceae	Rahnella	Rahnella aquatilis	Rahnella aquatilis	1	-5	72.41	29	1
Bacteria	Proteobacteria	Gammaproteobacteria	Enterobacteriales	Enterobacteriaceae	Rahnella	Rahnella aquatilis	Rahnella aquatilis CIP 78.65 = ATCC 33071	27	-6.07	76.68	31.41	1
Bacteria	Proteobacteria	Gammaproteobacteria	Enterobacteriales	Enterobacteriaceae	Rahnella	Rahnella sp. Y9602	Rahnella sp. Y9602	498	-6.1	77.79	30.37	303
Bacteria	Proteobacteria	Gammaproteobacteria	Enterobacteriales	Enterobacteriaceae	Raoultella	Raoultella terrigena	Raoultella terrigena	2	-5.5	80	30	2
Bacteria	Proteobacteria	Gammaproteobacteria	Enterobacteriales	Enterobacteriaceae	Salmonella	Salmonella bongori	Salmonella bongori	2	-7	83.1	32.5	2
Bacteria	Proteobacteria	Gammaproteobacteria	Enterobacteriales	Enterobacteriaceae	Salmonella	Salmonella enterica	Salmonella enterica	27	-7.19	80.15	31.2	18
Bacteria	Proteobacteria	Gammaproteobacteria	Enterobacteriales	Enterobacteriaceae	Salmonella	Salmonella enterica	Salmonella enterica subsp. arizonae serovar 62:z4,z23:--	427	-6.41	77.6	30.81	216
Bacteria	Proteobacteria	Gammaproteobacteria	Enterobacteriales	Enterobacteriaceae	Salmonella	Salmonella enterica	Salmonella enterica subsp. diarizonae	5	-7.88	88.69	30.12	4
Bacteria	Proteobacteria	Gammaproteobacteria	Enterobacteriales	Enterobacteriaceae	Salmonella	Salmonella enterica	Salmonella enterica subsp. enterica	1	-10	84.85	33	1
Bacteria	Proteobacteria	Gammaproteobacteria	Enterobacteriales	Enterobacteriaceae	Salmonella	Salmonella enterica	Salmonella enterica subsp. enterica serovar 4,[5],12:i:-	1	-6	75	32	1
Bacteria	Proteobacteria	Gammaproteobacteria	Enterobacteriales	Enterobacteriaceae	Salmonella	Salmonella enterica	Salmonella enterica subsp. enterica serovar 4,[5],12:i:- str. CVM23701	5	-6.2	79.42	30.2	1
Bacteria	Proteobacteria	Gammaproteobacteria	Enterobacteriales	Enterobacteriaceae	Salmonella	Salmonella enterica	Salmonella enterica subsp. enterica serovar Aberdeen	1	-7	76.67	30	1
Bacteria	Proteobacteria	Gammaproteobacteria	Enterobacteriales	Enterobacteriaceae	Salmonella	Salmonella enterica	Salmonella enterica subsp. enterica serovar Adelaide str. A4-669	7	-5.67	78.27	30	6
Bacteria	Proteobacteria	Gammaproteobacteria	Enterobacteriales	Enterobacteriaceae	Salmonella	Salmonella enterica	Salmonella enterica subsp. enterica serovar Agona	1	-5	68.75	32	1
Bacteria	Proteobacteria	Gammaproteobacteria	Enterobacteriales	Enterobacteriaceae	Salmonella	Salmonella enterica	Salmonella enterica subsp. enterica serovar Agona str. SL483	98	-6.01	76.76	30.38	57
Bacteria	Proteobacteria	Gammaproteobacteria	Enterobacteriales	Enterobacteriaceae	Salmonella	Salmonella enterica	Salmonella enterica subsp. enterica serovar Alachua str. R6-377	2	-8	90.62	32.5	2
Bacteria	Proteobacteria	Gammaproteobacteria	Enterobacteriales	Enterobacteriaceae	Salmonella	Salmonella enterica	Salmonella enterica subsp. enterica serovar Baildon str. R6-199	77	-6.63	79.25	30.17	33
Bacteria	Proteobacteria	Gammaproteobacteria	Enterobacteriales	Enterobacteriaceae	Salmonella	Salmonella enterica	Salmonella enterica subsp. enterica serovar Choleraesuis	1	-5	63.33	30	1
Bacteria	Proteobacteria	Gammaproteobacteria	Enterobacteriales	Enterobacteriaceae	Salmonella	Salmonella enterica	Salmonella enterica subsp. enterica serovar Choleraesuis str. SC-B67	450	-6.62	79.84	30.73	138
Bacteria	Proteobacteria	Gammaproteobacteria	Enterobacteriales	Enterobacteriaceae	Salmonella	Salmonella enterica	Salmonella enterica subsp. enterica serovar Choleraesuis str. SCSA50	10	-6.5	80.62	31.3	5
Bacteria	Proteobacteria	Gammaproteobacteria	Enterobacteriales	Enterobacteriaceae	Salmonella	Salmonella enterica	Salmonella enterica subsp. enterica serovar Cubana	1	-6	68.75	32	1
Bacteria	Proteobacteria	Gammaproteobacteria	Enterobacteriales	Enterobacteriaceae	Salmonella	Salmonella enterica	Salmonella enterica subsp. enterica serovar Dublin	11	-6.36	78.03	30.06	6
Bacteria	Proteobacteria	Gammaproteobacteria	Enterobacteriales	Enterobacteriaceae	Salmonella	Salmonella enterica	Salmonella enterica subsp. enterica serovar Dublin str. CT_02021853	28	-6.1	79.92	29.61	16
Bacteria	Proteobacteria	Gammaproteobacteria	Enterobacteriales	Enterobacteriaceae	Salmonella	Salmonella enterica	Salmonella enterica subsp. enterica serovar Dublin str. SD3246	65	-6.27	79.68	30.62	34
Bacteria	Proteobacteria	Gammaproteobacteria	Enterobacteriales	Enterobacteriaceae	Salmonella	Salmonella enterica	Salmonella enterica subsp. enterica serovar Enteritidis	2	-9.5	93.75	32	2
Bacteria	Proteobacteria	Gammaproteobacteria	Enterobacteriales	Enterobacteriaceae	Salmonella	Salmonella enterica	Salmonella enterica subsp. enterica serovar Gallinarum str. SG9	56	-6.11	77.29	30.33	34
Bacteria	Proteobacteria	Gammaproteobacteria	Enterobacteriales	Enterobacteriaceae	Salmonella	Salmonella enterica	Salmonella enterica subsp. enterica serovar Gallinarum/pullorum str. RKS5078	39	-6.72	78.71	29.9	10
Bacteria	Proteobacteria	Gammaproteobacteria	Enterobacteriales	Enterobacteriaceae	Salmonella	Salmonella enterica	Salmonella enterica subsp. enterica serovar Gaminara str. A4-567	9	-6.15	78.67	30.55	5
Bacteria	Proteobacteria	Gammaproteobacteria	Enterobacteriales	Enterobacteriaceae	Salmonella	Salmonella enterica	Salmonella enterica subsp. enterica serovar Give str. S5-487	15	-6.22	75.36	30.53	6
Bacteria	Proteobacteria	Gammaproteobacteria	Enterobacteriales	Enterobacteriaceae	Salmonella	Salmonella enterica	Salmonella enterica subsp. enterica serovar Goldcoast	1	-10	93.94	33	1
Bacteria	Proteobacteria	Gammaproteobacteria	Enterobacteriales	Enterobacteriaceae	Salmonella	Salmonella enterica	Salmonella enterica subsp. enterica serovar Hadar str. RI_05P066	8	-7.36	81.8	29.86	7
Bacteria	Proteobacteria	Gammaproteobacteria	Enterobacteriales	Enterobacteriaceae	Salmonella	Salmonella enterica	Salmonella enterica subsp. enterica serovar Heidelberg str. SL476	82	-6.37	80.09	29.99	39
Bacteria	Proteobacteria	Gammaproteobacteria	Enterobacteriales	Enterobacteriaceae	Salmonella	Salmonella enterica	Salmonella enterica subsp. enterica serovar Hvittingfoss str. A4-620	9	-7.76	80.05	31.67	3
Bacteria	Proteobacteria	Gammaproteobacteria	Enterobacteriales	Enterobacteriaceae	Salmonella	Salmonella enterica	Salmonella enterica subsp. enterica serovar Infantis	3	-6.33	78.13	30.67	1
Bacteria	Proteobacteria	Gammaproteobacteria	Enterobacteriales	Enterobacteriaceae	Salmonella	Salmonella enterica	Salmonella enterica subsp. enterica serovar Infantis str. SARB27	13	-7.32	84.54	31.84	5
Bacteria	Proteobacteria	Gammaproteobacteria	Enterobacteriales	Enterobacteriaceae	Salmonella	Salmonella enterica	Salmonella enterica subsp. enterica serovar Inverness str. R8-3668	182	-6.41	79.47	30.47	67
Bacteria	Proteobacteria	Gammaproteobacteria	Enterobacteriales	Enterobacteriaceae	Salmonella	Salmonella enterica	Salmonella enterica subsp. enterica serovar Javiana str. GA_MM04042433	5	-7.6	84.25	31.8	5
Bacteria	Proteobacteria	Gammaproteobacteria	Enterobacteriales	Enterobacteriaceae	Salmonella	Salmonella enterica	Salmonella enterica subsp. enterica serovar Johannesburg str. S5-703	2	-5	71.39	27	2
Bacteria	Proteobacteria	Gammaproteobacteria	Enterobacteriales	Enterobacteriaceae	Salmonella	Salmonella enterica	Salmonella enterica subsp. enterica serovar Kentucky str. CDC 191	1	-5	67.74	31	1
Bacteria	Proteobacteria	Gammaproteobacteria	Enterobacteriales	Enterobacteriaceae	Salmonella	Salmonella enterica	Salmonella enterica subsp. enterica serovar Kentucky str. CVM29188	83	-6.08	77.01	30.46	53
Bacteria	Proteobacteria	Gammaproteobacteria	Enterobacteriales	Enterobacteriaceae	Salmonella	Salmonella enterica	Salmonella enterica subsp. enterica serovar Mbandaka	1	-5	91.67	24	1
Bacteria	Proteobacteria	Gammaproteobacteria	Enterobacteriales	Enterobacteriaceae	Salmonella	Salmonella enterica	Salmonella enterica subsp. enterica serovar Minnesota str. A4-603	2	-6.5	88.58	30.5	2
Bacteria	Proteobacteria	Gammaproteobacteria	Enterobacteriales	Enterobacteriaceae	Salmonella	Salmonella enterica	Salmonella enterica subsp. enterica serovar Mississippi str. A4-633	12	-6.98	80.01	30.06	9
Bacteria	Proteobacteria	Gammaproteobacteria	Enterobacteriales	Enterobacteriaceae	Salmonella	Salmonella enterica	Salmonella enterica subsp. enterica serovar Montevideo str. 2009085258	1	-5	83.33	24	1
Bacteria	Proteobacteria	Gammaproteobacteria	Enterobacteriales	Enterobacteriaceae	Salmonella	Salmonella enterica	Salmonella enterica subsp. enterica serovar Montevideo str. 609460	1	-10	81.82	33	1
Bacteria	Proteobacteria	Gammaproteobacteria	Enterobacteriales	Enterobacteriaceae	Salmonella	Salmonella enterica	Salmonella enterica subsp. enterica serovar Montevideo str. CASC_09SCPH15965	9	-5.64	77.96	28.93	7
Bacteria	Proteobacteria	Gammaproteobacteria	Enterobacteriales	Enterobacteriaceae	Salmonella	Salmonella enterica	Salmonella enterica subsp. enterica serovar Montevideo str. CT_02035278	1	-5	65.52	29	1
Bacteria	Proteobacteria	Gammaproteobacteria	Enterobacteriales	Enterobacteriaceae	Salmonella	Salmonella enterica	Salmonella enterica subsp. enterica serovar Montevideo str. IA_2010008283	1	-5	68.75	32	1
Bacteria	Proteobacteria	Gammaproteobacteria	Enterobacteriales	Enterobacteriaceae	Salmonella	Salmonella enterica	Salmonella enterica subsp. enterica serovar Montevideo str. IA_2010008285	1	-5	71.88	32	1
Bacteria	Proteobacteria	Gammaproteobacteria	Enterobacteriales	Enterobacteriaceae	Salmonella	Salmonella enterica	Salmonella enterica subsp. enterica serovar Montevideo str. LQC 10	1	-5	79.31	29	1
Bacteria	Proteobacteria	Gammaproteobacteria	Enterobacteriales	Enterobacteriaceae	Salmonella	Salmonella enterica	Salmonella enterica subsp. enterica serovar Montevideo str. MB102109-0047	4	-5.5	74.81	30.5	4
[truncated: 1,004 more rows]

## Sheet: Bacteroidetes
domain	phylum	class	order	family	genus	species	strain	abundance	avg eValue	avg % ident	avg align len	# hits
Bacteria	Bacteroidetes	Bacteroidia	Bacteroidales	Bacteroidaceae	Bacteroides	Bacteroides caccae	Bacteroides caccae ATCC 43185	2640	-6.14	76.23	30.59	839
Bacteria	Bacteroidetes	Bacteroidia	Bacteroidales	Bacteroidaceae	Bacteroides	Bacteroides cellulosilyticus	Bacteroides cellulosilyticus DSM 14838	6598	-6.21	76.37	30.5	1599
Bacteria	Bacteroidetes	Bacteroidia	Bacteroidales	Bacteroidaceae	Bacteroides	Bacteroides coprocola	Bacteroides coprocola DSM 17136	4896	-6.19	77.04	30.61	1072
Bacteria	Bacteroidetes	Bacteroidia	Bacteroidales	Bacteroidaceae	Bacteroides	Bacteroides coprophilus	Bacteroides coprophilus DSM 18228	3928	-6.14	76.4	30.6	937
Bacteria	Bacteroidetes	Bacteroidia	Bacteroidales	Bacteroidaceae	Bacteroides	Bacteroides coprosuis	Bacteroides coprosuis DSM 18011	2	-6.5	75	32	1
Bacteria	Bacteroidetes	Bacteroidia	Bacteroidales	Bacteroidaceae	Bacteroides	Bacteroides dorei	Bacteroides dorei 5_1_36/D4	472	-6.17	76.04	30.3	193
Bacteria	Bacteroidetes	Bacteroidia	Bacteroidales	Bacteroidaceae	Bacteroides	Bacteroides dorei	Bacteroides dorei DSM 17855	4056	-6.24	76.94	30.58	767
Bacteria	Bacteroidetes	Bacteroidia	Bacteroidales	Bacteroidaceae	Bacteroides	Bacteroides eggerthii	Bacteroides eggerthii 1_2_48FAA	1650	-6.28	77.16	30.65	538
Bacteria	Bacteroidetes	Bacteroidia	Bacteroidales	Bacteroidaceae	Bacteroides	Bacteroides eggerthii	Bacteroides eggerthii DSM 20697	3319	-6.32	76.82	30.56	696
Bacteria	Bacteroidetes	Bacteroidia	Bacteroidales	Bacteroidaceae	Bacteroides	Bacteroides finegoldii	Bacteroides finegoldii DSM 17565	2166	-6.13	76.18	30.63	799
Bacteria	Bacteroidetes	Bacteroidia	Bacteroidales	Bacteroidaceae	Bacteroides	Bacteroides fluxus	Bacteroides fluxus YIT 12057	20	-6.99	83.41	30.66	7
Bacteria	Bacteroidetes	Bacteroidia	Bacteroidales	Bacteroidaceae	Bacteroides	Bacteroides fragilis	Bacteroides fragilis	220	-6.31	77.39	30.66	26
Bacteria	Bacteroidetes	Bacteroidia	Bacteroidales	Bacteroidaceae	Bacteroides	Bacteroides fragilis	Bacteroides fragilis 3_1_12	3537	-6.2	76.36	30.66	885
Bacteria	Bacteroidetes	Bacteroidia	Bacteroidales	Bacteroidaceae	Bacteroides	Bacteroides fragilis	Bacteroides fragilis 638R	85	-6.23	76.94	30.41	14
Bacteria	Bacteroidetes	Bacteroidia	Bacteroidales	Bacteroidaceae	Bacteroides	Bacteroides helcogenes	Bacteroides helcogenes P 36-108	7821	-6.16	76.73	30.62	1263
Bacteria	Bacteroidetes	Bacteroidia	Bacteroidales	Bacteroidaceae	Bacteroides	Bacteroides intestinalis	Bacteroides intestinalis DSM 17393	5626	-6.19	76.24	30.54	1386
Bacteria	Bacteroidetes	Bacteroidia	Bacteroidales	Bacteroidaceae	Bacteroides	Bacteroides ovatus	Bacteroides ovatus 3_8_47FAA	54	-6.03	75.78	30.55	26
Bacteria	Bacteroidetes	Bacteroidia	Bacteroidales	Bacteroidaceae	Bacteroides	Bacteroides ovatus	Bacteroides ovatus ATCC 8483	2557	-6.27	76.11	30.56	820
Bacteria	Bacteroidetes	Bacteroidia	Bacteroidales	Bacteroidaceae	Bacteroides	Bacteroides ovatus	Bacteroides ovatus SD CC 2a	291	-6	73.97	30.4	132
Bacteria	Bacteroidetes	Bacteroidia	Bacteroidales	Bacteroidaceae	Bacteroides	Bacteroides ovatus	Bacteroides ovatus SD CMC 3f	1422	-6.2	76.38	30.56	607
Bacteria	Bacteroidetes	Bacteroidia	Bacteroidales	Bacteroidaceae	Bacteroides	Bacteroides plebeius	Bacteroides plebeius DSM 17135	6100	-6.27	76.97	30.58	1196
Bacteria	Bacteroidetes	Bacteroidia	Bacteroidales	Bacteroidaceae	Bacteroides	Bacteroides sp. 1_1_14	Bacteroides sp. 1_1_14	525	-6.06	74.49	30.72	248
Bacteria	Bacteroidetes	Bacteroidia	Bacteroidales	Bacteroidaceae	Bacteroides	Bacteroides sp. 1_1_30	Bacteroides sp. 1_1_30	392	-6.22	77.47	30.47	166
Bacteria	Bacteroidetes	Bacteroidia	Bacteroidales	Bacteroidaceae	Bacteroides	Bacteroides sp. 1_1_6	Bacteroides sp. 1_1_6	13814	-6.16	76.61	30.56	1280
Bacteria	Bacteroidetes	Bacteroidia	Bacteroidales	Bacteroidaceae	Bacteroides	Bacteroides sp. 20_3	Bacteroides sp. 20_3	14358	-6.18	77.14	30.49	890
Bacteria	Bacteroidetes	Bacteroidia	Bacteroidales	Bacteroidaceae	Bacteroides	Bacteroides sp. 2_1_16	Bacteroides sp. 2_1_16	4514	-6.12	76.23	30.49	622
Bacteria	Bacteroidetes	Bacteroidia	Bacteroidales	Bacteroidaceae	Bacteroides	Bacteroides sp. 2_1_22	Bacteroides sp. 2_1_22	269	-5.96	74.22	30.39	113
Bacteria	Bacteroidetes	Bacteroidia	Bacteroidales	Bacteroidaceae	Bacteroides	Bacteroides sp. 2_1_33B	Bacteroides sp. 2_1_33B	2154	-6.06	75.51	30.57	493
Bacteria	Bacteroidetes	Bacteroidia	Bacteroidales	Bacteroidaceae	Bacteroides	Bacteroides sp. 2_1_56FAA	Bacteroides sp. 2_1_56FAA	12082	-6.18	77.25	30.51	888
Bacteria	Bacteroidetes	Bacteroidia	Bacteroidales	Bacteroidaceae	Bacteroides	Bacteroides sp. 2_2_4	Bacteroides sp. 2_2_4	2487	-6.36	77.31	30.56	915
Bacteria	Bacteroidetes	Bacteroidia	Bacteroidales	Bacteroidaceae	Bacteroides	Bacteroides sp. 3_1_19	Bacteroides sp. 3_1_19	5228	-6.08	76.19	30.32	445
Bacteria	Bacteroidetes	Bacteroidia	Bacteroidales	Bacteroidaceae	Bacteroides	Bacteroides sp. 3_1_23	Bacteroides sp. 3_1_23	542	-6.03	74.59	30.44	194
Bacteria	Bacteroidetes	Bacteroidia	Bacteroidales	Bacteroidaceae	Bacteroides	Bacteroides sp. 3_1_33FAA	Bacteroides sp. 3_1_33FAA	667	-6.15	76.03	30.51	252
Bacteria	Bacteroidetes	Bacteroidia	Bacteroidales	Bacteroidaceae	Bacteroides	Bacteroides sp. 3_1_40A	Bacteroides sp. 3_1_40A	1095	-5.99	74.53	30.64	149
Bacteria	Bacteroidetes	Bacteroidia	Bacteroidales	Bacteroidaceae	Bacteroides	Bacteroides sp. 3_2_5	Bacteroides sp. 3_2_5	2489	-6.16	76.42	30.43	450
Bacteria	Bacteroidetes	Bacteroidia	Bacteroidales	Bacteroidaceae	Bacteroides	Bacteroides sp. 4_1_36	Bacteroides sp. 4_1_36	547	-6.1	75.36	30.64	202
Bacteria	Bacteroidetes	Bacteroidia	Bacteroidales	Bacteroidaceae	Bacteroides	Bacteroides sp. 4_3_47FAA	Bacteroides sp. 4_3_47FAA	10711	-6.19	77.21	30.52	870
Bacteria	Bacteroidetes	Bacteroidia	Bacteroidales	Bacteroidaceae	Bacteroides	Bacteroides sp. 9_1_42FAA	Bacteroides sp. 9_1_42FAA	1100	-6.06	75.54	30.47	389
Bacteria	Bacteroidetes	Bacteroidia	Bacteroidales	Bacteroidaceae	Bacteroides	Bacteroides sp. D1	Bacteroides sp. D1	26	-5.58	74.54	29.47	16
Bacteria	Bacteroidetes	Bacteroidia	Bacteroidales	Bacteroidaceae	Bacteroides	Bacteroides sp. D2	Bacteroides sp. D2	2344	-6.2	76.26	30.48	763
Bacteria	Bacteroidetes	Bacteroidia	Bacteroidales	Bacteroidaceae	Bacteroides	Bacteroides sp. D20	Bacteroides sp. D20	2168	-6.21	76.31	30.58	615
Bacteria	Bacteroidetes	Bacteroidia	Bacteroidales	Bacteroidaceae	Bacteroides	Bacteroides sp. D22	Bacteroides sp. D22	401	-5.98	74.52	30.55	222
Bacteria	Bacteroidetes	Bacteroidia	Bacteroidales	Bacteroidaceae	Bacteroides	Bacteroides sp. WA1	Bacteroides sp. WA1	1	-8	78.79	33	1
Bacteria	Bacteroidetes	Bacteroidia	Bacteroidales	Bacteroidaceae	Bacteroides	Bacteroides stercoris	Bacteroides stercoris	1	-5	67.74	31	1
Bacteria	Bacteroidetes	Bacteroidia	Bacteroidales	Bacteroidaceae	Bacteroides	Bacteroides stercoris	Bacteroides stercoris ATCC 43183	2911	-6.23	76.83	30.65	903
Bacteria	Bacteroidetes	Bacteroidia	Bacteroidales	Bacteroidaceae	Bacteroides	Bacteroides thetaiotaomicron	Bacteroides thetaiotaomicron	2	-6	70.54	30.5	2
Bacteria	Bacteroidetes	Bacteroidia	Bacteroidales	Bacteroidaceae	Bacteroides	Bacteroides thetaiotaomicron	Bacteroides thetaiotaomicron VPI-5482	14207	-6.05	75.72	30.36	1167
Bacteria	Bacteroidetes	Bacteroidia	Bacteroidales	Bacteroidaceae	Bacteroides	Bacteroides uniformis	Bacteroides uniformis	16	-7.79	78.3	31.98	3
Bacteria	Bacteroidetes	Bacteroidia	Bacteroidales	Bacteroidaceae	Bacteroides	Bacteroides uniformis	Bacteroides uniformis ATCC 8492	4462	-6.19	76.61	30.55	1089
Bacteria	Bacteroidetes	Bacteroidia	Bacteroidales	Bacteroidaceae	Bacteroides	Bacteroides vulgatus	Bacteroides vulgatus ATCC 8482	13413	-6.06	75.93	30.29	1057
Bacteria	Bacteroidetes	Bacteroidia	Bacteroidales	Bacteroidaceae	Bacteroides	Bacteroides vulgatus	Bacteroides vulgatus PC510	734	-6.02	75.01	30.5	219
Bacteria	Bacteroidetes	Bacteroidia	Bacteroidales	Bacteroidaceae	Bacteroides	Bacteroides xylanisolvens	Bacteroides xylanisolvens SD CC 1b	1379	-6.2	75.68	30.74	574
Bacteria	Bacteroidetes	Bacteroidia	Bacteroidales	Porphyromonadaceae	Paludibacter	Paludibacter propionicigenes	Paludibacter propionicigenes WB4	44512	-6.5	79.23	30.62	2072
Bacteria	Bacteroidetes	Bacteroidia	Bacteroidales	Porphyromonadaceae	Parabacteroides	Parabacteroides distasonis	Parabacteroides distasonis ATCC 8503	20120	-6.02	75.78	30.33	976
Bacteria	Bacteroidetes	Bacteroidia	Bacteroidales	Porphyromonadaceae	Parabacteroides	Parabacteroides johnsonii	Parabacteroides johnsonii DSM 18315	8614	-6.25	77.1	30.68	1425
Bacteria	Bacteroidetes	Bacteroidia	Bacteroidales	Porphyromonadaceae	Parabacteroides	Parabacteroides merdae	Parabacteroides merdae ATCC 43184	8320	-6.24	77.16	30.54	1348
Bacteria	Bacteroidetes	Bacteroidia	Bacteroidales	Porphyromonadaceae	Parabacteroides	Parabacteroides sp. D13	Parabacteroides sp. D13	9784	-6.04	76.03	30.58	761
Bacteria	Bacteroidetes	Bacteroidia	Bacteroidales	Porphyromonadaceae	Porphyromonas	Porphyromonas asaccharolytica	Porphyromonas asaccharolytica DSM 20707	210	-6.12	76.9	30.71	90
Bacteria	Bacteroidetes	Bacteroidia	Bacteroidales	Porphyromonadaceae	Porphyromonas	Porphyromonas asaccharolytica	Porphyromonas asaccharolytica PR426713P-I	401	-5.92	75.48	30.65	178
Bacteria	Bacteroidetes	Bacteroidia	Bacteroidales	Porphyromonadaceae	Porphyromonas	Porphyromonas endodontalis	Porphyromonas endodontalis ATCC 35406	3419	-6.22	77.48	30.63	547
Bacteria	Bacteroidetes	Bacteroidia	Bacteroidales	Porphyromonadaceae	Porphyromonas	Porphyromonas gingivalis	Porphyromonas gingivalis	107	-6.03	74.55	30.01	9
Bacteria	Bacteroidetes	Bacteroidia	Bacteroidales	Porphyromonadaceae	Porphyromonas	Porphyromonas gingivalis	Porphyromonas gingivalis W83	17764	-6.07	76.73	30.49	867
Bacteria	Bacteroidetes	Bacteroidia	Bacteroidales	Porphyromonadaceae	Porphyromonas	Porphyromonas levii	Porphyromonas levii DSM 23370	4	-6.25	82.03	32	1
Bacteria	Bacteroidetes	Bacteroidia	Bacteroidales	Porphyromonadaceae	Porphyromonas	Porphyromonas macacae	Porphyromonas macacae	1	-5	80.65	31	1
Bacteria	Bacteroidetes	Bacteroidia	Bacteroidales	Porphyromonadaceae	Porphyromonas	Porphyromonas uenonis	Porphyromonas uenonis 60-3	3139	-6.17	77.18	30.6	557
Bacteria	Bacteroidetes	Bacteroidia	Bacteroidales	Porphyromonadaceae	Tannerella	Tannerella forsythia	Tannerella forsythia	94	-6.69	80.54	29.98	7
Bacteria	Bacteroidetes	Bacteroidia	Bacteroidales	Porphyromonadaceae	Tannerella	Tannerella sp. 6_1_58FAA_CT1	Tannerella sp. 6_1_58FAA_CT1	2	-5	68.53	30	2
Bacteria	Bacteroidetes	Bacteroidia	Bacteroidales	Prevotellaceae	Prevotella	Prevotella albensis	Prevotella albensis	1	-5	70.97	31	1
Bacteria	Bacteroidetes	Bacteroidia	Bacteroidales	Prevotellaceae	Prevotella	Prevotella amnii	Prevotella amnii CRIS 21A-A	976	-6.08	76.56	30.47	387
Bacteria	Bacteroidetes	Bacteroidia	Bacteroidales	Prevotellaceae	Prevotella	Prevotella bergensis	Prevotella bergensis DSM 17361	2497	-6.25	76.83	30.68	689
Bacteria	Bacteroidetes	Bacteroidia	Bacteroidales	Prevotellaceae	Prevotella	Prevotella bivia	Prevotella bivia JCVIHMP010	1760	-6.27	77.23	30.75	508
Bacteria	Bacteroidetes	Bacteroidia	Bacteroidales	Prevotellaceae	Prevotella	Prevotella bryantii	Prevotella bryantii B14	2307	-6.07	75.87	30.75	685
Bacteria	Bacteroidetes	Bacteroidia	Bacteroidales	Prevotellaceae	Prevotella	Prevotella buccae	Prevotella buccae ATCC 33574	662	-6.07	76.11	30.7	292
Bacteria	Bacteroidetes	Bacteroidia	Bacteroidales	Prevotellaceae	Prevotella	Prevotella buccae	Prevotella buccae D17	1924	-6.14	76.22	30.51	581
Bacteria	Bacteroidetes	Bacteroidia	Bacteroidales	Prevotellaceae	Prevotella	Prevotella buccalis	Prevotella buccalis ATCC 35310	2347	-6.27	77.03	30.63	595
Bacteria	Bacteroidetes	Bacteroidia	Bacteroidales	Prevotellaceae	Prevotella	Prevotella copri	Prevotella copri DSM 18205	2400	-6.16	76.63	30.6	726
Bacteria	Bacteroidetes	Bacteroidia	Bacteroidales	Prevotellaceae	Prevotella	Prevotella dentalis	Prevotella dentalis DSM 3688	25	-5.82	75.65	30.75	16
Bacteria	Bacteroidetes	Bacteroidia	Bacteroidales	Prevotellaceae	Prevotella	Prevotella disiens	Prevotella disiens FB035-09AN	1298	-6.08	76.47	30.57	470
Bacteria	Bacteroidetes	Bacteroidia	Bacteroidales	Prevotellaceae	Prevotella	Prevotella intermedia	Prevotella intermedia	5	-5.5	69.02	31.12	2
Bacteria	Bacteroidetes	Bacteroidia	Bacteroidales	Prevotellaceae	Prevotella	Prevotella intermedia	Prevotella intermedia ATCC 25611	3	-6.75	82.12	31.5	2
Bacteria	Bacteroidetes	Bacteroidia	Bacteroidales	Prevotellaceae	Prevotella	Prevotella loescheii	Prevotella loescheii	25	-6	76.12	30.6	2
Bacteria	Bacteroidetes	Bacteroidia	Bacteroidales	Prevotellaceae	Prevotella	Prevotella marshii	Prevotella marshii DSM 16973	1606	-6.15	76.77	30.66	496
Bacteria	Bacteroidetes	Bacteroidia	Bacteroidales	Prevotellaceae	Prevotella	Prevotella melaninogenica	Prevotella melaninogenica	1	-6	76.67	30	1
Bacteria	Bacteroidetes	Bacteroidia	Bacteroidales	Prevotellaceae	Prevotella	Prevotella melaninogenica	Prevotella melaninogenica ATCC 25845	5107	-6.06	75.97	30.49	737
Bacteria	Bacteroidetes	Bacteroidia	Bacteroidales	Prevotellaceae	Prevotella	Prevotella melaninogenica	Prevotella melaninogenica D18	945	-6.14	76.34	30.73	310
Bacteria	Bacteroidetes	Bacteroidia	Bacteroidales	Prevotellaceae	Prevotella	Prevotella nigrescens	Prevotella nigrescens ATCC 33563	2	-7.5	85.46	31.5	1
Bacteria	Bacteroidetes	Bacteroidia	Bacteroidales	Prevotellaceae	Prevotella	Prevotella oralis	Prevotella oralis ATCC 33269	1233	-6.04	75.72	30.63	485
Bacteria	Bacteroidetes	Bacteroidia	Bacteroidales	Prevotellaceae	Prevotella	Prevotella oris	Prevotella oris C735	329	-5.94	75.22	30.47	192
Bacteria	Bacteroidetes	Bacteroidia	Bacteroidales	Prevotellaceae	Prevotella	Prevotella oris	Prevotella oris F0302	1815	-6.13	76.51	30.64	588
Bacteria	Bacteroidetes	Bacteroidia	Bacteroidales	Prevotellaceae	Prevotella	Prevotella pallens	Prevotella pallens ATCC 700821	4	-9	91.41	32	2
Bacteria	Bacteroidetes	Bacteroidia	Bacteroidales	Prevotellaceae	Prevotella	Prevotella ruminicola	Prevotella ruminicola	2	-5	83.87	26	2
Bacteria	Bacteroidetes	Bacteroidia	Bacteroidales	Prevotellaceae	Prevotella	Prevotella ruminicola	Prevotella ruminicola 23	7961	-6.12	76.48	30.46	1046
Bacteria	Bacteroidetes	Bacteroidia	Bacteroidales	Prevotellaceae	Prevotella	Prevotella salivae	Prevotella salivae DSM 15606	747	-6.03	75.93	30.62	401
Bacteria	Bacteroidetes	Bacteroidia	Bacteroidales	Prevotellaceae	Prevotella	Prevotella sp. 8400706	Prevotella sp. 8400706	1	-7	81.25	32	1
Bacteria	Bacteroidetes	Bacteroidia	Bacteroidales	Prevotellaceae	Prevotella	Prevotella sp. C561	Prevotella sp. C561	137	-6.65	80.06	31.11	29
Bacteria	Bacteroidetes	Bacteroidia	Bacteroidales	Prevotellaceae	Prevotella	Prevotella sp. RS2	Prevotella sp. RS2	6	-5.39	77.25	26.5	3
Bacteria	Bacteroidetes	Bacteroidia	Bacteroidales	Prevotellaceae	Prevotella	Prevotella sp. oral taxon 299	Prevotella sp. oral taxon 299 str. F0039	2081	-6.15	77.21	30.65	528
Bacteria	Bacteroidetes	Bacteroidia	Bacteroidales	Prevotellaceae	Prevotella	Prevotella sp. oral taxon 317	Prevotella sp. oral taxon 317 str. F0108	1769	-6.05	76.42	30.51	586
Bacteria	Bacteroidetes	Bacteroidia	Bacteroidales	Prevotellaceae	Prevotella	Prevotella sp. oral taxon 472	Prevotella sp. oral taxon 472 str. F0295	1873	-6.23	76.77	30.69	613
Bacteria	Bacteroidetes	Bacteroidia	Bacteroidales	Prevotellaceae	Prevotella	Prevotella stercorea	Prevotella stercorea DSM 18206	4	-6.5	84.18	29.25	1
Bacteria	Bacteroidetes	Bacteroidia	Bacteroidales	Prevotellaceae	Prevotella	Prevotella tannerae	Prevotella tannerae ATCC 51259	2987	-6.19	77.06	30.72	599
Bacteria	Bacteroidetes	Bacteroidia	Bacteroidales	Prevotellaceae	Prevotella	Prevotella timonensis	Prevotella timonensis CRIS 5C-B1	1929	-6.2	76.56	30.79	565
Bacteria	Bacteroidetes	Bacteroidia	Bacteroidales	Prevotellaceae	Prevotella	Prevotella veroralis	Prevotella veroralis F0319	1367	-6.21	76.8	30.67	473
Bacteria	Bacteroidetes	Bacteroidia	Bacteroidales	Rikenellaceae	Alistipes	Alistipes finegoldii	Alistipes finegoldii DSM 17242	6	-7.17	88.06	30	1
Bacteria	Bacteroidetes	Bacteroidia	Bacteroidales	Rikenellaceae	Alistipes	Alistipes putredinis	Alistipes putredinis DSM 17216	11931	-6.18	77.35	30.6	819
Bacteria	Bacteroidetes	Bacteroidia	Bacteroidales	Rikenellaceae	Alistipes	Alistipes sp. HGB5	Alistipes sp. HGB5	7143	-6.19	76.81	30.59	957
Bacteria	Bacteroidetes	Bacteroidia	Bacteroidales	Rikenellaceae	Rikenella	Rikenella microfusus	Rikenella microfusus DSM 15922	2	-6.5	81.25	32	1
Bacteria	Bacteroidetes	Cytophagia	Cytophagales	Cyclobacteriaceae	Algoriphagus	Algoriphagus sp. KK10202C	Algoriphagus sp. KK10202C	35	-6.33	75.8	30.3	5
Bacteria	Bacteroidetes	Cytophagia	Cytophagales	Cyclobacteriaceae	Algoriphagus	Algoriphagus sp. PR1	Algoriphagus sp. PR1	17709	-6.32	77.34	30.51	2109
Bacteria	Bacteroidetes	Cytophagia	Cytophagales	Cytophagaceae	Cytophaga	Cytophaga hutchinsonii	Cytophaga hutchinsonii ATCC 33406	33157	-5.95	76.33	30.2	1794
Bacteria	Bacteroidetes	Cytophagia	Cytophagales	Cytophagaceae	Cytophaga	Cytophaga xylanolytica	Cytophaga xylanolytica	31	-7.64	82.58	31.28	2
Bacteria	Bacteroidetes	Cytophagia	Cytophagales	Cytophagaceae	Dyadobacter	Dyadobacter fermentans	Dyadobacter fermentans DSM 18053	30636	-6.03	76.14	30.34	2713
Bacteria	Bacteroidetes	Cytophagia	Cytophagales	Cytophagaceae	Hymenobacter	Hymenobacter actinosclerus	Hymenobacter actinosclerus	1	-8	93.55	31	1
Bacteria	Bacteroidetes	Cytophagia	Cytophagales	Cytophagaceae	Hymenobacter	Hymenobacter aerophilus	Hymenobacter aerophilus	1	-5	95.65	23	1
Bacteria	Bacteroidetes	Cytophagia	Cytophagales	Cytophagaceae	Hymenobacter	Hymenobacter antarcticus	Hymenobacter antarcticus	2	-8	89.06	32	2
Bacteria	Bacteroidetes	Cytophagia	Cytophagales	Cytophagaceae	Hymenobacter	Hymenobacter elongatus	Hymenobacter elongatus	1	-5	70	30	1
Bacteria	Bacteroidetes	Cytophagia	Cytophagales	Cytophagaceae	Hymenobacter	Hymenobacter gelipurpurascens	Hymenobacter gelipurpurascens	1	-7	81.25	32	1
Bacteria	Bacteroidetes	Cytophagia	Cytophagales	Cytophagaceae	Hymenobacter	Hymenobacter glaciei	Hymenobacter glaciei	1	-8	100	29	1
Bacteria	Bacteroidetes	Cytophagia	Cytophagales	Cytophagaceae	Hymenobacter	Hymenobacter ocellatus	Hymenobacter ocellatus	1	-9	93.75	32	1
Bacteria	Bacteroidetes	Cytophagia	Cytophagales	Cytophagaceae	Hymenobacter	Hymenobacter rigui	Hymenobacter rigui	1	-8	93.33	30	1
Bacteria	Bacteroidetes	Cytophagia	Cytophagales	Cytophagaceae	Hymenobacter	Hymenobacter sp. 35/26(2010)	Hymenobacter sp. 35/26(2010)	2	-6	91.61	30	1
Bacteria	Bacteroidetes	Cytophagia	Cytophagales	Cytophagaceae	Hymenobacter	Hymenobacter sp. VUG-A141a	Hymenobacter sp. VUG-A141a	1	-8	93.75	32	1
Bacteria	Bacteroidetes	Cytophagia	Cytophagales	Cytophagaceae	Hymenobacter	Hymenobacter xinjiangensis	Hymenobacter xinjiangensis	1	-5	70.97	31	1
Bacteria	Bacteroidetes	Cytophagia	Cytophagales	Cytophagaceae	Leadbetterella	Leadbetterella byssophila	Leadbetterella byssophila DSM 17132	12930	-6.18	76.91	30.38	1549
Bacteria	Bacteroidetes	Cytophagia	Cytophagales	Cytophagaceae	Microscilla	Microscilla marina	Microscilla marina ATCC 23134	15326	-5.98	75.6	30.33	2083
Bacteria	Bacteroidetes	Cytophagia	Cytophagales	Cytophagaceae	Microscilla	Microscilla sp. PRE1	Microscilla sp. PRE1	276	-6.09	75.16	30.46	29
Bacteria	Bacteroidetes	Cytophagia	Cytophagales	Cytophagaceae	Runella	Runella slithyformis	Runella slithyformis DSM 19594	4	-8.25	84.91	31.5	1
Bacteria	Bacteroidetes	Cytophagia	Cytophagales	Cytophagaceae	Spirosoma	Spirosoma linguale	Spirosoma linguale DSM 74	34044	-6.04	76.17	30.3	3049
Bacteria	Bacteroidetes	Cytophagia	Cytophagales	Flammeovirgaceae	Flammeovirga	Flammeovirga yaeyamensis	Flammeovirga yaeyamensis	210	-6.03	76.45	29.99	56
Bacteria	Bacteroidetes	Cytophagia	Cytophagales	Flammeovirgaceae	Marivirga	Marivirga tractuosa	Marivirga tractuosa DSM 4126	17759	-6.1	76.47	30.46	1780
Bacteria	Bacteroidetes	Flavobacteriia	Flavobacteriales	Blattabacteriaceae	Blattabacterium	Blattabacterium sp. (Blattella germanica)	Blattabacterium sp. (Blattella germanica) str. Bge	981	-6.26	76.67	30.71	232
Bacteria	Bacteroidetes	Flavobacteriia	Flavobacteriales	Blattabacteriaceae	Blattabacterium	Blattabacterium sp. (Periplaneta americana)	Blattabacterium sp. (Periplaneta americana) str. BPLAN	1150	-6.17	76.21	30.66	237
Bacteria	Bacteroidetes	Flavobacteriia	Flavobacteriales	Flavobacteriaceae	Arenibacter	Arenibacter latericius	Arenibacter latericius	22	-6.18	76.16	30.68	1
Bacteria	Bacteroidetes	Flavobacteriia	Flavobacteriales	Flavobacteriaceae	Bergeyella	Bergeyella zoohelcum	Bergeyella zoohelcum	10	-6.02	75.99	30.6	3
Bacteria	Bacteroidetes	Flavobacteriia	Flavobacteriales	Flavobacteriaceae	Candidatus Hemobacterium	Candidatus Hemobacterium ranarum	Candidatus Hemobacterium ranarum	4	-5.5	73.23	31.75	1
Bacteria	Bacteroidetes	Flavobacteriia	Flavobacteriales	Flavobacteriaceae	Capnocytophaga	Capnocytophaga canimorsus	Capnocytophaga canimorsus	16	-6.67	79.96	30.5	3
Bacteria	Bacteroidetes	Flavobacteriia	Flavobacteriales	Flavobacteriaceae	Capnocytophaga	Capnocytophaga canimorsus	Capnocytophaga canimorsus Cc5	45	-6.04	77.32	30.83	9
Bacteria	Bacteroidetes	Flavobacteriia	Flavobacteriales	Flavobacteriaceae	Capnocytophaga	Capnocytophaga cynodegmi	Capnocytophaga cynodegmi	11	-6.78	80.56	31.78	2
Bacteria	Bacteroidetes	Flavobacteriia	Flavobacteriales	Flavobacteriaceae	Capnocytophaga	Capnocytophaga gingivalis	Capnocytophaga gingivalis	1	-7	85.19	27	1
Bacteria	Bacteroidetes	Flavobacteriia	Flavobacteriales	Flavobacteriaceae	Capnocytophaga	Capnocytophaga gingivalis	Capnocytophaga gingivalis ATCC 33624	3554	-6.18	77.05	30.65	711
Bacteria	Bacteroidetes	Flavobacteriia	Flavobacteriales	Flavobacteriaceae	Capnocytophaga	Capnocytophaga ochracea	Capnocytophaga ochracea DSM 7271	7273	-6.13	76.76	30.53	824
Bacteria	Bacteroidetes	Flavobacteriia	Flavobacteriales	Flavobacteriaceae	Capnocytophaga	Capnocytophaga ochracea	Capnocytophaga ochracea F0287	893	-6.17	76.62	30.83	288
Bacteria	Bacteroidetes	Flavobacteriia	Flavobacteriales	Flavobacteriaceae	Capnocytophaga	Capnocytophaga sp. oral taxon 329	Capnocytophaga sp. oral taxon 329 str. F0087	11	-5.78	75.09	31.33	6
Bacteria	Bacteroidetes	Flavobacteriia	Flavobacteriales	Flavobacteriaceae	Capnocytophaga	Capnocytophaga sputigena	Capnocytophaga sputigena Capno	2497	-6.13	76.63	30.73	655
Bacteria	Bacteroidetes	Flavobacteriia	Flavobacteriales	Flavobacteriaceae	Cellulophaga	Cellulophaga algicola	Cellulophaga algicola DSM 14237	8044	-6.15	76.68	30.54	1480
Bacteria	Bacteroidetes	Flavobacteriia	Flavobacteriales	Flavobacteriaceae	Cellulophaga	Cellulophaga lytica	Cellulophaga lytica DSM 7489	40	-7.96	86.55	31.03	2
Bacteria	Bacteroidetes	Flavobacteriia	Flavobacteriales	Flavobacteriaceae	Chryseobacterium	Chryseobacterium gleum	Chryseobacterium gleum ATCC 35910	6839	-6.14	76.48	30.5	1394
Bacteria	Bacteroidetes	Flavobacteriia	Flavobacteriales	Flavobacteriaceae	Chryseobacterium	Chryseobacterium haifense	Chryseobacterium haifense	1	-9	84.85	33	1
Bacteria	Bacteroidetes	Flavobacteriia	Flavobacteriales	Flavobacteriaceae	Chryseobacterium	Chryseobacterium indologenes	Chryseobacterium indologenes	1	-5	65.52	29	1
Bacteria	Bacteroidetes	Flavobacteriia	Flavobacteriales	Flavobacteriaceae	Chryseobacterium	Chryseobacterium luteum	Chryseobacterium luteum	1	-6	80.65	31	1
Bacteria	Bacteroidetes	Flavobacteriia	Flavobacteriales	Flavobacteriaceae	Chryseobacterium	Chryseobacterium shigense	Chryseobacterium shigense	1	-8	81.25	32	1
Bacteria	Bacteroidetes	Flavobacteriia	Flavobacteriales	Flavobacteriaceae	Chryseobacterium	Chryseobacterium sp. BLS98	Chryseobacterium sp. BLS98	1	-8	87.5	32	1
Bacteria	Bacteroidetes	Flavobacteriia	Flavobacteriales	Flavobacteriaceae	Croceibacter	Croceibacter atlanticus	Croceibacter atlanticus HTCC2559	9585	-6.11	76.55	30.57	1223
Bacteria	Bacteroidetes	Flavobacteriia	Flavobacteriales	Flavobacteriaceae	Dokdonia	Dokdonia donghaensis	Dokdonia donghaensis MED134	7364	-6.07	76.43	30.48	1180
Bacteria	Bacteroidetes	Flavobacteriia	Flavobacteriales	Flavobacteriaceae	Elizabethkingia	Elizabethkingia anophelis	Elizabethkingia anophelis Ag1	8	-6.67	79.63	29.75	3
Bacteria	Bacteroidetes	Flavobacteriia	Flavobacteriales	Flavobacteriaceae	Elizabethkingia	Elizabethkingia meningoseptica	Elizabethkingia meningoseptica	58	-5.82	74.21	30.31	11
Bacteria	Bacteroidetes	Flavobacteriia	Flavobacteriales	Flavobacteriaceae	Flavobacterium	Flavobacterium branchiophilum	Flavobacterium branchiophilum	1	-7	78.12	32	1	abundance	avg eValue	avg % ident	avg align len	# hits
Bacteria	Bacteroidetes	Flavobacteriia	Flavobacteriales	Flavobacteriaceae	Flavobacterium	Flavobacterium columnare	Flavobacterium columnare	61	-6.6	78.33	30.98	16
Bacteria	Bacteroidetes	Flavobacteriia	Flavobacteriales	Flavobacteriaceae	Flavobacterium	Flavobacterium columnare	Flavobacterium columnare ATCC 49512	7	-8.39	85.55	31.67	3
Bacteria	Bacteroidetes	Flavobacteriia	Flavobacteriales	Flavobacteriaceae	Flavobacterium	Flavobacterium frigidimaris	Flavobacterium frigidimaris	1	-7	84.38	32	1
Bacteria	Bacteroidetes	Flavobacteriia	Flavobacteriales	Flavobacteriaceae	Flavobacterium	Flavobacterium frigoris	Flavobacterium frigoris PS1	2	-6.5	81.68	30.5	2
Bacteria	Bacteroidetes	Flavobacteriia	Flavobacteriales	Flavobacteriaceae	Flavobacterium	Flavobacterium hibernum	Flavobacterium hibernum	21	-6.79	83.66	31.21	5
Bacteria	Bacteroidetes	Flavobacteriia	Flavobacteriales	Flavobacteriaceae	Flavobacterium	Flavobacterium hydatis	Flavobacterium hydatis	2	-7.5	86.93	27	1
Bacteria	Bacteroidetes	Flavobacteriia	Flavobacteriales	Flavobacteriaceae	Flavobacterium	Flavobacterium johnsoniae	Flavobacterium johnsoniae	3	-9.25	93.86	31.25	2
Bacteria	Bacteroidetes	Flavobacteriia	Flavobacteriales	Flavobacteriaceae	Flavobacterium	Flavobacterium johnsoniae	Flavobacterium johnsoniae UW101	34594	-6.16	77.01	30.43	2498
Bacteria	Bacteroidetes	Flavobacteriia	Flavobacteriales	Flavobacteriaceae	Flavobacterium	Flavobacterium psychrophilum	Flavobacterium psychrophilum	218	-7.15	82.26	31.2	27
Bacteria	Bacteroidetes	Flavobacteriia	Flavobacteriales	Flavobacteriaceae	Flavobacterium	Flavobacterium sp.	Flavobacterium sp.	23	-6.61	78.53	29.17	1
Bacteria	Bacteroidetes	Flavobacteriia	Flavobacteriales	Flavobacteriaceae	Flavobacterium	Flavobacterium sp. '80m A1 isolate-4'	Flavobacterium sp. '80m A1 isolate-4'	1	-6	85.19	27	1
Bacteria	Bacteroidetes	Flavobacteriia	Flavobacteriales	Flavobacteriaceae	Flavobacterium	Flavobacterium sp. 4214	Flavobacterium sp. 4214	42	-6.59	75.94	30.45	1
Bacteria	Bacteroidetes	Flavobacteriia	Flavobacteriales	Flavobacteriaceae	Flavobacterium	Flavobacterium sp. 4221	Flavobacterium sp. 4221	1	-9	78.12	32	1
Bacteria	Bacteroidetes	Flavobacteriia	Flavobacteriales	Flavobacteriaceae	Flavobacterium	Flavobacterium sp. 4H	Flavobacterium sp. 4H	1	-9	87.1	31	1
Bacteria	Bacteroidetes	Flavobacteriia	Flavobacteriales	Flavobacteriaceae	Flavobacterium	Flavobacterium sp. LW53	Flavobacterium sp. LW53	2	-5	72.93	29.5	1
Bacteria	Bacteroidetes	Flavobacteriia	Flavobacteriales	Flavobacteriaceae	Flavobacterium	Flavobacterium sp. TN17	Flavobacterium sp. TN17	2	-6.5	73.44	32	1
Bacteria	Bacteroidetes	Flavobacteriia	Flavobacteriales	Flavobacteriaceae	Gillisia	Gillisia limnaea	Gillisia limnaea DSM 15749	7	-6.43	84.94	31.29	1
Bacteria	Bacteroidetes	Flavobacteriia	Flavobacteriales	Flavobacteriaceae	Kordia	Kordia algicida	Kordia algicida OT-1	5965	-6.13	76.46	30.57	1369
Bacteria	Bacteroidetes	Flavobacteriia	Flavobacteriales	Flavobacteriaceae	Krokinobacter	Krokinobacter sp. 4H-3-7-5	Krokinobacter sp. 4H-3-7-5	18	-6.74	89	27.47	5
Bacteria	Bacteroidetes	Flavobacteriia	Flavobacteriales	Flavobacteriaceae	Leeuwenhoekiella	Leeuwenhoekiella blandensis	Leeuwenhoekiella blandensis MED217	11260	-6.12	76.47	30.49	1522
Bacteria	Bacteroidetes	Flavobacteriia	Flavobacteriales	Flavobacteriaceae	Maribacter	Maribacter sp. HTCC2170	Maribacter sp. HTCC2170	19690	-6.13	76.72	30.39	1730
Bacteria	Bacteroidetes	Flavobacteriia	Flavobacteriales	Flavobacteriaceae	Myroides	Myroides odoratimimus	Myroides odoratimimus CCUG 10230	1	-5	68.75	32	1
Bacteria	Bacteroidetes	Flavobacteriia	Flavobacteriales	Flavobacteriaceae	Myroides	Myroides profundi	Myroides profundi	1	-5	68.97	29	1
Bacteria	Bacteroidetes	Flavobacteriia	Flavobacteriales	Flavobacteriaceae	Ornithobacterium	Ornithobacterium rhinotracheale	Ornithobacterium rhinotracheale	7	-6.71	77.22	31.88	4
Bacteria	Bacteroidetes	Flavobacteriia	Flavobacteriales	Flavobacteriaceae	Polaribacter	Polaribacter filamentus	Polaribacter filamentus	6	-6.7	75.7	32.1	5
Bacteria	Bacteroidetes	Flavobacteriia	Flavobacteriales	Flavobacteriaceae	Polaribacter	Polaribacter irgensii	Polaribacter irgensii 23-P	6541	-6.12	76.69	30.61	1062
Bacteria	Bacteroidetes	Flavobacteriia	Flavobacteriales	Flavobacteriaceae	Polaribacter	Polaribacter sp. 3-17	Polaribacter sp. 3-17	2	-7	84.18	31.5	1
Bacteria	Bacteroidetes	Flavobacteriia	Flavobacteriales	Flavobacteriaceae	Polaribacter	Polaribacter sp. MED152	Polaribacter sp. MED152	8719	-6.08	76.37	30.64	1268
Bacteria	Bacteroidetes	Flavobacteriia	Flavobacteriales	Flavobacteriaceae	Psychroflexus	Psychroflexus torquis	Psychroflexus torquis ATCC 700755	5476	-6.05	76.25	30.54	1253
Bacteria	Bacteroidetes	Flavobacteriia	Flavobacteriales	Flavobacteriaceae	Riemerella	Riemerella anatipestifer	Riemerella anatipestifer	42	-5.94	73.54	29.28	20
Bacteria	Bacteroidetes	Flavobacteriia	Flavobacteriales	Flavobacteriaceae	Riemerella	Riemerella anatipestifer	Riemerella anatipestifer DSM 15868	4968	-6.18	77.28	30.51	790
Bacteria	Bacteroidetes	Flavobacteriia	Flavobacteriales	Flavobacteriaceae	Riemerella	Riemerella anatipestifer	Riemerella anatipestifer RA-YM	79	-6.13	76.04	30.58	47
Bacteria	Bacteroidetes	Flavobacteriia	Flavobacteriales	Flavobacteriaceae	Riemerella	Riemerella columbina	Riemerella columbina	1	-5	70	30	1
Bacteria	Bacteroidetes	Flavobacteriia	Flavobacteriales	Flavobacteriaceae	Riemerella	Riemerella sp. IPDH 98/90	Riemerella sp. IPDH 98/90	3	-5	71.4	31.33	1
Bacteria	Bacteroidetes	Flavobacteriia	Flavobacteriales	Flavobacteriaceae	Robiginitalea	Robiginitalea biformata	Robiginitalea biformata HTCC2501	13916	-6.14	76.83	30.42	1450
Bacteria	Bacteroidetes	Flavobacteriia	Flavobacteriales	Flavobacteriaceae	Wautersiella	Wautersiella falsenii	Wautersiella falsenii	2	-9	98.44	30	1
Bacteria	Bacteroidetes	Flavobacteriia	Flavobacteriales	Flavobacteriaceae	Weeksella	Weeksella virosa	Weeksella virosa DSM 16922	3041	-6.24	77.39	30.59	716
Bacteria	Bacteroidetes	Flavobacteriia	Flavobacteriales	Flavobacteriaceae	Zunongwangia	Zunongwangia profunda	Zunongwangia profunda SM-A87	12821	-6.09	76.13	30.51	1801
Bacteria	Bacteroidetes	Flavobacteriia	Flavobacteriales	Flavobacteriaceae	unclassified (derived from Flavobacteriaceae)	Flavobacteriaceae bacterium 3519-10	Flavobacteriaceae bacterium 3519-10	7584	-6.18	77.17	30.42	1067
Bacteria	Bacteroidetes	Flavobacteriia	Flavobacteriales	Flavobacteriaceae	unclassified (derived from Flavobacteriaceae)	Flavobacteriaceae bacterium JJC	Flavobacteriaceae bacterium JJC	1	-7	83.87	31	1
Bacteria	Bacteroidetes	Flavobacteriia	Flavobacteriales	Flavobacteriaceae	unclassified (derived from Flavobacteriaceae)	marine bacterium HP25	marine bacterium HP25	1	-6	74.19	31	1
Bacteria	Bacteroidetes	Flavobacteriia	Flavobacteriales	unclassified (derived from Flavobacteriales)	Candidatus Sulcia	Candidatus Sulcia muelleri	Candidatus Sulcia muelleri CARI	178	-6.21	76.07	30.85	73
Bacteria	Bacteroidetes	Flavobacteriia	Flavobacteriales	unclassified (derived from Flavobacteriales)	Candidatus Sulcia	Candidatus Sulcia muelleri	Candidatus Sulcia muelleri DMIN	153	-6.61	78.32	31.18	55
Bacteria	Bacteroidetes	Flavobacteriia	Flavobacteriales	unclassified (derived from Flavobacteriales)	Candidatus Sulcia	Candidatus Sulcia muelleri	Candidatus Sulcia muelleri GWSS	308	-6.42	78.08	30.73	81
Bacteria	Bacteroidetes	Flavobacteriia	Flavobacteriales	unclassified (derived from Flavobacteriales)	Candidatus Sulcia	Candidatus Sulcia muelleri	Candidatus Sulcia muelleri SMDSEM	246	-6.42	77.99	30.55	71
Bacteria	Bacteroidetes	Flavobacteriia	Flavobacteriales	unclassified (derived from Flavobacteriales)	Candidatus Sulcia	Candidatus Sulcia muelleri	Candidatus Sulcia muelleri str. Hc (Homalodisca coagulata)	28	-5.98	75.24	29.58	9
Bacteria	Bacteroidetes	Flavobacteriia	Flavobacteriales	unclassified (derived from Flavobacteriales)	unclassified (derived from Flavobacteriales)	Flavobacteria bacterium BAL38	Flavobacteria bacterium BAL38	6837	-6.53	79.06	30.73	1262
Bacteria	Bacteroidetes	Flavobacteriia	Flavobacteriales	unclassified (derived from Flavobacteriales)	unclassified (derived from Flavobacteriales)	Flavobacteriales bacterium ALC-1	Flavobacteriales bacterium ALC-1	5308	-6.17	76.66	30.51	1200
Bacteria	Bacteroidetes	Flavobacteriia	unclassified (derived from Flavobacteriia)	unclassified (derived from Flavobacteriia)	unclassified (derived from Flavobacteriia)	Flavobacteria bacterium BBFL7	Flavobacteria bacterium BBFL7	6059	-6.14	76.48	30.54	1032
Bacteria	Bacteroidetes	Flavobacteriia	unclassified (derived from Flavobacteriia)	unclassified (derived from Flavobacteriia)	unclassified (derived from Flavobacteriia)	Flavobacteria bacterium MS024-2A	Flavobacteria bacterium MS024-2A	3453	-6.25	76.86	30.62	723
Bacteria	Bacteroidetes	Flavobacteriia	unclassified (derived from Flavobacteriia)	unclassified (derived from Flavobacteriia)	unclassified (derived from Flavobacteriia)	Flavobacteria bacterium MS024-3C	Flavobacteria bacterium MS024-3C	2263	-6.2	77.09	30.64	575
Bacteria	Bacteroidetes	Sphingobacteriia	Sphingobacteriales	Sphingobacteriaceae	Mucilaginibacter	Mucilaginibacter paludis	Mucilaginibacter paludis DSM 18603	13810	-6.17	76.65	30.51	2215
Bacteria	Bacteroidetes	Sphingobacteriia	Sphingobacteriales	Sphingobacteriaceae	Pedobacter	Pedobacter heparinus	Pedobacter heparinus	9	-5	64.92	30.33	1
Bacteria	Bacteroidetes	Sphingobacteriia	Sphingobacteriales	Sphingobacteriaceae	Pedobacter	Pedobacter heparinus	Pedobacter heparinus DSM 2366	31034	-6.06	76.45	30.29	2208
Bacteria	Bacteroidetes	Sphingobacteriia	Sphingobacteriales	Sphingobacteriaceae	Pedobacter	Pedobacter nyackensis	Pedobacter nyackensis	7	-5.71	71.23	30.71	1
Bacteria	Bacteroidetes	Sphingobacteriia	Sphingobacteriales	Sphingobacteriaceae	Pedobacter	Pedobacter saltans	Pedobacter saltans DSM 12145	10389	-6.25	76.76	30.56	1648
Bacteria	Bacteroidetes	Sphingobacteriia	Sphingobacteriales	Sphingobacteriaceae	Pedobacter	Pedobacter sp. BAL39	Pedobacter sp. BAL39	10991	-6.09	76.31	30.46	1853
Bacteria	Bacteroidetes	Sphingobacteriia	Sphingobacteriales	Sphingobacteriaceae	Pedobacter	Pedobacter sp. MJ11	Pedobacter sp. MJ11	1	-9	90.91	33	1
Bacteria	Bacteroidetes	Sphingobacteriia	Sphingobacteriales	Sphingobacteriaceae	Sphingobacterium	Sphingobacterium anhuiense	Sphingobacterium anhuiense	2	-8	82.46	31.5	1
Bacteria	Bacteroidetes	Sphingobacteriia	Sphingobacteriales	Sphingobacteriaceae	Sphingobacterium	Sphingobacterium multivorum	Sphingobacterium multivorum	1	-5	68.97	29	1
Bacteria	Bacteroidetes	Sphingobacteriia	Sphingobacteriales	Sphingobacteriaceae	Sphingobacterium	Sphingobacterium sp. PM2-P1-29	Sphingobacterium sp. PM2-P1-29	1	-8	83.33	30	1
Bacteria	Bacteroidetes	Sphingobacteriia	Sphingobacteriales	Sphingobacteriaceae	Sphingobacterium	Sphingobacterium sp. TN19	Sphingobacterium sp. TN19	66	-6.74	78.75	30.4	19
Bacteria	Bacteroidetes	Sphingobacteriia	Sphingobacteriales	Sphingobacteriaceae	Sphingobacterium	Sphingobacterium spiritivorum	Sphingobacterium spiritivorum ATCC 33300	7671	-6.22	76.83	30.59	1381
Bacteria	Bacteroidetes	Sphingobacteriia	Sphingobacteriales	Sphingobacteriaceae	Sphingobacterium	Sphingobacterium spiritivorum	Sphingobacterium spiritivorum ATCC 33861	5984	-6.2	76.61	30.53	1208
Bacteria	Bacteroidetes	Sphingobacteriia	Sphingobacteriales	Sphingobacteriaceae	Sphingobacterium	uncultured Sphingobacterium sp. EB080_L08E11	uncultured Sphingobacterium sp. EB080_L08E11	648	-6.29	77.98	30.74	70
Bacteria	Bacteroidetes	Sphingobacteriia	Sphingobacteriales	unclassified (derived from Sphingobacteriales)	Chitinophaga	Chitinophaga pinensis	Chitinophaga pinensis DSM 2588	40450	-6.09	76.34	30.36	3061
Bacteria	Bacteroidetes	Sphingobacteriia	Sphingobacteriales	unclassified (derived from Sphingobacteriales)	Terrimonas	Terrimonas ferruginea	Terrimonas ferruginea	15	-7.33	85.1	31.67	1
Bacteria	Bacteroidetes	Sphingobacteriia	Sphingobacteriales	unclassified (derived from Sphingobacteriales)	unclassified (derived from Sphingobacteriales)	uncultured Sphingobacteriales bacterium HF0010_19H17	uncultured Sphingobacteriales bacterium HF0010_19H17	178	-6.08	78.17	30.34	21
Bacteria	Bacteroidetes	Sphingobacteriia	Sphingobacteriales	unclassified (derived from Sphingobacteriales)	unclassified (derived from Sphingobacteriales)	uncultured Sphingobacteriales bacterium HF0130_33B19	uncultured Sphingobacteriales bacterium HF0130_33B19	73	-6.27	76.76	31.22	11
Bacteria	Bacteroidetes	unclassified (derived from Bacteroidetes)	Bacteroidetes Order II. Incertae sedis	Rhodothermaceae	Rhodothermus	Rhodothermus marinus	Rhodothermus marinus	194	-6.17	78.44	29.82	10
Bacteria	Bacteroidetes	unclassified (derived from Bacteroidetes)	Bacteroidetes Order II. Incertae sedis	Rhodothermaceae	Rhodothermus	Rhodothermus marinus	Rhodothermus marinus DSM 4252	14238	-5.81	75.68	30.23	1357
Bacteria	Bacteroidetes	unclassified (derived from Bacteroidetes)	Bacteroidetes Order II. Incertae sedis	Rhodothermaceae	Rhodothermus	Rhodothermus marinus	Rhodothermus marinus SG0.5JP17-172	5	-6.25	71.78	32	2
Bacteria	Bacteroidetes	unclassified (derived from Bacteroidetes)	Bacteroidetes Order II. Incertae sedis	Rhodothermaceae	Rhodothermus	Rhodothermus sp. 'ITI 518'	Rhodothermus sp. 'ITI 518'	17	-6.59	81.97	31	1
Bacteria	Bacteroidetes	unclassified (derived from Bacteroidetes)	Bacteroidetes Order II. Incertae sedis	Rhodothermaceae	Salinibacter	Salinibacter ruber	Salinibacter ruber	1	-5	74.19	31	1
Bacteria	Bacteroidetes	unclassified (derived from Bacteroidetes)	Bacteroidetes Order II. Incertae sedis	Rhodothermaceae	Salinibacter	Salinibacter ruber	Salinibacter ruber DSM 13855	8167	-5.74	75.39	30.1	1018
Bacteria	Bacteroidetes	unclassified (derived from Bacteroidetes)	unclassified (derived from Bacteroidetes)	unclassified (derived from Bacteroidetes)	Candidatus Amoebophilus	Candidatus Amoebophilus asiaticus	Candidatus Amoebophilus asiaticus	5	-5.4	70.01	30.6	1
Bacteria	Bacteroidetes	unclassified (derived from Bacteroidetes)	unclassified (derived from Bacteroidetes)	unclassified (derived from Bacteroidetes)	Candidatus Amoebophilus	Candidatus Amoebophilus asiaticus	Candidatus Amoebophilus asiaticus 5a2	4112	-6.03	76.63	30.48	422
Bacteria	Bacteroidetes	unclassified (derived from Bacteroidetes)	unclassified (derived from Bacteroidetes)	unclassified (derived from Bacteroidetes)	Candidatus Cardinium	Cardinium endosymbiont of Ixodes scapularis	Cardinium endosymbiont of Ixodes scapularis	1	-9	87.1	31	1
Bacteria	Bacteroidetes	unclassified (derived from Bacteroidetes)	unclassified (derived from Bacteroidetes)	unclassified (derived from Bacteroidetes)	Prolixibacter	Prolixibacter bellariivorans	Prolixibacter bellariivorans	27	-7.26	82.16	31.22	1
Bacteria	Bacteroidetes	unclassified (derived from Bacteroidetes)	unclassified (derived from Bacteroidetes)	unclassified (derived from Bacteroidetes)	unclassified (derived from Bacteroidetes)	Bacteroidetes oral taxon 274	Bacteroidetes oral taxon 274 str. F0058	6969	-6.26	77.55	30.66	750
Bacteria	Bacteroidetes	unclassified (derived from Bacteroidetes)	unclassified (derived from Bacteroidetes)	unclassified (derived from Bacteroidetes)	unclassified (derived from Bacteroidetes)	uncultured Bacteroidetes bacterium 'SBI2-18 P41A3'	uncultured Bacteroidetes bacterium 'SBI2-18 P41A3'	50	-6.49	78	30.98	14
Bacteria	Bacteroidetes	unclassified (derived from Bacteroidetes)	unclassified (derived from Bacteroidetes)	unclassified (derived from Bacteroidetes)	unclassified (derived from Bacteroidetes)	unidentified eubacterium SCB49	unidentified eubacterium SCB49	3423	-6.18	76.65	30.69	912

## Sheet: Firmicutes
domain	phylum	class	order	family	genus	species	strain	abundance	avg eValue	avg % ident	avg align len	# hits
Bacteria	Firmicutes	Bacilli	Bacillales	Alicyclobacillaceae	Alicyclobacillus	Alicyclobacillus acidocaldarius	Alicyclobacillus acidocaldarius	6	-5.12	68.81	30	2
Bacteria	Firmicutes	Bacilli	Bacillales	Alicyclobacillaceae	Alicyclobacillus	Alicyclobacillus acidocaldarius	Alicyclobacillus acidocaldarius LAA1	585	-5.88	75.97	30.41	284
Bacteria	Firmicutes	Bacilli	Bacillales	Alicyclobacillaceae	Alicyclobacillus	Alicyclobacillus acidocaldarius	Alicyclobacillus acidocaldarius subsp. acidocaldarius DSM 446	3305	-5.76	75.23	30.33	705
Bacteria	Firmicutes	Bacilli	Bacillales	Alicyclobacillaceae	Alicyclobacillus	Alicyclobacillus acidocaldarius	Alicyclobacillus acidocaldarius subsp. acidocaldarius Tc-4-1	156	-5.88	75.95	30.85	32
Bacteria	Firmicutes	Bacilli	Bacillales	Alicyclobacillaceae	Alicyclobacillus	Alicyclobacillus sp. A4	Alicyclobacillus sp. A4	8	-7.29	75.75	31.07	2
Bacteria	Firmicutes	Bacilli	Bacillales	Alicyclobacillaceae	Caldibacillus	Caldibacillus cellulovorans	Caldibacillus cellulovorans	21	-5.94	75.2	29.96	4
Bacteria	Firmicutes	Bacilli	Bacillales	Alicyclobacillaceae	Kyrpidia	Kyrpidia tusciae	Kyrpidia tusciae DSM 2912	3845	-5.78	75.5	30.39	846
Bacteria	Firmicutes	Bacilli	Bacillales	Bacillaceae	Aeribacillus	Aeribacillus pallidus	Aeribacillus pallidus	1	-7	89.66	29	1
Bacteria	Firmicutes	Bacilli	Bacillales	Bacillaceae	Anaerobacillus	Bacillus arseniciselenatis	Bacillus arseniciselenatis	9	-6.22	72.16	30.11	1
Bacteria	Firmicutes	Bacilli	Bacillales	Bacillaceae	Anoxybacillus	Anoxybacillus flavithermus	Anoxybacillus flavithermus	1	-8	78.12	32	1
Bacteria	Firmicutes	Bacilli	Bacillales	Bacillaceae	Anoxybacillus	Anoxybacillus flavithermus	Anoxybacillus flavithermus WK1	2024	-5.89	75.82	30.5	626
Bacteria	Firmicutes	Bacilli	Bacillales	Bacillaceae	Anoxybacillus	Anoxybacillus gonensis	Anoxybacillus gonensis	1	-5	65.62	32	1
Bacteria	Firmicutes	Bacilli	Bacillales	Bacillaceae	Bacillus	Bacillus alcalophilus	Bacillus alcalophilus	6	-5.2	77.61	26	2
Bacteria	Firmicutes	Bacilli	Bacillales	Bacillaceae	Bacillus	Bacillus amyloliquefaciens	Bacillus amyloliquefaciens	7	-5.25	74.05	30.42	6
Bacteria	Firmicutes	Bacilli	Bacillales	Bacillaceae	Bacillus	Bacillus amyloliquefaciens	Bacillus amyloliquefaciens FZB42	1944	-5.8	74.89	30.59	607
Bacteria	Firmicutes	Bacilli	Bacillales	Bacillaceae	Bacillus	Bacillus amyloliquefaciens	Bacillus amyloliquefaciens IT-45	224	-5.77	75.63	30.54	86
Bacteria	Firmicutes	Bacilli	Bacillales	Bacillaceae	Bacillus	Bacillus amyloliquefaciens	Bacillus amyloliquefaciens LL3	292	-5.78	74.68	30.68	165
Bacteria	Firmicutes	Bacilli	Bacillales	Bacillaceae	Bacillus	Bacillus amyloliquefaciens	Bacillus amyloliquefaciens TA208	12	-5.92	77.53	30.69	8
Bacteria	Firmicutes	Bacilli	Bacillales	Bacillaceae	Bacillus	Bacillus amyloliquefaciens	Bacillus amyloliquefaciens XH7	20	-5.41	77.51	29.94	8
Bacteria	Firmicutes	Bacilli	Bacillales	Bacillaceae	Bacillus	Bacillus anthracis	Bacillus anthracis	3	-5	72.28	31	2
Bacteria	Firmicutes	Bacilli	Bacillales	Bacillaceae	Bacillus	Bacillus anthracis	Bacillus anthracis Tsiankovskii-I	2	-5	72.97	29.5	2
Bacteria	Firmicutes	Bacilli	Bacillales	Bacillaceae	Bacillus	Bacillus anthracis	Bacillus anthracis str. 'Ames Ancestor'	127	-5.87	73.07	30.78	54
Bacteria	Firmicutes	Bacilli	Bacillales	Bacillaceae	Bacillus	Bacillus anthracis	Bacillus anthracis str. A0193	6	-7.06	84.46	30.5	3
Bacteria	Firmicutes	Bacilli	Bacillales	Bacillaceae	Bacillus	Bacillus anthracis	Bacillus anthracis str. A0248	1	-7	78.12	32	1
Bacteria	Firmicutes	Bacilli	Bacillales	Bacillaceae	Bacillus	Bacillus anthracis	Bacillus anthracis str. A0389	1	-6	80	30	1
Bacteria	Firmicutes	Bacilli	Bacillales	Bacillaceae	Bacillus	Bacillus anthracis	Bacillus anthracis str. A0442	2	-6	88.58	25.5	2
Bacteria	Firmicutes	Bacilli	Bacillales	Bacillaceae	Bacillus	Bacillus anthracis	Bacillus anthracis str. A0465	28	-6.31	77.87	30.32	13
Bacteria	Firmicutes	Bacilli	Bacillales	Bacillaceae	Bacillus	Bacillus anthracis	Bacillus anthracis str. A0488	1	-5	71.88	32	1
Bacteria	Firmicutes	Bacilli	Bacillales	Bacillaceae	Bacillus	Bacillus anthracis	Bacillus anthracis str. Ames	6	-5.6	72.71	29.8	2
Bacteria	Firmicutes	Bacilli	Bacillales	Bacillaceae	Bacillus	Bacillus anthracis	Bacillus anthracis str. CDC 684	727	-5.85	75.82	30.23	257
Bacteria	Firmicutes	Bacilli	Bacillales	Bacillaceae	Bacillus	Bacillus anthracis	Bacillus anthracis str. Sterne	44	-5.46	71.96	30.29	25
Bacteria	Firmicutes	Bacilli	Bacillales	Bacillaceae	Bacillus	Bacillus atrophaeus	Bacillus atrophaeus	3	-6	78.13	31.67	3
Bacteria	Firmicutes	Bacilli	Bacillales	Bacillaceae	Bacillus	Bacillus atrophaeus	Bacillus atrophaeus 1942	656	-5.82	75.02	30.38	356
Bacteria	Firmicutes	Bacilli	Bacillales	Bacillaceae	Bacillus	Bacillus axarquiensis	Bacillus axarquiensis	2	-7	79.06	31	2
Bacteria	Firmicutes	Bacilli	Bacillales	Bacillaceae	Bacillus	Bacillus azotoformans	Bacillus azotoformans	1	-7	78.12	32	1
Bacteria	Firmicutes	Bacilli	Bacillales	Bacillaceae	Bacillus	Bacillus badius	Bacillus badius	5	-6.25	76.99	29.5	2
Bacteria	Firmicutes	Bacilli	Bacillales	Bacillaceae	Bacillus	Bacillus caldolyticus	Bacillus caldolyticus	7	-5.07	73.65	30.07	3
Bacteria	Firmicutes	Bacilli	Bacillales	Bacillaceae	Bacillus	Bacillus caldotenax	Bacillus caldotenax	2	-6	77.17	30.5	2
Bacteria	Firmicutes	Bacilli	Bacillales	Bacillaceae	Bacillus	Bacillus catenulatus	Bacillus catenulatus	1	-5	76.92	26	1
Bacteria	Firmicutes	Bacilli	Bacillales	Bacillaceae	Bacillus	Bacillus cellulosilyticus	Bacillus cellulosilyticus DSM 2522	2050	-5.93	76.01	30.35	709
Bacteria	Firmicutes	Bacilli	Bacillales	Bacillaceae	Bacillus	Bacillus cereus	Bacillus cereus	5	-5.12	74.77	28	2
Bacteria	Firmicutes	Bacilli	Bacillales	Bacillaceae	Bacillus	Bacillus cereus	Bacillus cereus 03BB102	66	-5.43	74.22	30.42	34
Bacteria	Firmicutes	Bacilli	Bacillales	Bacillaceae	Bacillus	Bacillus cereus	Bacillus cereus 03BB108	315	-5.89	75.41	30.35	147
Bacteria	Firmicutes	Bacilli	Bacillales	Bacillaceae	Bacillus	Bacillus cereus	Bacillus cereus 172560W	31	-5.99	76.33	30.34	24
Bacteria	Firmicutes	Bacilli	Bacillales	Bacillaceae	Bacillus	Bacillus cereus	Bacillus cereus 95/8201	44	-6.28	76.25	30.37	20
Bacteria	Firmicutes	Bacilli	Bacillales	Bacillaceae	Bacillus	Bacillus cereus	Bacillus cereus AH1134	85	-5.76	75.95	30.17	59
Bacteria	Firmicutes	Bacilli	Bacillales	Bacillaceae	Bacillus	Bacillus cereus	Bacillus cereus AH1271	169	-5.79	75.11	29.96	90
Bacteria	Firmicutes	Bacilli	Bacillales	Bacillaceae	Bacillus	Bacillus cereus	Bacillus cereus AH1272	144	-5.79	75.03	30.41	106
Bacteria	Firmicutes	Bacilli	Bacillales	Bacillaceae	Bacillus	Bacillus cereus	Bacillus cereus AH1273	17	-5.62	74.98	30.04	13
Bacteria	Firmicutes	Bacilli	Bacillales	Bacillaceae	Bacillus	Bacillus cereus	Bacillus cereus AH187	123	-5.77	74.88	30.7	54
Bacteria	Firmicutes	Bacilli	Bacillales	Bacillaceae	Bacillus	Bacillus cereus	Bacillus cereus AH603	170	-5.83	74.79	30.76	119
Bacteria	Firmicutes	Bacilli	Bacillales	Bacillaceae	Bacillus	Bacillus cereus	Bacillus cereus AH621	123	-5.73	73.04	30.6	82
Bacteria	Firmicutes	Bacilli	Bacillales	Bacillaceae	Bacillus	Bacillus cereus	Bacillus cereus AH676	117	-5.65	74.61	29.98	48
Bacteria	Firmicutes	Bacilli	Bacillales	Bacillaceae	Bacillus	Bacillus cereus	Bacillus cereus AH820	92	-5.81	74.13	30.6	57
Bacteria	Firmicutes	Bacilli	Bacillales	Bacillaceae	Bacillus	Bacillus cereus	Bacillus cereus ATCC 10876	44	-5.96	73.83	30.67	28
Bacteria	Firmicutes	Bacilli	Bacillales	Bacillaceae	Bacillus	Bacillus cereus	Bacillus cereus ATCC 10987	1242	-5.8	75.04	30.4	456
Bacteria	Firmicutes	Bacilli	Bacillales	Bacillaceae	Bacillus	Bacillus cereus	Bacillus cereus ATCC 14579	431	-5.81	74.71	30.48	192
Bacteria	Firmicutes	Bacilli	Bacillales	Bacillaceae	Bacillus	Bacillus cereus	Bacillus cereus ATCC 4342	51	-5.78	74.88	30.96	30
Bacteria	Firmicutes	Bacilli	Bacillales	Bacillaceae	Bacillus	Bacillus cereus	Bacillus cereus B4264	259	-5.84	75.89	30.38	125
Bacteria	Firmicutes	Bacilli	Bacillales	Bacillaceae	Bacillus	Bacillus cereus	Bacillus cereus BDRD-Cer4	234	-5.71	74.32	30.34	94
Bacteria	Firmicutes	Bacilli	Bacillales	Bacillaceae	Bacillus	Bacillus cereus	Bacillus cereus BDRD-ST196	71	-5.61	73.81	30.5	50
Bacteria	Firmicutes	Bacilli	Bacillales	Bacillaceae	Bacillus	Bacillus cereus	Bacillus cereus BDRD-ST24	89	-5.97	75.32	30.52	41
Bacteria	Firmicutes	Bacilli	Bacillales	Bacillaceae	Bacillus	Bacillus cereus	Bacillus cereus BDRD-ST26	168	-5.72	74.87	30.55	71
Bacteria	Firmicutes	Bacilli	Bacillales	Bacillaceae	Bacillus	Bacillus cereus	Bacillus cereus BGSC 6E1	87	-5.78	72.72	30.51	52
Bacteria	Firmicutes	Bacilli	Bacillales	Bacillaceae	Bacillus	Bacillus cereus	Bacillus cereus E33L	837	-5.89	75.35	30.39	287
Bacteria	Firmicutes	Bacilli	Bacillales	Bacillaceae	Bacillus	Bacillus cereus	Bacillus cereus F65185	89	-5.77	73.42	30.57	51
Bacteria	Firmicutes	Bacilli	Bacillales	Bacillaceae	Bacillus	Bacillus cereus	Bacillus cereus F837/76	24	-5.88	75.02	30.72	16
Bacteria	Firmicutes	Bacilli	Bacillales	Bacillaceae	Bacillus	Bacillus cereus	Bacillus cereus G9241	379	-5.86	74.68	30.82	190
Bacteria	Firmicutes	Bacilli	Bacillales	Bacillaceae	Bacillus	Bacillus cereus	Bacillus cereus G9842	145	-5.94	75.77	30.38	78
Bacteria	Firmicutes	Bacilli	Bacillales	Bacillaceae	Bacillus	Bacillus cereus	Bacillus cereus H3081.97	35	-5.87	75.38	29.74	20
Bacteria	Firmicutes	Bacilli	Bacillales	Bacillaceae	Bacillus	Bacillus cereus	Bacillus cereus MM3	118	-5.95	73.44	30.84	72
Bacteria	Firmicutes	Bacilli	Bacillales	Bacillaceae	Bacillus	Bacillus cereus	Bacillus cereus NVH0597-99	33	-5.23	73.14	29.57	19
Bacteria	Firmicutes	Bacilli	Bacillales	Bacillaceae	Bacillus	Bacillus cereus	Bacillus cereus Q1	165	-5.97	75.14	30.68	58
Bacteria	Firmicutes	Bacilli	Bacillales	Bacillaceae	Bacillus	Bacillus cereus	Bacillus cereus R309803	226	-5.77	74.9	30.29	85
Bacteria	Firmicutes	Bacilli	Bacillales	Bacillaceae	Bacillus	Bacillus cereus	Bacillus cereus Rock1-15	88	-5.54	73.31	30.29	46
Bacteria	Firmicutes	Bacilli	Bacillales	Bacillaceae	Bacillus	Bacillus cereus	Bacillus cereus Rock1-3	56	-5.82	73.51	30.73	43
Bacteria	Firmicutes	Bacilli	Bacillales	Bacillaceae	Bacillus	Bacillus cereus	Bacillus cereus Rock3-28	94	-5.76	74.69	30.32	55
Bacteria	Firmicutes	Bacilli	Bacillales	Bacillaceae	Bacillus	Bacillus cereus	Bacillus cereus Rock3-29	103	-5.89	75.11	30.35	74
Bacteria	Firmicutes	Bacilli	Bacillales	Bacillaceae	Bacillus	Bacillus cereus	Bacillus cereus Rock3-42	31	-6.43	76.96	31.13	23
Bacteria	Firmicutes	Bacilli	Bacillales	Bacillaceae	Bacillus	Bacillus cereus	Bacillus cereus Rock3-44	492	-5.97	75.22	30.61	261
Bacteria	Firmicutes	Bacilli	Bacillales	Bacillaceae	Bacillus	Bacillus cereus	Bacillus cereus Rock4-18	48	-5.49	72.7	30.16	21
Bacteria	Firmicutes	Bacilli	Bacillales	Bacillaceae	Bacillus	Bacillus cereus	Bacillus cereus Rock4-2	33	-5.55	74.17	30.22	24
Bacteria	Firmicutes	Bacilli	Bacillales	Bacillaceae	Bacillus	Bacillus cereus	Bacillus cereus SJ1	10	-5.56	77.58	29.38	8
Bacteria	Firmicutes	Bacilli	Bacillales	Bacillaceae	Bacillus	Bacillus cereus	Bacillus cereus W	24	-5.32	70.88	31.4	11
Bacteria	Firmicutes	Bacilli	Bacillales	Bacillaceae	Bacillus	Bacillus cereus	Bacillus cereus biovar anthracis str. CI	96	-5.87	76.14	30.59	46
Bacteria	Firmicutes	Bacilli	Bacillales	Bacillaceae	Bacillus	Bacillus cereus	Bacillus cereus m1293	47	-6.21	74.58	30.61	25
Bacteria	Firmicutes	Bacilli	Bacillales	Bacillaceae	Bacillus	Bacillus cereus	Bacillus cereus m1550	40	-5.72	74.65	30.67	20
Bacteria	Firmicutes	Bacilli	Bacillales	Bacillaceae	Bacillus	Bacillus circulans	Bacillus circulans	36	-5.14	69.93	29.34	5
Bacteria	Firmicutes	Bacilli	Bacillales	Bacillaceae	Bacillus	Bacillus circulans	Bacillus circulans subsp. alkalophilus	12	-6.42	75.46	30	1
Bacteria	Firmicutes	Bacilli	Bacillales	Bacillaceae	Bacillus	Bacillus clausii	Bacillus clausii	2	-6	89	25	2
Bacteria	Firmicutes	Bacilli	Bacillales	Bacillaceae	Bacillus	Bacillus coagulans	Bacillus coagulans	11	-6	71.87	30.26	5
Bacteria	Firmicutes	Bacilli	Bacillales	Bacillaceae	Bacillus	Bacillus coagulans	Bacillus coagulans 2-6	6	-5.4	78.28	29.7	2
Bacteria	Firmicutes	Bacilli	Bacillales	Bacillaceae	Bacillus	Bacillus coagulans	Bacillus coagulans 36D1	1276	-6.05	76.36	30.67	542
Bacteria	Firmicutes	Bacilli	Bacillales	Bacillaceae	Bacillus	Bacillus cytotoxicus	Bacillus cytotoxicus NVH 391-98	1939	-5.83	75.19	30.54	625
Bacteria	Firmicutes	Bacilli	Bacillales	Bacillaceae	Bacillus	Bacillus firmus	Bacillus firmus	8	-6.5	76.83	31.11	6
Bacteria	Firmicutes	Bacilli	Bacillales	Bacillaceae	Bacillus	Bacillus halodurans	Bacillus halodurans	14	-5.4	72.86	29.12	6
Bacteria	Firmicutes	Bacilli	Bacillales	Bacillaceae	Bacillus	Bacillus licheniformis	Bacillus licheniformis	94	-5.71	75.11	30	15
Bacteria	Firmicutes	Bacilli	Bacillales	Bacillaceae	Bacillus	Bacillus licheniformis	Bacillus licheniformis ATCC 14580	3230	-5.76	74.71	30.45	916
Bacteria	Firmicutes	Bacilli	Bacillales	Bacillaceae	Bacillus	Bacillus litoralis	Bacillus litoralis	1	-8	81.25	32	1
Bacteria	Firmicutes	Bacilli	Bacillales	Bacillaceae	Bacillus	Bacillus marisflavi	Bacillus marisflavi	1	-5	86.21	29	1
Bacteria	Firmicutes	Bacilli	Bacillales	Bacillaceae	Bacillus	Bacillus megaterium	Bacillus megaterium	17	-5.66	73.53	30.66	7
Bacteria	Firmicutes	Bacilli	Bacillales	Bacillaceae	Bacillus	Bacillus megaterium	Bacillus megaterium DSM 319	980	-6.45	79.58	30.52	512
Bacteria	Firmicutes	Bacilli	Bacillales	Bacillaceae	Bacillus	Bacillus megaterium	Bacillus megaterium QM B1551	1416	-6.78	81.5	30.73	760
Bacteria	Firmicutes	Bacilli	Bacillales	Bacillaceae	Bacillus	Bacillus megaterium	Bacillus megaterium WSH-002	34	-6.12	77.64	30.77	15
Bacteria	Firmicutes	Bacilli	Bacillales	Bacillaceae	Bacillus	Bacillus methanolicus	Bacillus methanolicus MGA3	13	-6.56	79.45	30.51	7
Bacteria	Firmicutes	Bacilli	Bacillales	Bacillaceae	Bacillus	Bacillus mojavensis	Bacillus mojavensis	4	-5.33	73.58	30.83	3
Bacteria	Firmicutes	Bacilli	Bacillales	Bacillaceae	Bacillus	Bacillus mycoides	Bacillus mycoides	1	-8	87.5	32	1
Bacteria	Firmicutes	Bacilli	Bacillales	Bacillaceae	Bacillus	Bacillus mycoides	Bacillus mycoides DSM 2048	140	-5.71	74.36	30.24	79
Bacteria	Firmicutes	Bacilli	Bacillales	Bacillaceae	Bacillus	Bacillus mycoides	Bacillus mycoides Rock1-4	359	-5.83	74.98	30.47	221
Bacteria	Firmicutes	Bacilli	Bacillales	Bacillaceae	Bacillus	Bacillus mycoides	Bacillus mycoides Rock3-17	185	-5.96	74.72	30.72	91
Bacteria	Firmicutes	Bacilli	Bacillales	Bacillaceae	Bacillus	Bacillus niacini	Bacillus niacini	3	-7.33	77.64	30	1
Bacteria	Firmicutes	Bacilli	Bacillales	Bacillaceae	Bacillus	Bacillus pseudofirmus	Bacillus pseudofirmus OF4	1667	-5.83	75.19	30.49	664
Bacteria	Firmicutes	Bacilli	Bacillales	Bacillaceae	Bacillus	Bacillus pseudomycoides	Bacillus pseudomycoides	1	-5	74.19	31	1
Bacteria	Firmicutes	Bacilli	Bacillales	Bacillaceae	Bacillus	Bacillus pseudomycoides	Bacillus pseudomycoides DSM 12442	335	-5.8	74.63	30.44	191
Bacteria	Firmicutes	Bacilli	Bacillales	Bacillaceae	Bacillus	Bacillus psychrosaccharolyticus	Bacillus psychrosaccharolyticus	1	-5	65.62	32	1
Bacteria	Firmicutes	Bacilli	Bacillales	Bacillaceae	Bacillus	Bacillus pumilus	Bacillus pumilus	11	-7.19	77.17	31.71	8
Bacteria	Firmicutes	Bacilli	Bacillales	Bacillaceae	Bacillus	Bacillus pumilus	Bacillus pumilus ATCC 7061	407	-5.91	76.35	30.41	234
Bacteria	Firmicutes	Bacilli	Bacillales	Bacillaceae	Bacillus	Bacillus pumilus	Bacillus pumilus SAFR-032	2058	-5.8	75.38	30.42	673
Bacteria	Firmicutes	Bacilli	Bacillales	Bacillaceae	Bacillus	Bacillus schlegelii	Bacillus schlegelii	1	-9	71.88	32	1
Bacteria	Firmicutes	Bacilli	Bacillales	Bacillaceae	Bacillus	Bacillus selenitireducens	Bacillus selenitireducens MLS10	1549	-5.83	75.42	30.44	579
Bacteria	Firmicutes	Bacilli	Bacillales	Bacillaceae	Bacillus	Bacillus simplex	Bacillus simplex	2	-7	83.73	30.5	1
Bacteria	Firmicutes	Bacilli	Bacillales	Bacillaceae	Bacillus	Bacillus smithii	Bacillus smithii	2	-7	80.47	30	1
Bacteria	Firmicutes	Bacilli	Bacillales	Bacillaceae	Bacillus	Bacillus sonorensis	Bacillus sonorensis	1	-7	90.32	31	1
Bacteria	Firmicutes	Bacilli	Bacillales	Bacillaceae	Bacillus	Bacillus sp.	Bacillus sp.	48	-6.11	76.21	30.61	11
Bacteria	Firmicutes	Bacilli	Bacillales	Bacillaceae	Bacillus	Bacillus sp. 2521	Bacillus sp. 2521	2	-8	85.36	30	1
Bacteria	Firmicutes	Bacilli	Bacillales	Bacillaceae	Bacillus	Bacillus sp. 2_A_57_CT2	Bacillus sp. 2_A_57_CT2	1357	-6.08	76.76	30.58	691
Bacteria	Firmicutes	Bacilli	Bacillales	Bacillaceae	Bacillus	Bacillus sp. 7_6_55CFAA_CT2	Bacillus sp. 7_6_55CFAA_CT2	5	-5.75	81.19	28.5	4
Bacteria	Firmicutes	Bacilli	Bacillales	Bacillaceae	Bacillus	Bacillus sp. AR9	Bacillus sp. AR9	2	-7.5	80.57	31	1
Bacteria	Firmicutes	Bacilli	Bacillales	Bacillaceae	Bacillus	Bacillus sp. B14905	Bacillus sp. B14905	1612	-5.77	75.35	30.45	611
Bacteria	Firmicutes	Bacilli	Bacillales	Bacillaceae	Bacillus	Bacillus sp. BG-CS10	Bacillus sp. BG-CS10	4	-5.5	65.73	31	1
Bacteria	Firmicutes	Bacilli	Bacillales	Bacillaceae	Bacillus	Bacillus sp. BT1B_CT2	Bacillus sp. BT1B_CT2	66	-5.54	73.3	30.22	43
Bacteria	Firmicutes	Bacilli	Bacillales	Bacillaceae	Bacillus	Bacillus sp. CDB3	Bacillus sp. CDB3	5	-6.67	82.8	30.75	2
Bacteria	Firmicutes	Bacilli	Bacillales	Bacillaceae	Bacillus	Bacillus sp. DS11	Bacillus sp. DS11	1	-5	72.41	29	1
Bacteria	Firmicutes	Bacilli	Bacillales	Bacillaceae	Bacillus	Bacillus sp. ECU0013	Bacillus sp. ECU0013	2	-5	68.19	33	1
Bacteria	Firmicutes	Bacilli	Bacillales	Bacillaceae	Bacillus	Bacillus sp. H-03	Bacillus sp. H-03	1	-6	74.19	31	1
Bacteria	Firmicutes	Bacilli	Bacillales	Bacillaceae	Bacillus	Bacillus sp. H-18	Bacillus sp. H-18	1	-5	80.77	26	1
Bacteria	Firmicutes	Bacilli	Bacillales	Bacillaceae	Bacillus	Bacillus sp. IMG-2	Bacillus sp. IMG-2	4	-6.25	72.81	31.5	2
Bacteria	Firmicutes	Bacilli	Bacillales	Bacillaceae	Bacillus	Bacillus sp. J002	Bacillus sp. J002	1	-5	66.67	33	1
Bacteria	Firmicutes	Bacilli	Bacillales	Bacillaceae	Bacillus	Bacillus sp. J011	Bacillus sp. J011	2	-5	69.32	32.5	1
Bacteria	Firmicutes	Bacilli	Bacillales	Bacillaceae	Bacillus	Bacillus sp. JB99	Bacillus sp. JB99	1	-5	78.57	28	1
Bacteria	Firmicutes	Bacilli	Bacillales	Bacillaceae	Bacillus	Bacillus sp. KSM-64	Bacillus sp. KSM-64	2	-7	77.38	29.5	1
[truncated: 1,259 more rows]
